# Supplementary material for: Collection, genotyping and virus elimination of cassava landraces from Tanzania and documentation of farmer knowledge
Source: PLoS One. 2021 Aug 17;16(8):e0255326. doi: 10.1371/journal.pone.0255326 (PMC8370617; doi:10.1371/journal.pone.0255326)
Supplement: S1 File — (XLSX) [file pone.0255326.s001.xlsx]

## Sheet: Sheet1
PONE-D-20-24321
Ferguson et al. Collection, Genotyping and Virus Elimination of Cassava Landraces from Tanzania and Documentation of Farmer Knowledge
Supplementary file_S1: List of the reference landraces, biological and technical replicates used to identify unknown landraces and define a cut-off to specify a unique landrace
Landrace references	Country of Origin	Replicates	Source
Albert	Tanzania	Seven biological reps
Aipin Valenca	Tanzania
Colicanana	Mozambique		5CP
Dodoma	Tanzania
Eyope	Mozambique		5CP
Hombolo	Tanzania	One technical rep
Kachanga	Tanzania
Kalawe	Malawi		5CP
Kalinda	Tanzania	One technical rep
Kalulu	Tanzania		5CP
Kigoma Red	Tanzania
Kiroba	Tanzania	Seven biological reps	5CP
Kitumbua	Tanzania
Kizimbane	Tanzania		5CP
Limbanga	Tanzania	One technical rep
Lwakitangaza	Tanzania
Lyonga Kwimba	Tanzania
Makutupora	Tanzania
Mbundumali	Malawi		5CP
Mfaransa	Tanzania
Mreteta	Tanzania	One technical rep
Msitu Zanzibar	Tanzania
Mumba	Tanzania
Nachinyaya	Tanzania	Seven biological reps
Naliendele	Tanzania
Namikonga	Tanzania
Ntiva	Mozambique		5CP
Nxinongwe	Mozambique
Orera	Mozambique		5CP
Sagonja	Malawi		5CP
Salanga	Tanzania	One technical rep	5CP
Shibe	Kenya		5CP
Songambele	Tanzania
Tajirika	Kenya		5CP
Yizaso	Malawi		5CP
