# Supplementary material for: Collection, genotyping and virus elimination of cassava landraces from Tanzania and documentation of farmer knowledge
Source: PLoS One. 2021 Aug 17;16(8):e0255326. doi: 10.1371/journal.pone.0255326 (PMC8370617; doi:10.1371/journal.pone.0255326)
Supplement: S2 File — (XLSX) [file pone.0255326.s002.xlsx]

## Sheet: Sheet1
PONE-D-20-24321
Ferguson et al. Collection, Genotyping and Virus Elimination of Cassava Landraces from Tanzania and Documentation of Farmer Knowledge
Supplementary file_S2: Reference breeding lines, including those with technical replicates
Breeding line reference	Replicates	Source
58308
CH05_203		5CP
F10-30-R2		5CP
F19		5CP
KBH2002/26
KBH2002/66		5CP
KBH2006/026		5CP
KBH96/1056
LM2008_363		5CP
Mkumba		5CP
NASE1		5CP
NASE3		5CP
NDL2003/031	One biological replicate
NDL2003/111	One technical replicate
NDL2005/1471
Pwani	One technical replicate	5CP
TME204		5CP
TMS-IBA000388
TZ130		5CP
UKG2009/52	One technical replicate
UKG2009/74	One technical replicate
