# Supplementary material for: Collection, genotyping and virus elimination of cassava landraces from Tanzania and documentation of farmer knowledge
Source: PLoS One. 2021 Aug 17;16(8):e0255326. doi: 10.1371/journal.pone.0255326 (PMC8370617; doi:10.1371/journal.pone.0255326)
Supplement: S3 File — (TXT) [file pone.0255326.s003.txt]

#PONE-D-20-24321
#Ferguson et al. Collection, Genotyping and Virus Elimination of Cassava Landraces from Tanzania and Documentation of Farmer Knowledge
#Supplementary File S3: 'R' Scripts used in data analysis

#The first step is to convert the DArT file to a plink.ped file 
# The input file is the single row csv file  provided.
#This was done using the vi editor in linux with the commands below
# replace 0 with 0/0
# 
#:%s/,0/,0\/0/g
# 
# replace 1 with 1/1
# 
# :%s/,1/,1\/1/g
# 
# replace 2 with 0/1
# 
#%s/,2/,0\/1/g


#replace all the missing data - with a -/-

# %s/\t-/\t-\/-/g
# 
# replace all the allele separators with \t
# 
# %s/\//\t/g

# Save the file as a file called plink.ped and remove the header file (marker names)
#transpose the file using the homebrew (on Mac) datamash utility

#datamash transpose <plink.ped > plink_transposed.ped

#Create a map file with the header line of the transposed file


# Run plink to recode the ped file to 12 format
# Also take care of missing data character -
#   ~/Software/plink-1.9/plink --recode 12 --file plink_transposed --no-fid --no-parents --no-sex --no-pheno --missing-genotype - --allow-extra-chr --out plink_out
# 
# Calculate the distance matrix
# ~/Software/plink-1.9/plink  --file plink_out  --distance-matrix --out plink_out_dist --allow-extra-chr --missing-genotype -
  
library(poppr)
library(dplyr)
library(ggplot2)
library(ggtree)
library(ape)

setwd("~/Documents/Cassava Analysis/TZ Landrace collections manuscript/plink_analysis3/401 landraces only incl duplicates/")

#To generate the circular Dendrogram

#load distance matrix from PLINK
IBS<-read.table("./plink_out_dist.mdist")

#load clone names (to merge with IBS)
ID <- read.table("./plink_out_dist.mdist.id", header = F) 

# Now change rownames to #2  
rownames(IBS)<-ID$V1[]
colnames(IBS)<-ID$V1[]

# convert to Numeric
IBS.num <- sapply(IBS, as.numeric)

#Convert to distance matrix
library(phyclust)
IBS.num.dist<-as.dist(IBS.num) # QC0
NJ.IBS<-nj(IBS.num.dist) # QC0
HC.IBS<-hclust(IBS.num.dist, method = "ward.D2") # QC0

#Now the plotting with ggtree
#read.tree(HC.IBS)
phyfile<-as.phylo.hclust(HC.IBS)

#Use ggtree for plotting the tree
p <-ggtree(phyfile, layout="circular", branch.length = phyfile$edge.length, size = 0.7)

#read in the label data to pass it to the tree
mygenlabels<-read.csv("Colour code by Zone for 401 landraces.csv",header = FALSE)
tz_landrace_labels_transposed<-as.data.frame(mygenlabels)
colnames(tz_landrace_labels_transposed)<-c("Accession","Category")
tz_landrace_labels_transposed

#Remove the spaces in the names as it causes a problem with the columns
tz_landrace_labels_transposed$Accession<-gsub("Kigoma Red", "Kigoma_Red", tz_landrace_labels_transposed$Accession)
tz_landrace_labels_transposed$Accession<-gsub("Lyongo Kwimba","Lyongo_Kwimba", tz_landrace_labels_transposed$Accession)
tz_landrace_labels_transposed$Category<-gsub("Zone Zone","Zone", tz_landrace_labels_transposed$Category)
p$data$label<-gsub(" _", "_", p$data$label)


# The operator is used to add extra data to the tree 
p <- p %<+% as.data.frame(tz_landrace_labels_transposed)

#To customise the colours to be the same as the DAPC plot (add the scale_colour_manual to the ggplot statement)

colores<-c("Central" = "green", "Coastal" = "grey29", "Lake" = "yellow1", "Northern" = "blue" , "Southern Highlands" = "blue", "Western" = "goldenrod1", "Zanzibar" = "magenta" )

png("dendrogram_401_7_zones_colors_review.png", width = 14, height = 14, units = "in", res = 600)
p + geom_tiplab(linesize = 0.1, size=2,offset = 0.01, aes(label = label, angle = angle, color = Category)) + geom_tippoint(aes(color= Category),  alpha=0.6, size = 1) + theme(legend.title = element_text(size = 16),legend.position="right" ,legend.text = element_text(size = 14)) + scale_color_manual(values = colores)
dev.off()

#The following is the script used to generate the PCA plot in R. The conversion from a DArT file is the same as for procedure above:

library(genetics)
library(adegenet)
library(hierfstat)
library(poppr)
library(PopGenReport)

#The first step is to convert the DArT file to a modified.csv file 
# The input file is the single row csv file  provided.
#This was done using the vi editor in linux with the commands below
# replace 0 with 0/0
# 
#:%s/,0/,0\/0/g
# 
# replace 1 with 1/1
# 
# :%s/,1/,1\/1/g
# 
# replace 2 with 0/1
# 
#%s/,2/,0\/1/g


#replace all the missing data - with a -/-

# %s/\t-/\t-\/-/g

# Save the file as a file called modified.csv 

#THe first two columns are the idenitifier and population so use those as labels
mygen<-read.csv("modified.csv", header=FALSE)
mygenlabels<-mygen[,1:2]

#Convert the rest of the columns to alleles and change the missing to NA
my_alleles<-mygen[,3:20074]
my_alleles[my_alleles=="-/-"]<-NA

#Convert the dataframe to a Genotype object
gm1<-makeGenotypes(my_alleles,sep="/")
gm_genind<-df2genind(gm1, sep = "/",NA.char = "NA")

#Assign poulation and individual labels
mypops<-mygenlabels[,2]
myinds<-mygenlabels[,1]

#Rename to make it shorter on the plots
mypops[mypops == "Zanzibar Zone Zone"] <- "Zanzibar Zone"
mypops[mypops == "Zanzibar Zone"] <- "Zanzibar"
mypops[mypops == "Central Zone"] <- "Central"
mypops[mypops == "Coastal Zone"] <- "Coastal"
mypops[mypops == "Lake Zone"] <- "Lake"
mypops[mypops == "Northern Zone"] <- "Northern"
mypops[mypops == "Southern Highland Zone"] <- "Southern Highland"
mypops[mypops == "Western Zone"] <- "Western"

#Assign row names
row.names(gm_genind@tab)<-as.factor(myinds)
gm_genind$pop<-as.factor(mypops)


# To generate the plot I used 100 PCs and 5 discriminant functions
dapc_gm_genind<-dapc(gm_genind)


# colores<-c("Central" = "green3", "Coastal" = "grey", "Lake" = "yellow1", "Northern" = "royalblue1" , "Southern Highlands" = "plum1", "Western" = "gold", "Zanzibar" = "magenta" )

png("dapc_7_Zones_PCA_reviewer.png", width = 14, height = 14, units = "in", res = 600)
scatter(dapc_gm_genind, solid = 1, xax = 1, yax = 2, legend = TRUE, clabel = 1, posi.leg = "topright" ,col = c("green3","grey29", "yellow1", "blue" , "hotpink","goldenrod1", "magenta" ), scree.pca = FALSE, scree.da = FALSE, txt.leg = c("Central Zone","Coastal Zone","Lake Zone","Northern Zone","Southern Highland Zone","Western Zone","Zanzibar Zone"))

#To generate the PCA Scree plot
myInset <- function(){
  temp <- dapc_gm_genind$pca.eig
  temp <- 100* cumsum(temp)/sum(temp)
  plot(temp, col=rep(c("black","lightgrey"),
                     c(dapc_gm_genind$n.pca,1000)), ylim=c(0,100),
       xlab="PCA axis", ylab="Cumulated variance (%)",
       cex=1, pch=20, type="h", lwd=2)
}

add.scatter(myInset(), posi = "bottomright",
            ratio=.2,
            bg=transp("white"))
dev.off()

#Run the poppr function on the genind
poppr_diversity<-poppr(gm_genind)

#To write out the DAPC stats to a csv file
write.csv(summary.dapc(dapc_gm_genind), "dapc_stats")

#Use the hierfstat package to calculate the nei_dist
Mydata2<-genind2hierfstat(gm_genind)
wcdist<-genet.dist(gm_genind, method = "WC84")
nei_dist<-genet.dist(gm_genind, method = "Nei87")


gm_genind
popNames(gm_genind)

summary(Mydata2$pop)
dim(Mydata2[Mydata2$pop=="CWL Region",])
Mydata2[Mydata2$pop=="CWL Region",1]

basic.stats(gm_genind)
basicstat <- basic.stats(Mydata2, diploid = TRUE)

wcdistmatrix<-as.matrix(wcdist)
wcdistmatrix[upper.tri(wcdistmatrix,diag = TRUE)]<-""
write.csv(wcdistmatrix, "Fst_WC_7pops.csv")

neidistmatrix<-as.matrix(nei_dist)
neidistmatrix[upper.tri(neidistmatrix,diag = TRUE)]<-""
write.csv(neidistmatrix, "Nei_7pops.csv")

write.csv(basicstat$overall,"basic_stats.csv")
