# Supplementary material for: Collection, genotyping and virus elimination of cassava landraces from Tanzania and documentation of farmer knowledge
Source: PLoS One. 2021 Aug 17;16(8):e0255326. doi: 10.1371/journal.pone.0255326 (PMC8370617; doi:10.1371/journal.pone.0255326)
Supplement: S4 File — (XLSX) [file pone.0255326.s004.xlsx]

## Sheet: Key_Informant
PONE-D-20-24321
Ferguson et al. Collection, Genotyping and Virus Elimination of Cassava Landraces from Tanzania and Documentation of Farmer Knowledge
Supplementary file S4: Geographical location of sampling sites and key informant profiles
Questionnaire number	District	Ward	Zone	Parish/Shehia	Village	Latitude	Longitude	Informant Name	Gender	Age	Tribe	Birthplace	Informant's role in cassava cultivation	Number of years of growing cassava	Education Level	Main occupation	Main source of income	Size of Farm	Plots planted with cassava	Number of cassava plants currently grown	Cassava landrace & Improved varieties currently on farm
SMS160617-3	North B	Mafufuni	Zanzibar Zone	Mafufuni	Keji	-5.93982	39.19838	Mberwa Mjumbe	Male	50	Mtumbatu	Mafufuni-North B Zanzibar	Principal Caretaker/Decision-marker	5-19 years	Some primary	Farmer	Farming	1-4.9 acres	1-4.9 acres		Keji-Mberwa-1, Maskini Hazogi-1, Mwari
SMS160617-4	North B	Misufisini	Zanzibar Zone	Kidanzini	Kidimni	-5.97923	39.19529	Mwalimu Sheha	Male	35	Shirazi	Misufini Bumbwini-North B Zanzibar	Principal Caretaker/Decision-marker	5-19 years	Some secondary	Farmer	Farming	1-4.9 acres	1-4.9 acres		Kalolo
SMS160617-5	North B	Fujoni	Zanzibar Zone	Fujoni	Fujoni-Kijongani	-6.00393	39.21841	Ame Salum	Male	45		Fujoni	Principal Caretaker/Decision-marker	5-19 years	Some secondary	Farmer	Farming	1-4.9 acres	1-4.9 acres		Kiguzo, Muafaka, Mwari, Kipusa-2
SMS160617-7	North B	Fujoni	Zanzibar Zone	Fujoni	Changani	-6.00842	39.20056	Juma Haji	Male	35	Shirazi	Fujoni	Principal Caretaker/Decision-marker	<5 years	Some secondary	Farmer	Farming	1-4.9 acres	<1 acre		Boma Ndefu, Mwari, Muafaka
SMS160617-6	North B	Fujoni	Zanzibar Zone	Fujoni	Changani	-6.00836	39.20065	Abdalla Ame	Male	27	Shirazi	Fujoni	Principal Caretaker/Decision-marker	<5 years	Some secondary	Farmer	Farming	1-4.9 acres	<1 acre		Kigoma
SMS160620-2	North B	Mkataleni	Zanzibar Zone	Mnyimbi	Masururu	-5.96952	39.25353	Said Juma Masoud	Male	49	Mshirazi	Donge Mnyimbi	Member of household without decision-making	<5 years	Some secondary	Farmer	Farming	10 acres +	1-4.9 acres		Mtanga, Mfaransa
SMS160620-3	North A	Donge Nijibweni	Zanzibar Zone	Donge Njia ya Mtoni	Chindi	-5.55012	39.16185	Kombo Mohamed Komba	Male	40	Mshirazi	Donge Mtambile	Member of household without decision-making	5-19 years	Some primary	Farmer	Farming	<1 acre	<1 acre		Abuja , Mlezi
SMS160621-1	West	Kama	Zanzibar Zone	Mwakaje	Mwakaje	-6.04186	39.23827	Rashid Abdalla	Male	45	Riyami	Mwakaje West Zanzibar	Principal Caretaker/Decision-marker	5-19 years	Some primary	Trader/Business	Business	1-4.9 acres	<1 acre		Mtoto Shoo
SMS160620-1	North B	Fujoni	Zanzibar Zone	Mkadini	Mabanda ya Kuku	-6.03609	39.22750	Mauwa Hamad	Female	38	Mgunya	Wete Pemba	Member of household without decision-making	<5 years	Some secondary	Trader/Business	Informal employment	<1 acre	<1 acre		Tom, Kiroba
SMS160621-2	West	Kizimbani	Zanzibar Zone	Kizimbani	Kizimbani	-6.08690	39.25657	Juma Suleiman	Male	50	Shirazi	Kizimbani	Principal Caretaker/Decision-marker	20-49 years	Some secondary	Formal	Formal employment	1-4.9 acres	1-4.9 acres		Boma Ndefu, Kizimbani-Juma-1, Kizimbani
SMS160617-1	North B	Mafufuni	Zanzibar Zone	Mafufuni	Keji	-5.93910	39.19869	Makame Hamza	Male	62	Shirazi	Mafufuni North B Zanzibar	Principal Caretaker/Decision-marker	20-49 years	None	Farmer	Farming	1-4.9 acres	1-4.9 acres		Tunda, Keji-Makame-1, Keji-Makame-2, Mwari
AAH160618-1	Mkoani	Chambani	Zanzibar Zone	Chambani	Maambani	-5.34080	39.79150	Helefu Hamad	Male	21		Maambani-Chambani	Principal Caretaker/Decision-marker	<5 years	Some secondary	Farmer	Farming	1-4.9 acres	<1 acre		Nistiri, Maambani-Helefu-1, Mwari, Sepide
AAH160618-3	Mkoani	Chambani	Zanzibar Zone	Ukutini	Ukutini	-5.34643	39.76091	Riziki Omari	Female	61	Shirazi	Chambani Matele	Principal Caretaker/Decision-marker	20-49 years	None	Farmer	Farming	<1 acre	<1 acre		Mjawa, Mwari
AAH160618-2	Mkoani	Kiwani	Zanzibar Zone	Kiwani	Mtangani	-5.36729	39.77717	Moh'd Abdalla	Male	37	Mngazija	Kiwani Mkoani	Principal Caretaker/Decision-marker	20-49 years	Some secondary	Farmer	Farming	5-9.9 acres	1-4.9 acres		Sepide Nyekundu, Mwari, Muafaka
AAH160619-1	Wete	Mchangamdogo	Zanzibar Zone	Mchangamdogo	Cairo	-5.12183	39.80537	Juma Faki Shaame	Male	47	Mshirazi	Mchangamdogo	Principal Caretaker/Decision-marker	5-19 years	Some tertiary	Formal	Formal employment	1-4.9 acres	1-4.9 acres		Sinzia, Mwari Machanja, Sepide, Mwari
AAH160618-4	Mkoani	Chambani	Zanzibar Zone	Ukutini	Miamboni	-5.34110	39.75486	Salum Abdalla	Male	53	Baalawy	Ukutini- Chambani	Principal Caretaker/Decision-marker	20-49 years	Some tertiary	Formal	Formal employment	5-9.9 acres	1-4.9 acres		Chane, Mwari, Mjimbi, Rikunde/Kibiriti
SMS160616-1	North	Kidoti	Zanzibar Zone	Tazari	Tarari	-5.45482	39.19434	Shindano Makame	Male	52		Tazari	Principal Caretaker/Decision-marker	5-19 years	Some primary	Farmer	Farming	1-4.9 acres	1-4.9 acres		Hajimaneno
SMS160616-5	North A	Mkokotoni	Zanzibar Zone	Mtowa Pwani	Mto wa Maji	-5.53581	39.14562	Haji Mohamed Hamza	Male	57	Mtumbatu	Mto wa Pwani	Principal Caretaker/Decision-marker	5-19 years	Some secondary	Farmer	Farming	1-4.9 acres	1-4.9 acres		Mto wa Pwani-Haji-1, Mto wa Pwani-Haji-2, Mto wa Pwani-Haji-3
SMS160616-4	North A	Mkokotoni	Zanzibar Zone	Mto wa Pwani	Mto wa Pwani	-5.53337	39.15156	Pandu Haji	Male	58	Mtumbatu	Tumbatu	Principal Caretaker/Decision-marker	5-19 years	Some primary	Farmer	Farming	1-4.9 acres	1-4.9 acres		Mto wa Pwani-Pandu-1
SMS160616-3	North A	Kivunge	Zanzibar Zone	Pitanazako	Pitanazako	-5.52051	39.16836	Hussein Juma Ame	Male	49	Mshirazi	Pitanazako	Principal Caretaker/Decision-marker	<5 years	Some secondary	Farmer	Farming	<1 acre	<1 acre		Pitanazako-Hussein-1
SMS160616-2	North A	Potoa	Zanzibar Zone	Potoa	Potoakae	-5.51097	39.19964	Juma Faki Haji	Male	52	Mshirazi	Potoa	Principal Caretaker/Decision-marker	5-19 years	None	Farmer	Farming	5-9.9 acres	1-4.9 acres		Kaniki
AAH160619-2	Wete	Mchangamdogo	Zanzibar Zone	Mchangamdogo	Cairo	-5.12171	39.80542	Hadiya Masoud Hamad	Female	59	Mshirazy	Mjini Kiuyu	Principal Caretaker/Decision-marker	20-49 years	None	Farmer	Farming	1-4.9 acres	1-4.9 acres		Msufi, Mwari, Sepide
SMS160615-3	Central	Uzi	Zanzibar Zone	Uzi	Uzi	-6.34762	39.39924	Haji Juma	Male	75	Shirazy	Uzi-Cental-Unguja	Principal Caretaker/Decision-marker	20-49 years	None	Farmer	Farming	1-4.9 acres	<1 acre		Mwari, Uzi-Haji-1
AAH160619-4	Wete	Mchangamdogo	Zanzibar Zone	Kinyikani	Vumba	-5.11400	39.79115	Hamad Khamis Ali	Male	47	Shirazy	Vumba	Principal Caretaker/Decision-marker	5-19 years	Some tertiary	Formal	Formal employment	1-4.9 acres	1-4.9 acres		Mfodoa, Kigomawapiki, Sepide, Msufi, Mbuyu
AAH160619-5	Wete	Bopwe	Zanzibar Zone	Bopwe	Bopwe	-5.04683	39.72808	Ali Juma Ali	Male	41	Albayun	Bopwe Wete	Principal Caretaker/Decision-marker	20-49 years	Some secondary	Farmer	Farming	1-4.9 acres	1-4.9 acres		Kishindo, Kibiriti Nyekundu, Kibiriti Cheusi, Macho
AAH160619-3	Wete	Mchangamdogo	Zanzibar Zone	Kinyikani	Kinyikani	-5.11532	39.7889	Salim Abeid Mussa	Male	32	Mshirazy	Kinyikani	Principal Caretaker/Decision-marker	5-19 years	Some secondary	Farmer	Farming	5-9.9 acres	5-9.9 acres		Kichungu, Mbuyu, Sepide Machanja, Sepide, Juma Mussa, Mahonda, Kizimbani, Mwari, Muafaka
AAH160619-6	Wete	Bopwe	Zanzibar Zone	Bopwe	Bopwe	-5.04422	39.72909	Fatma Mohd Ali		52	Mshirazy	Kwale-Chake	Principal Caretaker/Decision-marker	20-49 years	None	Farmer	Farming	1-4.9 acres	<1 acre		Macho, Mwari, Kibiriti Mweusi
SMS160617-2	North B	Mafufuni	Zanzibar Zone	Mafufuni	Keji	-5.93864	39.19883	Khamis Chota	Male	49	Mtumbatu	Mafufuni-North B Zanzibar	Principal Caretaker/Decision-marker	20-49 years	Some secondary	Farmer	Farming	1-4.9 acres	1-4.9 acres		Mtungi, Muafaka, Maskini Hazogi, Keji-Khamis-1, Mwari
Horti160606-1	Mwanga	Ugweno	Northern Zone	Shighatini	Lambo	-3.23072	36.48270	Zuhura	Female	71	Mpare	Lambo	Principal Caretaker/Decision-marker	20-49 years	Some primary	Farmer	Farming	<1 acre	<1 acre		Kigoma-Lambo, Mchungu
Horti160606-2	Mwanga	Ugweno	Northern Zone	Shighatini	Lambo	-3.38925	37.37798	Winfred L.Msuya	Male	48	Pare	Lambo	Principal Caretaker/Decision-marker	20-49 years	Some primary	Farmer	Farming	1-4.9 acres	<1 acre		Lambo-Winfred-1, Lambo-Winfred-2, Lambo-Winfred-3, Lambo-Winfred-4, Lambo-Winfred-5
Horti160607-3	Mwanga	Mwanga	Northern Zone	Shigatini	Vuchamandambwe	-3.41725	37.37527	Zinyangwa Elieneza	Male	58	Pare		Principal Caretaker/Decision-marker	20-49 years		Farmer	Farming	1-4.9 acres	<1 acre		Nzinya 1
Horti160607-1	Mwanga	Ugweno	Northern Zone	Mwaniko	Mwaniko	-3.36992	37.40110	Abbas Shaaban	Male	48	Pare	Mwaniko	Principal Caretaker/Decision-marker	5-19 years	Some primary	Farmer	Farming	1-4.9 acres	<1 acre		Mwaniko-1
Horti160607-2	Mwanga	Ugwendo	Northern Zone	Mwaniko	Mwaniko	-3.36805	37.40245	Rahama Daniel	Female	60	Pare	Mwaniko	Principal Caretaker/Decision-marker	20-49 years	Some primary	Farmer	Farming	<1 acre	<1 acre		Kigoma, Kigweno-Kichungu
Horti160608-1	Same	Mwembaga	Northern Zone	Kisiwani	Mkanga-Ijinyu	-4.06725	37.054499	Seleman Pesa	Male	83	Mpare	Mwembe Village	Principal Caretaker/Decision-marker	50 years+	Some primary	Farmer	Farming	1-4.9 acres	<1 acre		Kibanda Meno
EPM160606-2	Mpwapwa	Mpwapwa	Central Zone	Mazae	Mazae	-6.20904	36.27337	Jumanne Lupula	Male	52		Kingwe District	Principal Caretaker/Decision-marker	5-19 years	Some primary	Farmer	Farming	5-9.9 acres		more than 500	Kibandameno, Mazae-Jumanne-1, Mazae-Jumanne-2
EPM160607-3	Mpwapwa	Mpwapwa	Central Zone	Mlembule	Nduga	-6.25884	36.45102	Josephate Kicho	Male	63		Kigoma region	Principal Caretaker/Decision-marker	20-49 years	Some primary	Farmer	Farming	10 acres +		less than 10	Kaniki number 2
EPM160607-4	Mpwapwa	Kibakure	Central Zone	Lumuma	Kitati	-6.42284	36.39471	Abdallah Twalibu	Male	53	Here		Principal Caretaker/Decision-marker	5-19 years	Some primary	Farmer	Farming	1-4.9 acres		more than 500	Kitati-Abdallah-1
EPM160608-5	Mpwapwa	Kibakwo	Central Zone	Luhundwa	Ikuyu	-6.40342	36.22834	Juma Elias Mnyanyi	Male	55		Here	Principal Caretaker/Decision-marker	5-19 years	Some primary	Farmer	Farming	10 acres +		more than 500	Kaniki, Kibandameno, Ikuyu-Juma-1
Horti160608-2	Same	Same	Northern Zone	Ijinyu	Mzimbo	-4.807357	37.055416	Mary J Mapande	Female	52	Mpare	Kilimani-Mbakweni	Principal Caretaker/Decision-marker	20-49 years	Some primary	Farmer	Farming	1-4.9 acres	<1 acre		Kigoma Marry, Kibanda Meno Mzimbo, Kigoma Mzimbo
Horti160608-3	Same	Mwembembaga	Northern Zone	Kisiwani	Kisiwani	-4.090538	37.57057	Nuhu Hussein	Male	86	Sukuma		Principal Caretaker/Decision-marker	20-49 years	Some primary	Farmer	Farming	5-9.9 acres	1-4.9 acres		Kibandameno Kisiwani, Bwana Shamba, Kibandameno Mkondya
Horti160608-4	Same	Same	Northern Zone	Kisiwani	Kisiwani	-4.088851	37.057289	Juma Chang'oma	Male	24			Member of household without decision-making	5-19 years	Some secondary	Farmer	Farming	5-9.9 acres	1-4.9 acres		Kigulu Chaninga, Changoma, Kuhela- Juma, Maju, Mbazi
Horti160608-5	Same	Mwembembaga	Northern Zone	Msindo	Msindo	-4.11085	37.56878	Nazaeli Yona	Female	72	Pare	Msindo	Principal Caretaker/Decision-marker	20-49 years	Some primary	Farmer	Farming	1-4.9 acres	<1 acre		Msufi
Horti160608-7	Same	Same	Northern Zone	Msindo	Msindo	-4.111271	37.56733	Idd Ngomoi	Male	40	Mpare	Msindo	Principal Caretaker/Decision-marker	5-19 years	Some primary	Farmer	Farming	1-4.9 acres	<1 acre		Ngomoi, Msindo Black, Kigoma Msindo
Horti160609-1	Same	Mkondongwe	Northern Zone	Lugulu	Lugulu	-4.20140	38.00229	Joel Isaya Mbaga	Male	58	Mpare	Lugulu	Principal Caretaker/Decision-marker	20-49 years	Some primary	Farmer	Farming	5-9.9 acres	1-4.9 acres		Kibanda Meno-Lugulu, Kaniki
Horti160609-2	Same	Same	Northern Zone	Lugulu	Lugulu	-4.2011	38.00231	Majoya Samweli	Male	46	Mpare	Lugulu	Principal Caretaker/Decision-marker	5-19 years	Some primary	Farmer	Farming	5-9.9 acres	1-4.9 acres		Muhanga Mwekundu, Mkunungu
Horti160609-3	Same	Same	Northern Zone	Lugulu	Lugulu	-4.20115	38.00211	Godluck Johnson	Male	40	Mpare	Lugulu	Principal Caretaker/Decision-marker	5-19 years	Some secondary	Farmer	Farming	5-9.9 acres	1-4.9 acres		Kaniki Original, Msese, Usinionje, Mhanga Mweupe, Mhanga Mwekundu 2
Horti160609-4	Same	Same	Northern Zone	Lugulu	Lugulu	-4.20110	38.00355	Charles Bariki	Male	40	Pare	Lugulu	Principal Caretaker/Decision-marker	5-19 years	Some primary	Farmer	Farming	5-9.9 acres	1-4.9 acres		Gwangwara, Koedu, Mtendaji, Kigoma-Lugulu, Kigoma Mtendaji, Kigwando, Rehecha, Ndungu, Nazieli
Horti160609-5	Same	Mambavunta	Northern Zone	Miamba	Goha	-4.23475	37.5949	Elinema John	Male	40	Mpare	Goha	Principal Caretaker/Decision-marker	20-49 years	Some primary	Farmer	Farming	10 acres +	5-9.9 acres		Goha red, Goha Pink, Goha White
KS160610-5	Kisarawe	Mzenga	Coastal Zone	Kurui	Kurui	-7.03678	38.44589	Siasa Salum Mahungo	Male	45	Zaramo	Maneromango	Principal Caretaker/Decision-marker	<5 years	None	Farmer	Farming	1-4.9 acres	<1 acre		Mkiu,Ndunga, Muzege, Kidala
KS160616-1	Kibaha	Visaga	Coastal Zone	Visaga	Kichangani	-6.42729	38.47080	tekes Ngailo	Female	38	Mbena	Njombe	Principal Caretaker/Decision-marker	<5 years		Trader/Business; Farmer	Business; Farming	<1 acre	<1 acre		Kichangani-ngailo-12
KS160616-3	Kibaha	Visiga	Coastal Zone	Visiga	Kichangani	-6.41022	38.47323	Erasto Lukambo	Male	41	Mbena	Njombe	Member of household without decision-making	<5 years	Some primary	Informal (wage) work	Informal employment	1-4.9 acres	1-4.9 acres		Busha
KS160616-4	Kibaha	Visiga	Coastal Zone	Mbawawa	Miswe	-6.35790	38.48484	Mihambo Jinanga	Male	42	Msukuma	Shinyanga	Principal Caretaker/Decision-marker	<5 years	Some primary	Farmer	Farming	1-4.9 acres	1-4.9 acres		Mfaransa
KS160613-4	Kilindi	Songe	Northern Zone	Kwejitombe	Kilindi	-5.41352	37.37232	Onesmo Joseph	Male	45	Chaga	Rombo	Principal Caretaker/Decision-marker	<5 years	Some primary	Farmer	Farming	<1 acre	<1 acre		Kishongolo, Dihanga, Kandilinya
KS160615-1	Tanga	Pongwe	Northern Zone	Malungu	Geza	-5.13085	39.02874	Hussen Bakari	Male	29	Zigua	Handeni	Member of household without decision-making	<5 years	Some primary	Informal (wage) work		5-9.9 acres	1-4.9 acres		Mfaransa, Kiguzo, Mdaresalaam, Geza-Bakari-10
KS160615-2	Tanga	Pongwe	Northern Zone	Malungu	Geza	-5.13052	39.02807	Mbwana Salum	Male	60	Mzaramo	tanga	Member of household without decision-making	<5 years	Some primary	Informal (wage) work		10 acres +	10 acres +		Dide, Geza-Mbwana-11, Kitumbua
KS160614-4	Muheza		Northern Zone	Tanganyika	Tanganyika	-5.09301	38.51117	George Francis	Male	29	Msambua	Amam	Member of household without decision-making	<5 years	Some primary	Informal (wage) work	Informal employment	10 acres +	<1 acre		Mahiza Short, Tanganyika-Francis-9, Mahiza Tall
KS160614-4	Muheza		Northern Zone	Tanganyika	Tanganyika	-5.09301	38.51117	George Francis	Male	29	Msambaa	Amani	Member of household without decision-making	<5 years	Some primary	Informal (wage) work	Informal employment	10 acres +	<1 acre		Mahiza short, Tanganyika-Francis-9, Mahiza Tall
KS160615-3	Pangani	Mweru	Northern Zone	Mikinguni	Stahabu	-5.32850	38.55511	Mwajuma Ayuba	Female	21	Zigua	Pangani	Principal Caretaker/Decision-marker	<5 years	Some primary	Farmer	Formal employment	<1 acre	<1 acre		Kikombe
KS160612-3	Kilosu	Masunze	Coastal Zone	Miombo	Changarawe	-6.55614	36.57462	Magreth Leestar	Female	37	Mngoni	Songeu	Principal Caretaker/Decision-marker	<5 years		Farmer	Farming	5-9.9 acres	<1 acre		Mwekundu
KS160611-5	Morogoro Rural		Coastal Zone	Gwata	Maseyu	-6.42434	37.57077	Mwanaidi Biriti Rajabu	Female	55	Zigua	Tanga	Principal Caretaker/Decision-marker	<5 years	Some primary	Farmer		1-4.9 acres	<1 acre		Nyeupe
KS160611-4	Morogoro Rural		Coastal Zone	Gwata	Masegu	-6.42328	37.57058	Salum Abdallah Juma	Male	31	Mzigua	Tanga	Principal Caretaker/Decision-marker	<5 years	Some primary	Farmer		<1 acre	<1 acre		Msenene
KS160614-1	Handeni	Sindeni	Northern Zone	Misima	Kibaya Kizongoji	-5.20023	38.09266	Shabani Rashidi Kinole	Male	64	Zigua	Handeni	Principal Caretaker/Decision-marker	<5 years	None	Farmer	Farming	5-9.9 acres	<1 acre		Akiba, Msesu wa nungu, Msufi, Mtabora
KS160614-2	Muheza		Northern Zone	Kilulu	Kibanda	-5.111569	38.47023	Amira Hamza	Female	32	Bondea	Muheza	Member of household without decision-making	<5 years	Some primary	Farmer	Farming	1-4.9 acres	<1 acre		Sagaratu
KS160614-3	Muheza		Northern Zone	Magira	Misongeni	-5.09127	38.46490	Fatuma Saidi	Female	38	Zigua	Handeni	Principal Caretaker/Decision-marker	5-19 years	Some primary	Farmer	Farming	5-9.9 acres	<1 acre		Misongeni-Fatuma-8
KS160616-2	Kibaha	Visaga	Coastal Zone	Visaga	Kichangani	-6.41881	38.47232	Ernestina Mkamu	Female	33	Mngoni	Iringa		5-19 years		Trader/Business; Farmer	Business; Farming	1-4.9 acres	1-4.9 acres		Binti Ndope, Kichangani- Mkamu-13
KS160615-4	Pangani	Mweru	Northern Zone	Mikinguni	Stahabu	-5.32887	38.55317	Dotto Nasoro	Female	35	Zigua	Pangani				Farmer	Formal employment	5-9.9 acres	<1 acre		Kizingisha ndevu
KS160615-5	Chalinze	Miono	Coastal Zone	Mkange	Mkange	-6.04122	38.33860	Magalu Mohammad A	Male	56	Mkwene	Chalinze	Principal Caretaker/Decision-marker	20-49 years	Some primary	Farmer	Farming	<1 acre	<1 acre		Mzungu, Mwarabu
KS160615-6	Bagamoyo	Miono	Coastal Zone	Miono	Miono	-6.06889	38.23293	Joseph Mussa	Male	48	Mgogo	Dodoma	Principal Caretaker/Decision-marker	<5 years	Some primary	Farmer	Farming	1-4.9 acres	1-4.9 acres		Diliculture, Mzuri Kuonja, Msufi
KS160611-1	Morogoro Rural		Coastal Zone	Gwata	Maseyu-Kutulong'aro	-6.42189	37.57072	Amani Ikaku	Male	55	Rangi	Singida	Principal Caretaker/Decision-marker	<5 years	Some primary	Farmer	Farming	1-4.9 acres	1-4.9 acres		Maseyu-Ikaku-3, Maseyu-Ikaku-4, Maseyu-Ikaku-5
KS160611-2	Morogoro Rural		Coastal Zone	Gwata	Maseyu-Kitulong'oro	-6.42395	37.57133	Semindo Zaidi	Male	45	Mkwere	Chalinze	Principal Caretaker/Decision-marker	<5 years	Some primary	Informal (wage) work	Informal employment	<1 acre	<1 acre		Maseyu-Semindo-6, Maseyu-Semindo-7
KS160610-4	Maneromango		Coastal Zone	Marumbo	Kitonga	-7.09133	38.47611	Ashasandi Funga	Female		Zaramo	Maneromango	Principal Caretaker/Decision-marker	5-19 years	Some primary	Farmer	Farming	1-4.9 acres	1-4.9 acres		Bora Kuputa, Kalolo
KS160611-3	Morogoro Rural		Coastal Zone	Gwata	Maseyu-Kitulong'oro	-6.42352	37.57320	Jumanne Mohammad	Male	29	Mndengeneko	Rufiji	Principal Caretaker/Decision-marker	<5 years	Some primary	Farmer	Farming	1-4.9 acres	1-4.9 acres		Maseyu-Jumanne-8
KS160612-1	Mvomero	Mlali	Coastal Zone	Melela	Kibuoni-Vianzi	-6.54490	37.26864	Iddi Changosi	Male	45	Luguru	Morogoro	Principal Caretaker/Decision-marker	5-19 years		Farmer	Farming	1-4.9 acres	1-4.9 acres		Beta uje, Kigoma, Mdunga
KS160612-2	Kilosa		Coastal Zone	Kilosa	Kitunduweta	-7.13242	36.56150	Halima Hassan	Female	45	Mgogo	Dodoma		5-19 years		Farmer	Farming	10 acres +	<1 acre		Bangameno
KS160613-1	Mvomero	Turiani	Coastal Zone	Sungaji	Mbogho/_x000D_ tego wa Simba	-6.12307	37.34675	Mwantumu Sandi	Female	40	Msagara	Kilosa		<5 years	Some primary	Farmer	Farming	5-9.9 acres	<1 acre		Diliculture, Digarama
KS160613-2	Mvomero	Turiani	Coastal Zone	Sungaji	Mbogho/Mtego wa Simba	-6.12314	37.34699	Omary Suleiman Mahinda	Male	72	Mluguru	Morogoro	Principal Caretaker/Decision-marker	5-19 years	None	Farmer	Farming	<1 acre	<1 acre		Moshi wa tau
KS160613-3	Kilindi	Kimbe	Northern Zone	Nogero	Kimamba	-5.48629	37.48035	William Joseph Kashimba	Male	51	Muha	Kigoma	Principal Caretaker/Decision-marker	<5 years	Some primary		Farming	<1 acre	<1 acre		Kandilinya
KS160610-3	Kisarawe	Maneromango	Coastal Zone	Malumbo	Mfuru	-7.10632	38.50809	Maalim Pembe	Male	66	Zaramo	Maneromango	Principal Caretaker/Decision-marker	20-49 years	Some primary	Farmer	Farming	<1 acre	<1 acre		Bomba
KS160610-2	Kisarawe		Coastal Zone	Musaki	Muwale	-7.03573	38.59824	Upula Jofa	Male	48	Zaramo	Kisarawe	Principal Caretaker/Decision-marker	20-49 years	Some primary	Farmer	Farming	1-4.9 acres	1-4.9 acres		Muwale-Upula-3
KS160610-1	Kisarawe	Sungwi	Coastal Zone	Msimbu	Kitanga	-7.02566	39.00569	Shamte Kigumi	Male	77		Rifiji	Principal Caretaker/Decision-marker	20-49 years		Farmer	Farming	10 acres +	10 acres +		Kikombe, Rasta, Kitanga-Kigumi-2, Chempe
KS160616-5	Bagamoyo	Yombo	Coastal Zone	Yombo	Matimbwa	-6.32075	38.51770	Ally Abdala Kidalanyeki		62	Mndengeneko	Rifiji	Principal Caretaker/Decision-marker	20-49 years	Some primary	Farmer	Farming	<1 acre	<1 acre		Mtamu Kuonja
KS160609-2	Kigamboni	Somangila	Coastal Zone	Gezanlole	Maduka mawili	-6.53179	39.25224	Machimu	Male	42	Msukuma	Shinyanga	Principal Caretaker/Decision-marker	<5 years	Some primary	Farmer	Farming	<1 acre	<1 acre		Kaputele, Kibandameno
KS160609-1	Mkuranga	Shungubweni	Coastal Zone	Mbezi	Msafiri Kidete	-7.10469	39.14052	Aziza Kassim	Female	62	Zigua	Handeni	Principal Caretaker/Decision-marker	<5 years	None	Farmer	Farming	1-4.9 acres	1-4.9 acres		Kilokote,Kisukari, Kochoroko/Joko, Moshi
KS160608-2	Kibiti		Coastal Zone	Dimani	Dimani A	-7.44443	38.52437	Sophia John	Female	39	Mndengeneko	Miwaga	Principal Caretaker/Decision-marker	5-19 years	Some primary	Farmer	Farming	1-4.9 acres	1-4.9 acres		Dimani-Sophia-1, Cosmas
KS160608-1	Kibiti		Coastal Zone	Mchukwu	Nyakaombanga	-7.43308	39.01310	Mohamed Muba	Male	35	Mhindo	Mtunda- Kibiti	Principal Caretaker/Decision-marker	20-49 years	Some primary	Farmer	Farming	5-9.9 acres	1-4.9 acres		Kiroba, Rasta/Mweupe, Nyarikagile
KS160608-3	Kibiti		Coastal Zone	Mtawanya	Nyamiami	-7.40501	38.58725	Jumannu Ally Lwambo	Male	28	Pogoro	Morogoro	Principal Caretaker/Decision-marker	5-19 years	None	Farmer	Farming	1-4.9 acres	1-4.9 acres		Kibangamuno, Kibangili, Mbuyu, Mwarabu
EPM160606-1	Mpwapwa	Mpwapwa	Central Zone	Mazae	Mazae	-6.20512	36.26921	Noel John Msanjila	Male	39		Here	Principal Caretaker/Decision-marker	5-19 years	Some primary	Farmer	Farming	10 acres +		more than 500	Kipilipili, Mwape, Kaniki, Bumila
SMS160615-1	Central	Uzi	Zanzibar Zone	Uzi	Uzi	-6.35728	39.40144	Asaa Abdulbar	Male	40	Shirazy	1976-Uzi-Central Zanzibar	Principal Caretaker/Decision-marker	5-19 years	Some secondary	Farmer	Farming	1-4.9 acres	1-4.9 acres		Kisimba, Kigori
SMS160615-2	Central	Uzi	Zanzibar Zone	Uzi	Uzi	-6.35687	39.40163	Ali Suleiman	Male	48		Kibondeni- West- Zanzibar 1968	Principal Caretaker/Decision-marker	20-49 years	Some primary	Farmer	Farming	5-9.9 acres	1-4.9 acres		Mamboga, Kigori, Kisimba, Uzi-Ali-1
EPM160608-6	Mpwapwa	Kibakwe	Central Zone	Luhundwa	Ikuyu-Mtakuja	-6.48554	36.25735	Paulo Mgaya	Male	32		Here	Principal Caretaker/Decision-marker	<5 years	Some primary	Farmer	Farming	10 acres +		100-500	Ikuyi-Paulo-1
EPM160609-7	Kongwa	Mlali	Central Zone	Sagara	Laikala	-6.10491	36.38108	Chukia Ruben	Male	36		Here	Principal Caretaker/Decision-marker	5-19 years	Some primary	Farmer	Farming	10 acres +		10-50	Kaniki, Kigoma, Japani
EPM160609-8	Kongwa	Mlali	Central Zone	Chamkoroma	Tubugwe	-6.21423	36.08867	Martin Damian	Male	46		Tubugwe	Principal Caretaker/Decision-marker	20-49 years	Some primary	Farmer	Farming	10 acres +		more than 500	Kikaptula,Tubugwe-Martin-1, Tubugwe-Martin-2, Hombolo,Mumba
EPM160611-9	Dodoma	Kikombo	Central Zone	Ng'ong'ona	Mapinduzi	-6.15034	35.54407	Adam Chikusi	Male	56		Here		20-49 years	None	Farmer	Farming	10 acres +		more than 500	Mumba, Mapinduzi-Adam-1, Mapinduzi-Adam-2
EPM160611-10	Dodoma	Kikombo	Central Zone	Ng'ong'ona	Mapinduzi	-6.14974	35.54340	Yusi Muhebi	Male	49		Mapinduzi		5-19 years	None	Farmer	Farming	10 acres +		more than 500	Mapinduzi-Yusi-1
EPM160613-11	Bahi	Bahi	Central Zone	Ilindi	Ilindi	-5.57610	35.32138	Mashaka Mazengo	Male	50		Ilindi		<5 years	Some primary	Farmer	Farming	10 acres +		100-500	Ilindi-Mashaka-1
EPM160614-12	Kondoa	Pahi	Central Zone	Kalamba	Loo	-4.92986	35.69816	Hamadi M Mwai	Male	61		Loo Village	Principal Caretaker/Decision-marker	20-49 years	None	Farmer	Farming	10 acres +		more than 500	Kitarasa, Mkanunda
EPM160614-13	Kondoa	Pahi	Central Zone	Kalamba	Loo-Kunai	-4.52952	35.52924	Selemani Dinko	Male	56		Loo-Kunai	Principal Caretaker/Decision-marker	5-19 years	Some primary	Farmer	Informal employment	5-9.9 acres		more than 500	Kitarasa; Asili
EPM160614-14	Kondoa	Kondoa	Central Zone	Suluke	Mulua	-4.59149	35.45354	Mashaka Kawa	Male	40		Mulua (Here)	Principal Caretaker/Decision-marker	20-49 years	Some primary	Farmer	Farming	10 acres +		more than 500	Nyeupe
EPM160615-15	Chemba	Mondo	Central Zone	Mondo	Mondo-Araa	-5.01306	35.55511	Mariam Bakari Senduka	Female	45		Mondo	Member of household without decision-making	20-49 years	Some primary	Farmer	Farming	10 acres +		more than 500	Kigoma, Mhogo wa Kirangi, Bruti asumani
EPM160615-16	Chemba	Mondo	Central Zone	Dalai	Tandala	-4.57741	36.01746	Asha Ramadhani	Female	41		Haubi village	Member of household without decision-making	5-19 years	Some primary	Farmer	Farming	5-9.9 acres		more than 500	Tandala-Asha-1
KSF161112-1	Butiama	Makongoro	Lake Zone	Butiama	Butiama	-1.77353	33.95853	Mazoa John	Male	42	Zanaki	Butiama	Principal Caretaker/Decision-marker	20-49 years	Some primary	Farmer	Farming	5-9.9 acres	<1 acre		Rwanguhira, Kachongoma
KSF161112-2	Butiama	Makongoro	Lake Zone	Butiama	Butiama	-1.76600	33.94621	Magdalena.J.Nyamuhonga	Female	52	Zanaki	Busegwe Village	Principal Caretaker/Decision-marker	20-49 years	Some primary	Farmer	Farming	5-9.9 acres	1-4.9 acres		Kasumaili, Muganda
KSF161113-1	Rorya	Girango	Lake Zone	Goribe	Tatwe	-1.22049	34.24284	Rosarina Phabian	Female	50	Jaluo	Kiterere Village	Principal Caretaker/Decision-marker	20-49 years		Farmer	Farming	1-4.9 acres	1-4.9 acres		Nyalewe,Ndiare,Sdhe,Obarodak,Mkombozi
KSF161113-2	Rorya	Luo-Imbo	Lake Zone	Nyaburongo	Mori	-1.34930	34.09084	Wambura Muhindi	Male	52	Luo/Msimbiti	Mori Village	Principal Caretaker/Decision-marker	20-49 years	Some primary	Farmer	Farming	1-4.9 acres	1-4.9 acres		Nyamori, Anyoni,Nyarkokinyi
KSF161114-1	Tarime	Inchage	Lake Zone	Binagi	Magoma	-1.34536	34.47390	Anastazia Paul	Female	48	Kurya	Magoma village	Principal Caretaker/Decision-marker								Manchobele,Rongohera,Mkombozi,Magoma-Anastazia-2,Magoma-Anastazia-2
KSF161114-2	Tarime	Inano	Lake Zone	Kiore	Kewamamba	-1.40250	34.34927	Regina Peter	Female	30		Kewamamba Village	Principal Caretaker/Decision-marker	20-49 years	Some primary	Farmer	Farming	5-9.9 acres	1-4.9 acres		Rumara,Rongohera,Kambarage
KSF161115-1	Musoma Rural	Mokongoro	Lake Zone	Nyegina	Nyegina	-1.55004	33.70937	Donat Sondo	Male	45	Mkwaya	Nyegina Village	Member of household without decision-making	20-49 years	Some primary	Farmer	Farming	1-4.9 acres	1-4.9 acres		Lwabhakanga, Donat- Nyegina-1
KSF161115-2	Musoma Rural	Nyanja	Lake Zone	Suguti	Kusenyi	-1.79025	33.63821	Nyanghuba Njegre	Female	32	Mjita	majita-Bwenda Village	Principal Caretaker/Decision-marker		Some primary	Farmer	Farming	<1 acre	<1 acre		Msitu Zanzibar
KSF161115-3	Butiama	Makongoro	Lake Zone	Kyanyari	Nyakiswa	-1.82901	33.77703	Christina Masatu	Female	52	Mruri	Bwayi	Principal Caretaker/Decision-marker	20-49 years	Some primary	Farmer	Farming	1-4.9 acres	<1 acre		Ndaro, Mkombozi, Suma
KSF161121-1	Bukoba	Bugabo	Lake Zone	Nyakato	Kiilima	-1.25649	31.83303	Joas Karwani	Male	60	Muhaya	Ibosa Village	Principal Caretaker/Decision-marker	20-49 years	Some primary	Farmer	Farming	1-4.9 acres	<1 acre		Kahojwe, Shelekela, Njubu, Kiilima- Joas-1
KSF161121-2	Bukoba	Bugabo	Lake Zone	Nyakato	Kiilima	-1.25564	31.83461	Agustine Ndyes Hobora	Male	71	Haya	Kiilima	Principal Caretaker/Decision-marker	50 years+	Some primary	Farmer	Farming	1-4.9 acres	1-4.9 acres		Goonya,Kashukari,Marekani,Rusahunga
KSF161121-3	Bukoba	Katerero	Lake Zone	Katoro	Ngarama	-1.39427	31.48832	Zabron Rutalemwa	Male	33			Principal Caretaker/Decision-marker	<5 years	Some secondary	Farmer	Farming	1-4.9 acres	1-4.9 acres		Kaemp, Msaza
KSF161122-1	Muleba	Nshamba	Lake Zone	Biirabo	Biirabo	-1.84533	31.55177	Sadoki Kamanyako	Male	38	Muhaya	Biirabo	Principal Caretaker/Decision-marker	5-19 years	Some primary	Farmer	Farming	1-4.9 acres	1-4.9 acres		Rushura,Runyama,Kakochoko,Kishunju,Lushalila 1, Lushalila 2, Lushalila 3, Katuku, Mabale, Biirabo-Sadoki-1
KSF161122-2	Muleba	Muleba	Lake Zone	Muleba	Tukutuku	-1.84564	31.65138	Robert Kahinga	Male	45			Principal Caretaker/Decision-marker	20-49 years	Some primary	Farmer	Farming	<1 acre	<1 acre		Mukarukwatage
KSF161123-1	Biharamulo	Nyarubungo	Lake Zone	Nyamigogo	Kagoma	-2.79729	31.58270	Juma Kuzenza	Male	52		Kagoma	Principal Caretaker/Decision-marker	50 years+	Some primary	Farmer	Farming	1-4.9 acres	1-4.9 acres		Pananzala,Liomgokigoma,Kagoma-Kuzenza-1,Liongonyeupe,Mwarabu,Kagoma-Kuzenza-2, Kagoma-Kuzenza-1,Kagoma-Kuzenza-1,Mkombozi
KSF161124-1	Ngara	Rulenge	Lake Zone	Bugarama	Rwinyana	-2.84231	30.53633	Ambrose Joseph	Male	27	Mshumbi	Rwinyana	Principal Caretaker/Decision-marker	<5 years	Some primary	Farmer	Farming	<1 acre	<1 acre		Lumala Mpunu,Rwinyana-Ambrose-1, Rwinyana-Ambrose-1
KSF161125-1	Misenyi	Misenyi	Lake Zone	Mutukula	Byeju	-1.05960	31.37033	Mathias Mosses	Male	62		Bukoba Rural	Principal Caretaker/Decision-marker	<5 years	Some primary	Farmer	Farming	1-4.9 acres	1-4.9 acres		Kiwelu,Manigajege,Kalandilanyeupe,Kalandilanyekundu,Mkapa,Mbara,Sendege
KSF170109-1	Biharamulo	Lusahunga	Lake Zone	Kalenge	Rusenga	-1.05866	31.33984	Pascal Mbugan	Male	43	Sukuma	Mwanza	Principal Caretaker/Decision-marker	5-19 years	Some primary	Farmer	Farming	10 acres +	<1 acre		Mzao
KSF170110-1	Kakonko	Nyarona	Western Zone	Nyabibuye	Nyabibuye	-2.15673	30.12703	Furgence Muyonga	Male	61	Muha	Nyabibuye	Principal Caretaker/Decision-marker	20-49 years	Some primary	Farmer	Farming	1-4.9 acres	<1 acre		Mchindamwiburi,Lubona,Nteshimali,Mkoloni
KSF170110-2	Kakonko	Kakonko	Western Zone	Kakonko	Itumbiko	-3.30150	30.97895	Bernard Michael	Male	36	Muha	Itumbiko	Principal Caretaker/Decision-marker	5-19 years	Some primary	Farmer	Farming	5-9.9 acres	1-4.9 acres		Mayenzi
KSF170111-1	Kibondo	Kifura	Western Zone	Rugongwe	Kichananga	-3.83711	30.56646	Habir Samson	Male	18	Muha	Kichananga	Member of household without decision-making	<5 years	Some primary	Farmer	Farming	1-4.9 acres	1-4.9 acres		Kigomanyekundu
KSF170111-2	Kibondo	Mabamba	Western Zone	Kumsenga	Kukinama	-3.73531	30.42767	Faida Kavula	Male	51	Muha	Kumsenga	Principal Caretaker/Decision-marker	20-49 years	Some primary	Farmer	Farming	1-4.9 acres	1-4.9 acres		Suguti, Nyawera, Shelisheli
KSF170111-3	Kibondo	Kibondo	Western Zone	Bunyambo	Minyinya	-3.54528	30.66355	Edmund Kagoma	Male	51	Muha		Principal Caretaker/Decision-marker	<5 years	Some secondary	Formal	Formal employment	<1 acre	<1 acre		Sidiko,Ndelelabhana
KSF170112-1	Buhigwe	Manyovu	Western Zone	Bukuba	Bukuba	-4.54430	29.89452	Edson Himba	Male	51	Muha	Bukuba	Principal Caretaker/Decision-marker	20-49 years	Some primary	Farmer	Farming	1-4.9 acres	1-4.9 acres		Mwanaidi,Tandika Munyu,Nkumi-Aviluse,Kifyinsi,Kongo,Tulenabwana,Tandika
KSF170113-1	Kasulu	Kasulu	Western Zone	Nyumbigwa	Nyumbigwa	-4.66661	30.17227	Selemani Sekera	Male	65	Muha	Nyumbigwa	Principal Caretaker/Decision-marker	20-49 years	Some primary	Farmer	Farming	1-4.9 acres	<1 acre		Ridida,Girisi
KSF170113-2	Kasulu	Kasulu	Western Zone	Nyumbigwa	Nyumbigwa	-4.73643	30.18708	Salum Said	Male	52	Muha	Nyumbigwa	Principal Caretaker/Decision-marker	<5 years	Some primary	Farmer	Farming	1-4.9 acres	<1 acre		Mguu wa Kwale
KSF170113-3	Kigoma	Mahembe	Western Zone	Matendo	Pamila	-4.87998	29.91014	Hamisa Rutela	Female	48	Muha	Pamila	Principal Caretaker/Decision-marker	5-19 years	Some primary	Farmer	Farming	1-4.9 acres	1-4.9 acres		Kosani
KSF170114-1	Kigoma	Mahembe	Western Zone	Kidahwe	Kidahwe	-4.88884	29.85137	Haruna Katabanya	Male	40	Muha	Manyovu	Principal Caretaker/Decision-marker	5-19 years	Some primary	Farmer	Farming	5-9.9 acres	1-4.9 acres		Kisuravu,Buyote
KSF170114-2	Kigoma	Mahembe	Western Zone	Mahembe	Mahembe	-4.79618	29.75765	Zainab Ally	Female	53	Muha	Mahembe	Member of household without decision-making	5-19 years	Some primary	Farmer	Farming	1-4.9 acres	1-4.9 acres		Moshi wa Sigara
KSF170116-1	Uvinza	Uvinza	Western Zone	Kazuramimba	Kazuramimba	-4.98706	29.94949	Paulina Balilula	Female	65	Muha	Manyovu	Principal Caretaker/Decision-marker	20-49 years	Some primary	Farmer	Farming	1-4.9 acres	<1 acre		Zegula
KSF170116-2	Uvinza	Uvinza	Western Zone	Kazuramimba	Kazuramimba	-5.00408	29.93897	Fanuel Mabondo	Male	31	Muha	Kazuramimba	Principal Caretaker/Decision-marker	20-49 years	Some primary	Farmer	Farming	1-4.9 acres	<1 acre		Kihonyi
KSF170116-3	Uvinza	Nguruka	Western Zone	Mtegowanoti	Chagu	-5.02898	31.23629	Efodi Nkana	Male	61		Chagu	Principal Caretaker/Decision-marker	20-49 years	Some primary	Farmer	Farming	5-9.9 acres	1-4.9 acres		Bungara,Kajani Kadogo,Kabumbanyeupe
KSF170117-1	Kaliua	Kaliua	Central Zone	Ushokola	Ushokola	-5.07653	31.80108	Hassana Kisamvu	Male	67	Mnyamwezi	Ushokola	Principal Caretaker/Decision-marker	5-19 years	Some primary	Farmer	Farming	5-9.9 acres	1-4.9 acres		Mwasunga,Hassan-Ushokola-1
KSF170117-2	Urambo	Urambo	Central Zone	Kapilula	Ulasa	-5.07644	32.11272	Ayoub Juma	Male			Ulasa	Principal Caretaker/Decision-marker	<5 years	Some primary	Farmer	Farming	<1 acre	<1 acre		Ayoub-Ulasa-1
KSF170118-1	Uyui	Ilolangulu	Central Zone	Kalola	Maswany	-5.07003	32.48664	Hamis Minhwa	Male	58	Mnyamwezi	Maswanya	Principal Caretaker/Decision-marker	20-49 years	Some primary	Farmer	Farming	10 acres +	5-9.9 acres		Mwanza Kilago, Hamis-Maswanya-1
KSF170119-1	Tabora	Ipulu	Central Zone	Ipulu	Ipulu Mailitano	-5.01058	32.85614	Ali Songolo	Male	39		Shinyanga	Principal Caretaker/Decision-marker	<5 years	Some primary	Trader/Business	Business	<1 acre	<1 acre		Mwaya Kachaga
KSF170119-2	Tabora	Ipula	Central Zone	Itonjanda	Manoleo	-4.98004	32.92617	Habiba Kakonkwa	Female	45	Muha	Mwanga-Kigoma	Principal Caretaker/Decision-marker	<5 years	Some primary	Farmer	Farming	<1 acre	<1 acre		Chakwale
KSF170119-3	Nzega	Puge	Central Zone	Nkiniziwa	Ugela	-4.56025	33.16392	Richard Masanja	Male	65	Mnyamwezi	Uyui	Principal Caretaker/Decision-marker	5-19 years	Some primary	Farmer	Farming	<1 acre	<1 acre		Katumba
KSF170120-1	Nzega	Bukene	Central Zone	Uduka	Uduka	-4.204495	32.90324	Shoki Malima	Male	46	Msukuma	Kwimba	Principal Caretaker/Decision-marker	20-49 years	Some primary	Farmer	Farming	1-4.9 acres	1-4.9 acres		Pesai, Ngarabhuto,Suma
EPM160616-19	Itigi	Higi	Central Zone	Sanjaranda	Kitopeni	-5.43392	34.34680	George Sinda	Male	70		Singida	Principal Caretaker/Decision-marker	20-49 years	None	Farmer	Farming	5-9.9 acres		more than 500	Mwayo, Kalyongo, Kitopeni-George-1
EPM160617-20	Mkalana	Nduguti	Central Zone	Ilanda	Lambi	-4.21288	34.45926	Martin Andrew		68		Lambi	Principal Caretaker/Decision-marker	5-19 years	Some primary	Farmer	Farming			50-100	Lambi-Martin-1, Lambi-Martin-2, Asumani
EPM160617-21	Mkalama	Gnduguti	Central Zone	Gumanga	Gumanga	-4.16996	34.36577	Martin	Male	42		Gumanga	Principal Caretaker/Decision-marker	5-19 years	Some primary	Farmer	Farming	5-9.9 acres		more than 500	Msitu wa Mbogo, Mbangibangi, Asili, Gumanga-Martin-1, Jalia
EPM160618-22	Iramba	Kaselya	Central Zone	Kaselya	Kaselya	-4.41576	34.30854	Mohamed Juma Sange	Male	50		Kaselya (Here)	Principal Caretaker/Decision-marker	5-19 years	Some primary	Informal (wage) work	Informal employment				Mzinditala,Kaumba, Hombolo,Dodoma,Mumba
EPM160618-23	Iramba	Kaselya	Central Zone	Kaselya	Kaselya	-4.42346	34.28965	Aman Saidi	Male	35		Here	Principal Caretaker/Decision-marker	5-19 years	Some primary	Farmer	Farming	5-9.9 acres		100-500	Mguu wakwale; Kaumba
EPM160618-23	Iramba	Kisiriri	Central Zone	Kisiriri	Kisana	-4.16778	34.28944	Paulo Shila Mkundai		52		Kisana-Kilambazi (Here)		20-49 years	None	Farmer	Farming	10 acres +		more than 500	Kisana-Paulo-1
EPM160617-24	Singida	Ilongelo	Central Zone	Mirama	Mrama	-4.66888	34.87068	Shabani Mtatu	Male	52		Here	Principal Caretaker/Decision-marker	5-19 years	Some primary	Farmer	Farming	5-9.9 acres		more than 500	Simba, Mguu wakwale,Asumani 1 ,Asumani 2
EPM160619-25	Ikungi	Mungaa	Central Zone	Makiungu	Unyang'ongo	-4.57973	34.50698	Aloyce Charles Nahu	Male	29		Here		20-49 years	Some primary	Farmer	Informal employment	10 acres +		more than 500	Unyang'ongo Aloyce-1, Unyang'ongo Aloyce-2,Unyang'ongo Aloyce-3
EPM160619-26	Manyoni	Manyoni	Central Zone	Mkwese	Mkwese	-5.38482	34.48449	Rashidi Midelo	Male	70		Tabora region		20-49 years	None	Farmer	Farming	5-9.9 acres		100-500	Mkwese-Rashidi-1, Mkwese-Rashidi-2,Mkwese-Rashidi-3
BKP160609-1	Songea	Magharibi	Southern Highlands	Lilambo	Lilambo OTC	-10.68813	35.56845	Momia Makumi	Female	47	Mfipa	Mpombwe Sumbawanga	Principal Caretaker/Decision-marker	20-49 years	Some primary	Trader/Business	Business	<1 acre	<1 acre		Kiroba,Mwaya, Uyole,Mkombozi
BKP160609-2	Songea	Magharibi	Southern Highlands	Lilambo OTC	Mwanamonga	-10.65717	35.56114	Philomena I. Moyo	Female	48	Ngoni	Mwanamonga-Songea	Principal Caretaker/Decision-marker	5-19 years	Some primary	Trader/Business	Farming	1-4.9 acres	1-4.9 acres		Mwaya, Mwanamonga-Philomena-1, Anzilani
EPM160616-18	Itigi	Higi	Central Zone	Sanjaranda	Kitopeni	-5.43469	34.34943	Michael Elisha		50		Singida region	Principal Caretaker/Decision-marker		Some primary	Farmer	Farming	10 acres +		more than 500	Makutopora,Dodoma,Mumba,Kitopeni-Michael-1,Kitopeni-Michael-2,Kitopeni-Michael-3
BKP160609-3	Songea	Magharibi	Southern Highlands	Lilambo	Mwanamonga Muyegea	-10.64249	35.55032	Fulgence Komba Kenyatta		65	Ngoni	Mwanamonga-Songea	Principal Caretaker/Decision-marker	20-49 years	Some primary	Farmer	Farming	1-4.9 acres	<1 acre		Mkomboleka, Mwaya, Muyegea-Fulgence-1
BKP160610-1	Songea	Magharibi	Southern Highlands	Lilambo	Likuyufusi	-10.67623	35.48431	Consolate Mbogolo	Female	53	Bena	Igawisenga-Songea	Principal Caretaker/Decision-marker	5-19 years	Some primary	Farmer	Farming	1-4.9 acres	<1 acre		Mama, Farijala
BKP160610-2	Songea	Ruvuma	Southern Highlands	Mpandangindo	Mpandamgindo	-10.53039	35.62431	Marietha Mkanula	Female	54	Ngoni	Mpandangindo-Songea	Principal Caretaker/Decision-marker	5-19 years	Some primary	Farmer	Farming	5-9.9 acres	1-4.9 acres		Mkongo Mwanya, Mkomboleka,Serena,Kayumu,Farijala,Kigoma
BKP160611-1	Songea	Muhukulu	Southern Highlands	Litapwasi	Lyangweni	-10.77281	35.49173	Ahmedi Ismail	Male	52	Yao	Lyangweni	Principal Caretaker/Decision-marker	20-49 years	Some primary	Farmer	Farming	1-4.9 acres	1-4.9 acres		Madunda, Kayumu, Bakili,Mkongo mwaya, Kiboko
BKP160612-1	Namtumbo	Undendeule	Southern Highlands	Lwinga	Mandepwende	-10.44748	36.18812	Said Issa	Male	35	Mndendeule	Mandapwende	Principal Caretaker/Decision-marker	<5 years	Some primary	Farmer	Farming	10 acres +	5-9.9 acres		Seedco, Mandepwende-Saidi-1
BKP160612-2	Namtumbo	Undendeule	Southern Highlands	Lwinga	Mandepwende	-10.44755	36.18871	Zabiuna Mohamadi	Female	56		Mwandepwende	Principal Caretaker/Decision-marker	20-49 years	Some primary	Farmer	Farming	1-4.9 acres	1-4.9 acres		Mweda,Dide,Mwaya, Mwandepwende-Zabiuna-1
BKP160613-1	Namtumbo	Undendeule	Southern Highlands	Likuyu	Likuyu seka (Mfuate)	-10.36971	36.	Bakari Mohamed Makomae	Male	66	Ndendeule	Likuyuseka	Principal Caretaker/Decision-marker	20-49 years	Some primary	Farmer	Farming	10 acres +	1-4.9 acres		Likuyuseka-Bakari-1, Kanonga
BKP160614-1	Tunduru	Matemanga	Southern Highlands	Namwingu	Namwingu	-10.76562	36.89910	Fatuma Farayi Nassoro	Female	39	Ndendeule	Namwinyu	Principal Caretaker/Decision-marker	5-19 years	Some primary	Farmer	Farming	1-4.9 acres	1-4.9 acres		Masaidi,Dide,Mguu wa Kwale, Mwaya
BKP160615-1	Tunduru	Nakapanya	Southern Highlands	Tinginya	Tinginya	-10.78301	37.96423	Chilala Ngondo	Male	50s	Yao	Majembe-Newala	Principal Caretaker/Decision-marker	20-49 years	Some primary	Farmer	Farming	5-9.9 acres	<1 acre		Bilali,Nakatesa,Mreteta,Massanga,Mguu wa Kwale,Chipole
BPK160609-1	Mbinga	Kigonsera	Southern Highlands	Matiri	Kilindi	-10.45034	34.47018	Camilius	Male	65	Ngoni	Kilindi	Principal Caretaker/Decision-marker	20-49 years	Some primary	Farmer	Farming	5-9.9 acres	1-4.9 acres		Mwaya,Bomoka,Mama
BPK160610-1	Mbinga	Kigonsera	Southern Highlands	Matiri	Kiyaha	-10.44015	34.51837	Erenest Hilary Muhagama	Male	57	Mpangwa	Kiyaha	Principal Caretaker/Decision-marker	20-49 years	Some primary	Farmer	Farming	10 acres +	5-9.9 acres		Mama,Mwaya,Mandindo,Mchuchuma
BPK160610-2	Mbinga	Kigonsera	Southern Highlands	Matiri	Kiyaha	-10.43146	34.52312	Denis Mapunda	Male	38	Mngoni	Kiyaha	Principal Caretaker/Decision-marker	5-19 years	Some primary	Farmer	Farming	10 acres +	1-4.9 acres		Kandengenya,Kigoma,Mwaya
BPK160611-1	Mbinga	Hagati	Southern Highlands	Maguu	Maguu	-11.02250	34.47793	Ditrium Ndunguru	Male	54	Matengo	Maguu	Principal Caretaker/Decision-marker	20-49 years	Some primary	Farmer	Farming	10 acres +	5-9.9 acres		Mkangawandu, Kandinginya,Mama,Waridi,Repurepu,Sindano
BKP160611-2	Songea	Muhukulu	Southern Highlands	Mbingamuhalule	Matomondo	-10.70708	35.38997	S.M Nyoni	Male	65	Ngoni	Mwalule-Songea	Principal Caretaker/Decision-marker	<5 years	Some tertiary	Farmer	Farming	5-9.9 acres	5-9.9 acres		Mkongo Mwaya, Kigoma,Farijalle
BPK160612-1	Nyasa	Ruhekei	Southern Highlands	Kilosa	Mkalole	-11.16372	34.52495	Tadei E Mahunge	Male	51	Matengo	Mkalole	Principal Caretaker/Decision-marker	20-49 years	Some primary	Farmer	Farming	5-9.9 acres	1-4.9 acres		Meda,Mtwara Gomani,Walia,Eliza,Mwaya,betrice,Mkangawandu
BPK160612-2	Nyasa	Ruhekei	Southern Highlands	Kilosa	Mkalole	-11.15168	34.53889	Teresia Kapinga	Female	48	Matengo	Kipololo (Mbinga)	Principal Caretaker/Decision-marker	20-49 years	Some primary	Farmer	Farming	5-9.9 acres	1-4.9 acres		Tupuka,Mwarabu,Meda,Mtwara,Betrice,Gomani,Walia,Mwaya
BPK160613-1	Nyasa	Ruhekei	Southern Highlands	Mbambabay	Mbuyula	-11.135109	34.460540	Joyce James Kayuni	Female	40	Mngoni	Mbuyulu	Principal Caretaker/Decision-marker	20-49 years	Some primary	Farmer	Farming	1-4.9 acres	<1 acre		Kifuu cha nazi,Mtwara,Unknown,Mkangawandu,Meda,simama,Kibonga
BPK160613-2	Nyasa	Ruhekei	Southern Highlands	Kilosa	Kilosa	-11.18298	34.48753	Azimio Albert Ndomba	Female	42	Mmanda	Liuli Mkali	Principal Caretaker/Decision-marker	20-49 years	Some primary	Farmer	Farming	1-4.9 acres	<1 acre		Kigoma,Mtwara,Betrice,Gomani,Eliza
BPK160614-1	Nyasa	Mpepa	Southern Highlands	Kingirikiti	Kingirikiti	-11.12523	34.57622	Winfrid C.Matembo	Male	47	Matengo	Kingirikiti	Principal Caretaker/Decision-marker	5-19 years	Some primary	Farmer	Farming	10 acres +	1-4.9 acres		Tupuka,Siku Sitini,Gomani,Mwaya
BPK160614-2	Nyasa	Mpepo	Southern Highlands	Kingirikiti	Kingirikiti	-11.12593	34.57299	Nordetta Mapunda	Female	44	Matengo	Kingirikiti	Principal Caretaker/Decision-marker	20-49 years	Some primary	Farmer	Farming	10 acres +	1-4.9 acres		Mwaya,Tupuka,Gomani,Farajaji/Sikusitini,Kimatengo,Mtekambwani
BKP160621-1	Mtwara	Nanguruwe	Southern Zone	Mbawala	Mduwi	-10.44253	40.12255	Rukia Ismail Athman	Female	36	Mmakonde	Mpapura	Principal Caretaker/Decision-marker	<5 years	Some primary	Farmer	Farming	5-9.9 acres	5-9.9 acres		Badi,Mnalile Kuchumba,Vicent,Mtukane,Ndanda
BKP160622-1	Lindi	Lindi	Southern Zone	Jamuhuri	Mayani	-10.05511	39.60995	Twalibu Kasimu	Male	25	Mwera	Tulieni (Lindi)	Principal Caretaker/Decision-marker	<5 years	Some primary	Farmer	Farming	5-9.9 acres	1-4.9 acres		Sheria,Supa Jangwa,Kiroba
BPK160615-1	Nyasa	Ruhekei	Southern Highlands	Lipingo	Lipingo (Kagera)	-11.09285	34.42415	Elia Mapunda	Male	23	Matengo	Lipingo	Principal Caretaker/Decision-marker	<5 years	Some primary	Farmer	Farming	1-4.9 acres	<1 acre		Eliza,Dalabani,Mtwara
BPK160615-2	Nyasa	Ruhekei	Southern Highlands	Liuli	Mkali	-11.08047	34.41222	Aquinatha Mbawa	Female	42	Matengo	Mkali	Principal Caretaker/Decision-marker	20-49 years	Some primary	Farmer		1-4.9 acres	1-4.9 acres		Mtwara,Eliza,Mwarabu,Meda,Mapunda
BPK160615-3	Nyasa	Ruhekei	Southern Highlands	Liuli	Mkali A	-11.07263	34.40419	John Charles	Male	36	Mmnanda	Mkali A	Principal Caretaker/Decision-marker	20-49 years	Some primary	Farmer	Farming	1-4.9 acres	1-4.9 acres		Mtwara,Gomani,Mapunda,Mkangawandu,Ndeji,Mwarabu
BPK160616-1	Nyasa	Ruhuhu	Southern Highlands	Lituhi	Kihuru	-10.32267	34.37034	Tadei Hinju	Male		Mmanda	Kihuru	Principal Caretaker/Decision-marker	20-49 years	Some primary	Farmer	Farming	1-4.9 acres	1-4.9 acres		Songoro; Kifuu cha nazi
BPK160616-2	Nyasa	Lihuhu	Southern Highlands	Litui	Nvaya	-10.34458	34.35360	Edward Milinga	Male	66	Mugoni	Nkoma Ndumbi	Principal Caretaker/Decision-marker	5-19 years	Some secondary	Farmer	Farming	10 acres +	1-4.9 acres		Nduna,Songolo nyeusi,Kifuu cha nazi, Songoro nyeupe
BPK160616-3	Ludewa	Masasi	Southern Highlands	Ruhuhu	Ngerebge	-10.31278	34.37011	Chrisat Koma	Male	63	Ngoni	Songea	Principal Caretaker/Decision-marker	20-49 years	Some primary	Farmer	Informal employment	1-4.9 acres	<1 acre		Gomani, Unknown,Shabani,Songoro
BPK160615-4	Nyasa	Ruhekei	Southern Highlands	Kiagala	Nge	-11.01956	34.38941	PauloEgno Ndonde	Male	40	Matengo	Litembo	Principal Caretaker/Decision-marker	<5 years	Some primary	Farmer	Farming	1-4.9 acres	1-4.9 acres		Odingo,Kaniki,Mkangawandu,Mtwara,Eliza
BPK160615-5	Nyasa	Ruhekei	Southern Highlands	Kiagala	Kiagala	-11.01506	34.38809	Elizabeth Kapinga	Female	28	Matengo	Liuli	Principal Caretaker/Decision-marker	5-19 years	Some secondary	Farmer	Farming	1-4.9 acres	1-4.9 acres		Kanyinda, Eliza,Betrice,Walia.Gomela/Mwaya
BPK160615-6	Nyasa	Ruhuhu	Southern Highlands	Mbaha	Lundu	-10.41979	34.39525	Agnes Charles	Female	35	Ngoni	Lundu	Principal Caretaker/Decision-marker	<5 years	Some primary	Farmer	Farming	1-4.9 acres	<1 acre		Nende,Kifuu cha nazi,Gomani/Limuka
EPM160615-17	Chemba	Mondo	Central Zone	Dalai	Tandala	-4.57654	36.01732	Mzamilo Ndalu	Male	40		Here	Principal Caretaker/Decision-marker	5-19 years	Some primary	Farmer	Farming	10 acres +		more than 500	Kigoma
EPM160616-17	Itigi	Higi	Central Zone	Sanjaranda	Kitopeni	-5.43350	34.35268	Debora Mkyalu	Female	43		Kamanyanga	Member of household without decision-making	5-19 years	Some primary	Farmer	Farming	5-9.9 acres		more than 500	Kaumba,Kitopeni-Debora-1, Kitopeni-Debora-2
BKP160616-1	Tunduru	Nalasi	Southern Highlands	Chiwana	Chiwana	-11.28267	37.20682	Selemani Kawina	Male	79	Yao	Chiwana Village-Tunduru	Principal Caretaker/Decision-marker	20-49 years	None	Farmer	Farming	5-9.9 acres	5-9.9 acres		Mambatamila,Nalemwa,Mkomboleka,Dide,Mwaya,Mguu wa Kwale
BKP160616-2	Tunduru	Nalasi	Southern Highlands	Chiwana	Chiwana	-11.22239	37.17860	Rashidi SalimMatunda	Male	86	Yao	Chiwana -Tunduru	Principal Caretaker/Decision-marker	20-49 years	None	Farmer	Farming	10 acres +	10 acres +		Magombani,Mkamdya,Dide
BKP160617-1	Tunduru	Lukumbule	Southern Highlands	Mtina	Azimio	-11.22682	37.24549	Zuberi Mfaume	Male	65	Yao	Makande-Lukumbule Division	Principal Caretaker/Decision-marker	20-49 years	Some primary	Farmer	Farming	10 acres +	5-9.9 acres		Azimio-Zuberi-1, azimio-Zuberi-2, Mwaya,Dide,Kigoma
BKP160617-2	Tunduru	Lukumbule	Southern Highlands	Mtina	Tupendane	-11.24740	37.23180	Omani Ally Chipisya	Male	70	Yao	Kalulu village-Tunduru	Principal Caretaker/Decision-marker	20-49 years	Some primary	Farmer	Farming	5-9.9 acres	1-4.9 acres		Manduguli,Tupendane-Omani-1,Matekenya
BKP160617-3	Tunduru	Lukumbule	Southern Highlands	Mtina	Azimio	-11.17594	37.26186	Ally Hausi	Male	74	Yao	Azimio-Tunduru	Principal Caretaker/Decision-marker	<5 years	Some primary	Farmer	Farming	5-9.9 acres	1-4.9 acres		Mbwani
BPK160617-1	Ludewa	Masasi	Southern Highlands	Ruhuhu	Kipingu	-10.31969	34.38410	Christoms E.Ngatunga	Male	45	Ngoni	Kipingu	Principal Caretaker/Decision-marker	20-49 years	Some primary	Farmer	Farming	5-9.9 acres	1-4.9 acres		Limuka,Siwalepa,Kifuu cha nazi
BPK160617-2	Nyasa	Masasi	Southern Highlands	Ruhuhu	Kipingu	-10.31994	34.39396	Erams J Mbeya	Male	45	Manda	Kipingu village	Principal Caretaker/Decision-marker	5-19 years	Some primary	Farmer	Farming	1-4.9 acres	1-4.9 acres		Leonia, Kifuu cha nazi
BPK160617-3	Mbinga	Namswea	Southern Highlands	Luanda	Luanda	-10.31952	34.52489	Martina Samson Goliama	Female	26	Mngoni	Litumbakuhamba	Principal Caretaker/Decision-marker	5-19 years	Some primary	Farmer	Farming	1-4.9 acres	1-4.9 acres		Kinyela, Songolo,Gomani,Enjelani
BPK160617-4	Mbinga	Nanswea	Southern Highlands	Luanda	Paradiso	-10.36066	35.00949	Lozina Maundi	Female	30	Mmanda	Litui	Principal Caretaker/Decision-marker	<5 years	Some primary	Farmer	Farming	5-9.9 acres	1-4.9 acres		Soweto,Kagunila,Gomani,Kifuu cha nazi,Limuka
