# Supplementary material for: Collection, genotyping and virus elimination of cassava landraces from Tanzania and documentation of farmer knowledge
Source: PLoS One. 2021 Aug 17;16(8):e0255326. doi: 10.1371/journal.pone.0255326 (PMC8370617; doi:10.1371/journal.pone.0255326)
Supplement: S5 File — (XLSX) [file pone.0255326.s005.xlsx]

## Sheet: Farmer_Assesment_of_Collection
										PONE-D-20-24321
										Ferguson et al. Collection, Genotyping and Virus Elimination of Cassava Landraces from Tanzania and Documentation of Farmer Knowledge
										Supplementary file_S5: Data from key informant assessment of cassava landraces
Questionnaire number	Collection number	Alternative identifier	Identification of other farmers	Selected for Food Trait Evaluation	Landrace name	Language of the Name	English Translation	Why does the landrace have this name	Alias	Number of plants farmer currently growing	When did Landrace arrive in the area	Best estimate of arrival	How did the Landrace come to the area	General planting trend of the landrace in the past five years	Why the increase/decrease than in the past	Personal growing trend in the last five years	Personal reasons for plant more or less of the landrace	Fresh, flour, dual	Uses for growing this landrace: Importance 1	Uses for growing this landrace: Importance 2	Uses for growing this landrace: Importance 3	Uses for growing this landrace: Importance 4	Uses for growing this landrace: Importance 5	Maturity of Landrace	Months to Maturity	Quality score: Yield	Quality score: Storability in the ground	Drough tolerance	Maturity	Disease and pest resistance	Cooking quality score	Processing quality (flour)	Taste	Market demand	Any other desirable quality of the landrace	Any other underisable quality	Is this landrace usually grown by men or women	How do you ensure that you don't lose this landrace	Source of planting material for the landrace in the past 5 years	Plant material given away or slod in the past five years	Do you know any taboos,rituals or beliefs about this landrace	Do you know any proverbs,stories or songs about this landrace
AAH160618-1	AAH01		No		Nistiri	Kiswahili		High yield and early maturity		50	2013	2010s	Neighbouring village	Increased	Very sweet and good cooking quality	Increased	Because it is very sweet and good cooking quality	Boil	Household food,fresh roots	Household food,leaves	Household food,processed			Medium	9	3= fair	3 = fair	4 = good	4 = good	3 = fair	4 = good	4 = good	4 = good	4 = good	No	No	Both equally	Keep in multiple plots	Gift from person in community	Gift to person in community	No	No
AAH160618-1	AAH02		No		Maambani-Helefu-1	Unknown	N/A	Unknown	No	95	2006	2000s	From other farmer	Increased	Due to high yield	Increased	Because of its high yield	Boil	Household food,fresh roots	Sale of roots	Household food,leaves			Late	12	4 = good, provide optimum roots on harvesting	5 = very good, more than 18 months	5 = very good, evergreen all over the season	3 = fair, due to farmer's preference	4 = good, not affected	5 = very good, soften within a short time	4 = good, have good flour colour	5 = very good, very sweet	5 = very good	No	No	Both equally	Keep in multiple plots	Gift from person in community	Gift to person in community	No	No
AAH160618-2	AAH03		No		Sepide Nyekundu	Kiswahili	Speed	Faster growth and early maturity	No	20	2012	2010s	From neighbouring village	Increased	High yield and sweet	Increased	Because it produces more root yield	Dual	Household food,fresh roots	Household food,leaves	Household food,processed			Medium	9	4 = good; up to ten roots per stand	3 = fair; can remain in the field up to 10-12 months only	3 = fair, can tolerate long dry spell	4 = good; early	4 = good; disease tolerant	4 = good; good cooking quality	3 = fair	4 = good; very sweet	4 = good; high demand	Its roots has no fibres	No	Both equally	Keep in multiple plots	Gift from outsider	Gift to person in community	No	No
AAH160618-3	AAH04		No		Mjawa	Kiswahili	No	I don't know	No	17	2013	2010s		Increased	Good root quality	Increased	Because it produces good quality roots	Dual	Household food,fresh roots	Household food,leaves	Household food,processed			Medium	12	3= fair; up to 10 roots per stand	4 = good; good storability	3 = fair; toleraant to long dry spell	3 = fair; medium	3 = fair; a bit tolerant to CBSD	4 = good; good cooking quality	4 = good	4 = good; very sweet	3 = fair; high	No	No	Men	Keep in multiple plots	Gift from person in community	Gift to person in community	No	No
AAH160618-4	AAH05		Yes		Chane	Kiswahili	No	Thin leaf lobes	No	50	2010	2010s	From neighbouring village	Increased	High yielding variety	Increased	Good quality and high yield	Dual	Household food,fresh roots	Household food,leaves	Household food,processed			Medium	10	4 = good; good yield	5 = very good; good storability up to 24 months	4 = good; moderate tolerance	5 = very good; medium	4 = good; tolerant to CBSD and CMD	4 = good; good cooking quality	4 = good; good flour	4 = good; very sweet	4 = good; high market demand	Can grow well in different soils	No	Both equally	Keep in multiple plots	Own material	Gift to person in community	No	No
AAH160618-4	AAH06		Yes		Mjimbi	Kiswahili	No	I don't know	No	300	2000	2000s	From neighbouring village	Increased	High yield	Increased	Good quality root and high yield	Dual	Household food,fresh roots	Household food,leaves	Household food,processed			Early	8	4 = good	3 = fair	3 = fair	3 = fair	3 = fair	4 = good	4 = good	4 = good	4 = good	fst growth	No	Both equally	Keep in multiple plots	Own material	Gift to person in community	No	No
AAH160619-1	AAH07				Sinzia	Kiswahili	Slumbering	Because its sweet when you eat you can slumber	No	24	2000	2000s	From other farmer	Decreased	Due to disease and presence of other new cassava cultivars	Decreased	Have new cassava cultivars which are more productive and early maturing	Boil	Household food,fresh roots	Household food,leaves	Sale of roots			Medium	9	4 = good	4 = good	5 = very good	4 = good	3 = fair	5 = very good	5 = very good	5 = very good	5 = very good	I don't know	No	Both equally	Keep in multiple plots	Own material	Gift to person in community	No	No
AAH160619-1	AAH08				Mwari Machanja	Kiswahili	Branched	Due to its branching habit to become many	No	500	1990	1990s	Farmers gift from National Service	Increased	Due to its yield, early maturing and sweet	Increased	Because its sweet, high yield and early maturing.	Boil	Household food,fresh roots	Household food,leaves	Sale of roots			Early	8	4 = good	3 = fair	4 = good	5 = very good	3 = fair	5 = very good	5 = very good	5 = very good	5 = very good	Provision of many leaves used as vegetables	I don't know	Both equally	Keep in multiple plots	Own material	Gift to person in community	No	No
AAH160619-2	AAH09				Msufi	Kiswahili	Karpok tree	It has large leaf lobes like Karpok tree	No	10	2013	2010s	Introduced from neighbouring village	No change	It takes long time to mature (late maturity variety)	No Change	Late maturity variety	Dual	Household food,fresh roots	Household food,leaves	Household food,processed			Late	15	4 = good	4 = good	4 = good	2 = bad	3 = fair	4 = good	4 = good	4 = good	3 = fair	No	No	Both equally	Keep in multiple plots	Gift from person in community	Other; no	No	No
AAH160619-3	AAH10				Kichungu	Kiswahili	Better	Because it is so much better	None	302	1990	1990s	Gift from other farmer	Decreased	Because of its yield is very low and it is better taste	Decreased	Due to its taste is very better and there is other good cultivar in yield and taste.	Flour	Household food,processed	Household food,leaves	Sale of roots			Medium	9	3= fair	4 = good	5 = very good	4 = good	4 = good	4 = good	5 = very good	2 = bad	3 = fair	No	No	Both equally	Keep in multiple plots	Own material	Gift to person in community	No	No
AAH160619-3	AAH11				Mbuyu	Kiswahili	Baobab tree	Due to it growth habit to spread its branches	None	600	2001	2000s	Gift from a friend	Increased	High yield	Increased	Because of its productive per head	Boil	Household food,fresh roots	Sale of roots	Household food,leaves			Early	8	4 = good	4 = good	4 = good	4 = good	4 = good	5 = very good	5 = very good	5 = very good	5 = very good	No	No	Both equally	Keep in multiple plots	Own material	Gift to person in community	No	No
AAH160619-3	AAH12				Sepide Machanja	Kiswahili	No	It grows faster with open brances	No	1000	2003	2000s	From seed source	Increased	High yielding and early maturity and sweet taste	Increased	Because of high yielding and early maturing with good market fetching	Boil	Household food,fresh roots	Sale of roots	Household food,leaves			Early	7	5 = very good	3 = fair	4 = good	5 = very good	3 = fair	5 = very good	4 = good	5 = very good	5 = very good	No	No	Both equally	Keep in multiple plots	Own material	Gift to person in community; Gift to outsider	No	No
AAH160619-3	AAH13				Sepide	Kiswahili	No	Faster growth and maturity	No	1000		2000s	Brought by other farmers within the community	Increased	Have good taste, early maturity and market	Increased	Due to its taste and market	Boil	Household food,fresh roots	Sale of roots	Household food,leaves	Household food,processed		Early	7	4 = good; Good yield per unit area	4 = good	4 = good	4 = good	3 = fair	5 = very good	4 = good	5 = very good	5 = very good	No	No	Both equally	Keep in multiple plots	Own material	Gift to outsider	No	No
AAH160619-3	AAH14				Juma Mussa	Kiswahili		The seed brought by Juma Mussa	No	600	2001	2000s	Brought by Juma Mussa from other area outside	Increased	High yielding	Increased	Due to its high yield performance	Boil	Household food,fresh roots	Sale of roots	Household food,leaves			Medium	10	4 = good	4 = good	5 = very good	5 = very good	3 = fair	5 = very good	4 = good	5 = very good	4 = good	No	No	Both equally	Keep in multiple plots	Own material	Gift to outsider	No	No
AAH160619-4	AAH15		Yes		Mfodoa					50	1980	1980s		Decreased	Not tolerant to diseases especially CBSD	Decreased	Susceptible to disease	Dual	Household food,fresh roots	Household food,leaves	Household food,processed			Medium	10	3= fair	4 = good	4 = good	3 = fair	3 = fair	3 = fair	3 = fair	3 = fair	3 = fair	No	No	Both equally	Keep in multiple plots	Own material	Gift to person in community	No	No
AAH160619-4	AAH16		Yes		Kigoma wa Piki	Kiswahili	No	Due ti farmer where he obtained	No	40		1980s	Gift from friends	Increased	Due to resistant to drought and diseases	Increased	Sweetness and resistant	Boil	Household food,fresh roots	Sale of roots	Household food,leaves	Household food,processed		Late	12	4 = good	4 = good	4 = good	5 = very good	5 = very good	4 = good	5 = very good	5 = very good	5 = very good	Very sweet and starchy	No	Both equally	Keep in multiple plots	Own material	Gift to person in community	No	No
AAH160619-5	AAH17		Yes		Kishindo	Kiswahili		Due to high yield when you harvest	No	7	1998	1990s	From other region: Southern-Pemba (Mkocui) gift	Decreased	Just for preservation and conservation not to be endangered	Decreased	Not for production but for conservation only	Boil	Household food,fresh roots	Household food,leaves	Household planting material			Late	12	3= fair	4 = good	5 = very good	4 = good	5 = very good	4 = good	4 = good	4 = good	3 = fair ,consumer prefer white coloured	No	No	Both equally	Keep in multiple plots	Gift from person in community	Gift to outsider ,Gift to person in community	No	No
AAH-160619-5	AAH18		Yes		Kibiriti Nyekundu	Kiswahili	Red Match box	Due to its colour and rooting habit	No	100	more than 10 years ago	2000s	Gift from friend	Decreased	Due to susceptability to diseases CBSD and Mosaic (CMD)	Decreased	Due to susceptability to disease	Boil	Household food,fresh roots	Sale of roots	Household food,leaves			Late	12	4 = good	4 = good	4 = good	4 = good	2 = bad	5 = very good	4 = good	5 = very good	3 = fair	No	No	Both equally	Keep in multiple plots, Give to others to plant	Own material	Gift to person in community	No	No
AAH160619-5	AAH19		Yes		Kibiriti Cheusi	Kiswahili	Black matchbox	The root yield are very close	Alone	1000	1998	1990s	I don't know	Decreased	It is highly susceptible to disease (CBSD)	Decreased	Highly affected by diseases especially the roots	Boil	Household food,fresh roots	Sale of roots	Household food,leaves			Late	12	5 = very good	5 = very good	5 = very good	4 = good	2 = bad	5 = very good	4 = good	4 = good	3 = fair	No	No	Both equally	Other, replanting every season	Own material	Gift to person in community, Gift to outsider	No	No
AAH160619-6	AAH20				Macho	Kiswahili	Eye	Due to node production	no	100	Between 2000 and 2001	2000s	Gift from nearby farmer	Increased	Due to its sweetness and not affected with pest and diseases	Increased	Sweetness and market	Boil	Household food,fresh roots	Sale of roots	Household food,leaves			Late	12	4 = good	5 = very good	4 = good	4 = good	4 = good	5 = very good	4 = good	5 = very good	3 = fair	No	No	Both equally	Keep in multiple plots; Give to others to plant	Own material	Gift to person in community; Gift to outsider	No	No
BPK160609-1	BKP01	BPK01	Yes		Mwaya	Ngoni	Friend	It was named because of its origin (Mwaya Village)	No	5 acres	Early 1950s	1950s or before	was brought by our fore fathers farmers who brought from Mwaya	Increased	Early maturity,resistsnce to diseases and drought	Increased	Matures early, not affected by diseases	Dual	Household food, processed- makopa	Household food,fresh roots	Household food, leaves	Household planting material		Medium	12	4= good	4= good	4= good	4= good	4= good	5= very good; has got high dry matter	4= good	4= good	4= good		If you keep it more time on the field becomes attacked by disease CBSD	Both equally	Keep in multiple plots	Own material	Gift to person in community; Gift to outsider, Sold to person in community	No	No
BPK160609-1	BKP02	BPK02	Yes		Bomoka	Ngoni	Bitter	It is so bitter	No	1 acre	1930s	1950s or before	It came her by our fore fathers from other places when they visited	Decreased	because of its bitterness	Decreased	Its too bitter	Flour	Household food, processed- Makopa	Household food, leaves	Sale of planting material	Household planting material		Late	24	3= fair; it has got few roots and very small	4= good	4= good	3= fair; it takes more than 24 months	4= good	4= good	3= fair; if you failure to process the flour will be bitter	2= bad; so bitter	3= fair; people fear to buy because of bitterness		No	Both equally	Keep in multiple plots; Give to others to plant	Own material	Gift to person in community; sold to person in community, sold to outsider	No	No
BPK160609-1	BKP03	BPK03	Yes		Mama	Kiswahili	Mother	It is very sweet and can not bet someone fail in terms of production	No	0.2 acres	1930s	1950s or before	they were growing here since our fore fathers	Increased	We depend on it especially when thereis drought, it saves us	Increased	It is highly drought resistant	Dual	Household food,fresh roots	Household food, processed-makopa	Household food, leaves	Sale of roots		Medium	12	4= good	4= good	4= good	4= good	4= good	4= good	4= good	5= very good; so sweet	4= good	No	No	Both equally	Keep in multiple plots; Give to others to plant	Own material	Gift to person in community; Sold to person in community	No	No
BPK160610-1	BKP04	BPK04	Yes		Mangindo	Ngindo		Was first be grown by Ngindo people (tribe)	No	0.5 acres	1950s	1950s or before	It comes as replacement of maize when there was drought	Decreased	Good climate,there is enough rainfall nowdays	Decreased	I am planting more maize than cassava	Dual	Household food,fresh roots	Household food, processed-makopa	Household planting material			Late	36	3= fair; thought it stays 3 yrs but yield still low	3= fair; easily attacked by diseases	4= good	2= bad; uses long time till we harvest	3= fair	2= bad; too bitter	4= good	3= fair; bitter	3= fair; people do not like bitter cassava	No	No	Both equally	Keep in multiple plots	Own material	No	Its not allowed to cut the growing point as results to root rot	No
BPK160610-1	BKP05	BPK05	Yes		Mchuchuma	Nyasa			No	12	Around 2000s	2000s	One of the farmer here at our village brought from Nyasa	No change	Because of its bitterness as most farmers are now growing maize	No change	there is no demand for it,more efforts I am using on maize farming	Flour	Household food, processed- soaking,chips	Household planting material				Late	36	3= fair	3= fair	4= good	3= fair	4= good	2= bad; poison	4= good	2= bad; wattery sometimes and bitter	3= fair; its too bitter	No	No	Both equally	Keep in multiple plots	Purchased in community	No	No	No
BPK160610-2	BKP06	BPK06	Yes		Kandengenya	Ngoni			No	2 acres	6 years ago	2010s	From neighbouring village	Increased	High yielding and vermin control (pigs)	Increased	High yielding, thief control, protection against hungry	Dual	Household food, processed- Makopa	Household food, leaves	Household food,fresh roots	Household planting material		Late	24	4= good	4= good	4= good	4= good	3= fair	4= good	4= good	4= good	4= good	No	No	Both equally	Keep in multiple plots	Own material	Sold to person in community	No	No
BPK160611-1	BKP07	BPK07	Yes		Mkangawandu	Nyasa	cause disabled people whennot soaked	when eaten raw suspected to cause Konzo disease	No	6 acres	1990s	1990s	from neighbour country (Malawi)	Increased	High yielding,tolerate temperate condition	Increased	High yielding,for hungry control	Flour	Household food, processed-soaked flour	Household food, leaves	Household planting material			Late	36	4= good	4= good	4= good	4= good	3= fair	2= bad	4= good	1= very badit is too bitter	4= good	No	Bitterness	Both equally	Keep in multiple plots	Own material	Gift to person in community; Sold to person in community, sold to outsider	Poison to livestock if fed fresh	No
BPK160611-1	BKP08	BPK08	Yes		Waridi	Kiswahili	Rose	Sweet varieties and flowers look beautiful	No	0.5 acres	1950s	1950s or before	from neighbour country (Malawi)	No change	soil selective	No change	sweet and beautiful flower	Dual	Household food,fresh roots	Household food, leaves	Household food, processed- Makopa			Late	24	4= good	4= good	4= good	3= fair	4= good	4= good	4= good	4= good; sweet	4= good	No	Soil selective	Both equally	Keep in multiple plots	Own material	No	No	No
BPK160611-1	BKP09	BPK09	Yes		Sindano	Kiswahili	Needle (leaves)	Leaves are so thin	No	0.5 acres	1950s	1950s or before	Local landrace in the division	Increased	for hungry safety	Increased	for hungry safety	Flour	Household food, processed- Makopa	Household planting material				Late	24	4= good	4= good	4= good	3= fair	4= good	3= fair	4= good	2= bad; bitter	4= good	Disease tolerant	Bitter	Both equally	Keep in multiple plots	Own material	No	No	No
BPK160612-1	BKP10	BPK10	Yes		Gomani	Matengo	Not soil selective	can perform better among many varieties which can not perform	No	0.5 acres	1950s	1950s or before	Imported from neighbour village/country	Increased	early and high yielding,wide range of soil can perform better	Increased	for hungry defence	Flour	Household food, processed- soaked	Household food, leaves	Household planting material			Early	9	4= good	3= fair	4= good	4= good	3= fair	2= bad; bitter	4= good	2= bad; bitter	4= good	No	Bitter	Both equally	Keep in multiple plots	Own material	Gift to person in community; Gift to outsider	No	No
BPK160612-1	BKP11	BPK11	Yes		Mtwara	Kiswahili	Name of the location	A person who bring the variety in the village	No	0.25 acres	1990s	1990s	brought from nearby region (Mtwara)	Increased	high yielding and drought tolerant	Increased		Flour	Household food, processed- soaked	Household food, leaves	Household planting material			Early	10	4= good	4= good	4= good	4= good	4= good	3= fair	4= good	3= fair	4= good	High yielding	No	Both equally	Keep in multiple plots	Own material	gift to person in community; gift to outsider	No	No
BPK160612-1	BKP12	BPK12	Yes		Meda	Kiswahili		A person who bring the variety in the location	No	0.25 acres	1990s	1990s	introduced by a farmer a neighbouring countyr (Nyasa Mozambique)	Increased	High yielding	Increased		Flour	Household food, processed- soaked	Household food, leaves	Household planting material			Medium	12	4= good	4= good	4= good	4= good	4= good	2= bad; bitter	4= good	2= bad; bitter	4= good	No	No	Both equally	Keep in multiple plots	Own material	Gift to person in community; Gift to outsider	No	No
BPK160612-1	BKP13	BPK13	Yes	Yes	Betrice			A person who bring the variety from neighbour country (Mozambique)	no	0.25 acres	1950s	1950s or before	Imported from neighbour country (Nyasa-Mozambique)	No change	stayed for long time and soil selecive variety	No change	Hungry defence	Flour	Household food, processed- soaked	Household food, leaves	Household planting material			Medium	12	3= fair	4= good	4= good	4= good	4= good	2= bad; bitter	4= good	2= bad; bitter	3= fair	No	soil selective variety	Both equally	Keep in multiple plots	Own material	Gift to person in community; Gift to outsider	No	No
BPK160612-1	BKP14	BPK14	Yes		Eliza			A person who brought the varietys	No	0.25	1990s	1990s	Introduced by a person from Mozambique	No change	soil selective variety	No change	bitter and soil selective variety	Flour	Household food, processed- soaked	Household food, leaves	Household planting material			Medium	12	3= fair	4= good	4= good	4= good	4= good	2= bad; bitter	4= good	2= bad; bitter	3= fair	soil selective variety	soil selective and bitter	Both equally	Keep in multiple plots	Own material	gift to person in community; Gift to outsider	No	No
BPK160612-2	BKP15	BPK15	Yes		Tupuka	Nyasa (Malawi)		She does not know due being received from ancestors	No	0.5 acres	1950s	1950s or before	imported from neighbouring country ( Nyasa Malawi)	Increased	high yield and early maturing	Increased		Flour	Household food, processed- soaked	Household food, leaves	Household planting material			Early	9	4= good	4= good	4= good	4= good	4= good	2= bad; bitter	4= good	2= bad; bitter	4= good	No	No	Both equally	Keep in multiple plots	Own material	Gift to person in community	No	No
BPK160612-2	BKP16	BPK16	Yes		Walia			sweet	no	0.25 acres	from neighbouring country (Nyasa Malawi)	1950s or before	from neighbouring country	No change	sweet	No change		Boil	Household food,fresh roots	Household food, leaves	Household planting material			Early	9	3= fair	4= good	4= good	4= good	4= good	4= good	4= good	4= good	4= good	No	No	Both equally	Keep in multiple plots	Own material	gift to person in community; Gift to outsider	No	No
BPK160612-2	BKP17	BPK17	Yes		Mwarabu	Kiswahili		Foliar and root colour are white/red	No	0.25	1970s	1970s	from neighbour village	No change	sweet	No change		Dual	Household food,fresh roots	Household food, leaves	Household food, processed- makopa			Early	9	4= good	4= good	4= good	4= good	4= good	4= good	4= good	4= good	4= good	No	No	Both equally	Keep in multiple plots	Own material	gift to person in community and gift to outsider	No	No
BPK160613-1	BKP18	BPK18	Yes		Kifuu cha nazi		coconut husk	she don't know	no	0.25 acres	1950s	1950s or before	from ancestors	Increased	high yield,early maturing	Increased		Flour	Household food, processed- soaked	Household food, leaves	Household planting material			Medium	12	4= good	4= good	4= good	4= good	4= good	2= bad; bitter	4= good	2= bad; bitter	4= good	No	No	Both equally	Keep in multiple plots	Own material	gift to person in community and gift to outsider	No	No
BPK160613-1	BKP19	BPK19	Yes		Unknown I					0.25 acres	2005		travellers	No change	high yield	No change	bitter	Flour	Household food, processed-soaked	Household food, leaves	Household planting material			Medium	12	3= fair	4= good	4= good	4= good	4= good	2= bad; bitter	4= good	2= bad; bitter	4= good	No	No	Both equally	Keep in multiple plots	Own material	Gift to person in community	No	No
BPK160613-1	BKP20	BPK20	Yes		Simama	Kiswahili	Stand uo	stems does not fall down	Ngayengeleka	0.25 acres	2000s	2000s	she don't know	Increased	high yielding	Increased	for hungry defense	Flour	Household food, processed- soaked	Household food, leaves	Household planting material			Medium	12	4= good	4= good	4= good	4= good	4= good	2= bad; bitter	4= good	2= bad; bitter	4= good	No	No	Both equally	Keep in multiple plots	Own material	Gift to person in community	No	No
BPK160613-1	BKP21	BPK21	Yes		Kibonga	Matengo	Shoot and expanded root	It has big and short roots	No	0.25	2000s	2000s	travellers	Increased	early maturing and high yielding	Increased	for hungry defence	Flour	Household food, processed- soakes	Household food, leaves	Household planting material			Medium		4= good	4= good	4= good	4= good	4= good	2= bad; bitter	4= good	2= bad; bitter	4= good	No	No	Both equally	Keep in multiple plots	Own material	Gift to person in community	No	No
BPK160613-2	BKP22	BPK22	Yes		Kigoma	Kiswahiki	name of one region	originated from Kigoma	No	0.25 acres	1960s	1960s	introduced bt travellers	No change	very sweet and good cookability	No change	attacked by thiefs	Boil	Household food,fresh roots	Household food, leaves	Household planting material			Early	9	4= good	4= good	4= good	4= good	4= good	4= good	3= fair; special for breakfast	4= good	4= good	No	Liked by thieves	Both equally	Keep in multiple plots	Own material	Gift to person in community; Gift to outsider	No	No
BPK160614-1	BKP23	BPK23	Yes		Siku sitini	Kiswahili	Sixty days	early maturing	No	0.5 acres	1990s	1990s	introduced from neighbour divison (Hagati Mbinga)	Increased	early maturing and high yielding	Increased	No	Flour	Household food, processed- soaked	Household food, leaves	Household planting material			Medium	18	4= good	4= good	4= good	4= good	4= good	2= bad; bitter	4= good	2= bad; bitter	4= good	No	No	Both equally	Keep in multiple plots	Own material	Gift to person in community	No	No
BPK160614-2	BKP24	BPK24	Yes	Yes	Mbegu ya Kimatengo	Kimatengo	Tribe belonging to this area	Tribe name	No	0.25 acres	1950s	1950s or before	originated from the area	Decreased	Late maturing and can be root syored for long time	Decreased	for hungry defence	Flour	Household food, processed- soaked	Household food, leaves	Household planting material			Late	36	4= good	4= good	4= good	4= good	4= good	2= bad; bitter	4= good	2= bad; bitter	4= good	No	No	Both equally	Keep in multiple plots	Own material	Gift to person in community	No	No
BPK160614-2	BKP25	BPK25	Yes		Mtekambwani	Matengo	Comes from coasy	It was brought from the coast	No	0.25 acres	Early 1950s	1950s or before	was brought by ancestors who visited coast area	Decreased	very late maturity	Decreased	very late maturity	Flour	Household food, processed- soaking	Household planting material				Late	36	3= fair	4= good	4= good	2= bad	4= good	3= fair	4= good	3= fair	3= fair	No	Too late to mature	Both equally	Keep in multiple plots	Own material	No	No	No
BPK160614-2	BKP26	BPK26	Yes		Mwaya	Matengo			No	0.25 acre	1950s	1950s or before	Brought by forefathers from Nyasa coast	Increased	It is sweet	Increased	Sweet	Dual	Household food,fresh roots	Household food, processed-soak	Household food, leaves	Household planting material	Sale of planting material	Late	24	4= good	4= good	4= good	3= fair	4= good	4= good	4= good	4= good	4= good	High dry matter	Late maturity	Both equally	Keep in multiple plots and Give to others to plant	Own material	Gift to person in community; sold to person in community	No	No
BPK160615-1	BKP27	BPK27	No		Dalabani				No	0.5 acres	1990s	1990s	Introduced by ancestors	Increased	High yielding	Increased	High yielding	Flour	Household food, processed- soaked	Household food, leaves	Household planting material			Medium	12	4= good	4= good	4= good	4= good	4= good	2= bad; bitter	4= good	2= bad;bitter	4= good	No	No	Both equally	Keep in multiple plots	Own material	Gift to person in community	No	No
BPK160615-2	BKP28	BPK28	No		Mapunda	Matengo	Tribe	The one who brought the variety	No	1.5 acres	1950s	1950s or before	From ancestors	Increased	High yielding	Increased		Flour	Household food, processed- soaked	Household food, leaves	Household planting material			Medium	12	4= good	4= good	4= good	4= good	4= good	3= fair; slightly bitter	4= good	3= fair; slightly bitter	4= good	No	No	Both equally	Keep in multiple plots	Own material	Gift to person in community	No	No
BPK160615-3	BKP29	BPK29	No	Yes	Ndenji			The name of the introducer	No	0.25 acres	2000s	2000s	Introduced by travellers	Increased	sweet for breakfast,early maturing	Increased		Dual	Household food,fresh roots	Household food, leaves	Household planting material			Early	9	4= good	4= good	4= good	4= good	4= good	4= good	2=bad; special for breakfast	4= good; sweet	4= good	No	No	Both equally	Keep in multiple plots	Own material	Gift to person in community	No	No
BPK160615-4	BKP30	BPK30	Yes		Odingo			He don't know	No	2 acres	1950s	1950s or before	introduced by travellers	Increased	high yielding	Increased		Flour	Household food, processed- soaked	Household food, leaves	Household planting material			Medium	12	4= good	4= good	4= good	4= good	4= good	2= bad; bitter	4= good	2= bad; bitter	4= good	No	No	Both equally	Keep in multiple plots	Own material	Gift to person in community	No	No
BPK160615-4	BKP31	BPK31	Yes		Kaniki				No	1.0 acre	1950	1950s or before	introduced by travellers	Increased	high yielding and disease tolerant	Increased		Flour	Household food, processed- soaked	Household food, leaves	Household planting material			Medium	12	4= good	4= good	4= good	4= good	4= good	2= bad	4= good	2= bad	4= good	No	No	Both equally	Keep in multiple plots	Own material	Gift to person in community	No	No
BPK160615-5	BKP32	BPK32	No		Kanyinda	Kiswahili		short & expanded root	No	1.0 acre	2000s	2000s	introduced by travellers	No change	few planting materia;	No change		Flour	Household food, processed- soaked	Household food, leaves	Household planting material			Medium	12	4= good	4= good	3= fair	4= good	4= good	3= fair; slightly sweet	4= good	3= fair; slightly sweet	4= good	No	No	Both equally	Keep in multiple plots	Own material	Gift to person in community	No	No
BPK160615-6	BKP33	BPK33	Yes	Yes	Nende				No	0.25 acres	2010s	2010s	from travellers	Increased	high yielding and early maturity	Increased		Dual	Household food, processed-soaked	Household food,fresh roots	Household food, leaves	Household planting material		Medium	12	4= good	4= good	4= good	4= good	4= good	3= fair;depend with location and time of the year	4= good	3= fair;slightly sweet	4= good	No	No	Both equally	Keep in multiple plots	Own material	Gift to person in community	No	No
BPK160616-1	BKP34	BPK34	No		Songoro	Kimanda	Strong boy	a few flour are able to be eaten & satisfied by many people (energetic)	No	1 acre	1950s	1950s or before	from ancestors	No change	sweet variety and attacked by thiefs	No change	sweet for chewing & for breakfast	Dual	Household food,fresh roots	Household food, leaves	Household food, processed-soaked	Household planting material		Early	9	3= fair	4= good	4= good	4= good	4= good	4= good	4= good	4= good	4= good	No	No	Both equally	Keep in multiple plots	Own material	Gift to person in community	No	No
BPK160616-2	BKP35	BPK35	No		Nduna	Kimanda	Leader	It leads among the variety neighbouring country ( Malawi)	No	1 acre	1950s	1950s or before	by his ancestors	Increased	sweet & best for breakfast	Increased	sweet and thief attractive ( guarding is necessary)	Dual	Household food,fresh roots	Household food, processed-soaked	Household food, leaves	Household planting material		Early	7	4= good	4= good	4= good	4= good	4= good	4= good	3= fair	4= good; sweet	4= good	No	No	Both equally	Keep in multiple plots	Own material	gift to person in community and sold to person in community	No	No
BPK160616-2	BKP36	BPK36	No		Songoro nyeupe	Kimanda		strong boy	No	1 acre	1950s	1950s or before	by ancestors from neighbour country (Malawi)	Increased	sweet, best for breakfast	Increased	sweet and best for breakfast	Dual	Household food,fresh roots	Household food, processed-soaked	Household food, leaves	Household planting material		Early	8	4= good	4= good	4= good	4= good	4= good	4= good	4= good	4= good; sweet	4= good	No	No	Both equally	Keep in multiple plots	Own material	gift to person in community and sold to person in community	No	No
BPK160616-3	BKP37	BPK37	Yes		Shabani	Kiswahili		It was brought her by village adult called Shabani		1 acre	4 years ago	2010s	was brought by Mr Shabani from Nyasa	Increased	it is sweet and high yielding	Increased	high yield	Dual	Household food, processed- soaking	Household food,fresh roots	Household planting material	Sale of roots	Sale of leaves	Medium	18	4= good	4= good	4= good	4= good	4= good	4= good	4= good	4= good	4= good	No	Because of its sweetness people still	Both equally	Keep in multiple plots and give to others to plant	Gift from person in community	Gift to person in community	No	No
BPK160616-3	BKP38	BPK38	Yes	Yes	Unknown II						5 years ago	2010s	was brought by our fellows from Mtwara during the hunger	Increased	Its high yielding	Increased	High yielding,good leaves for feeding pigs	Dual	Household food, processed- soaked	Household food,fresh roots	Household fodder	Household food, leaves	Household planting material	Medium	15	4= good	4= good	4= good	3= fair	4= good	4= good	4= good	4= good	4= good	No	No	Both equally	Keep in multiple plots and give to others to plant	Gift from person in community	Gift to person in community	No	No
BPK160617-1	BKP39	BPK39	Yes		Siwalepa	Manda		Just named		2 acres	4 years ago	2010s	Our fellow farmer brought from near village	Increased	early maturity,high yielding	Increased	Early maturity and high yielding	Flour	Household food, processed- soak	Household planting material				Early	9	4= good	4= good	4= good	4= good	4= good	2= bad; its bitter	4= good	2= bad; its bitter	4= good	No	Maybe its bitterness	Both equally	Keep in multiple plots and give to others to plant	Gift from person in community	Gift to person in community	No	No
BPK160617-1	BKP40	BPK40	Yes		Limuka	Manda	Just a name	Just a name	No	3 acres	3 years ago	2010s	brought by one of our fellow farmers	Increased	it is sweet	Increased	it is sweet and early maturing	Dual	Household food, processed- soak	Household food,fresh roots	Household planting material			Early	9	4= good	4= good	4= good	4= good	4= good	4= good	4= good	4= good	4= good	No	No	Both equally	keep in multiple plots and give others to plant	Gift from person in community	Gift to person in community	No	No
BPK160617-2	BKP41	BPK41	Yes	Yes	Leonia	Manda		just a name	no	1.5 acres	we took from neighbouring village-Ngingama (15-20 years ago)	1990s	we took from neighbouring village	Increased	early maturity and drought tolerant	Increased	early maturity,it grows on marginal land	Flour	Household food, processed- soak	Household planting material				Early	8	4= good	4= good	4= good	5= very good	4= good	3= fair; bitter	4= good	3= fair; bitter	4= good	No	No	Both equally	Keep in multiple plots and give to others to plant	Own material	Gift to person in community	No	No
BPK160617-3	BKP42	BPK42	Yes		Kinyela	Kingoni		from ancestors	No	2 acres	1950s	1950s or before	By ancestors	Increased	high yielding for hunger defence	Increased	for hungry defence	Dual	Household food, processed- soaked	Household food,fresh roots	Household food, leaves	Household planting material			36	4= good	4= good	4= good	3= fair	4= good	3= fair	4= good	4= good; sweet	4= good	No	No	Both equally	Keep in multiple plots	Own material	gift to person in community and gift to outsider	No	No
BPK160617-3	BKP43	BPK43	Yes		Enjelani	Kingoni		she don't know	No	2 acres	1950s	1950s or before	from ancestors	Increased	high yielding,for hungry defence	Increased	for hungry defence	Flour	Household food, processed- soaked	Household food, leaves	Household fencing			Late	36	4= good	4= good	4= good	3= fair	4= good	3= fair; depend with soil & time of the year	4= good	3= fair; slightly sweeet	4= good	No	No	Both equally	Keep in multiple plots	Own material and gift from person in community	Gift to person in community	No	No
BPK160617-4	BKP44	BPK44	Yes		Kagunila	Kingoni	small area but high production	few plant gives high yield	No	1.5 acres	2000	2000s	Brought from Litui	Increased	High yielding,one ridge gives on bucket	Increased	early maturity	Dual	Household food, processed- soaked	Household food,fresh roots	Household food, leaves	Household planting material	Sale of roots	Early	8	4= good	4= good	4= good	4= good	4= good	4= good	4= good	4= good; sweet	4= good	No	No	Both equally	Keep in multiple plots	Own material	Gift to person in community	No	No
BPK160617-4	BKP45	BPK45	Yes		Soweto		one of the town in South Africa	she don't know	No	1 acre	2000s	2000s	Brought from Litui	Increased	High yielding	Increased	High yielding although it is bitter	Flour	Household food, processed- soaked	Household food, leaves	Household planting material			Early	8	4= good	4= good	4= good	4= good	4= good	2= bad	4= good; bitter	2= bad; bitter	4= good	No	No	Both equally	Keep in multiple plots	Own material	Gift to person in community	No	No
BKP160609-1	BKP46	BKP01			Mwaya	Ngoni	Sweet cassava	because of its sweetness	Mkongo Mwaya,Kayumu	204	During independence	1960s	It was brought by labourers who went to sisal states	Decreased	People have decided to grow maize	Increased	increases personal income	Boil	Sale of roots	Household food,fresh roots				Medium		3= fair; Nature	3= fair; Not more than 2 years after that it becomes fibrous	4= good	4= good	4= good;Tolerant to CBSD and CMD	4= good; it takes about 15 minutes/ palatable	4= good; white flour	4= good; high starch content	4= good	early sprouting	No	Both equally	Keep in multiple plots	Gift from outsider	Gift to person in community	Yes- used for local brewing during traditional occassions	No
BKP160609-1	BKP47	BKP02			Uyole	Safa	Uyole Research Institute	Developed from Uyole Research Institute	No	323	2008	2000s	Brought by Muvi-Cassava Development Project	Increased	Fairly high yielding compared to local landraces,tolerant to pests and diseases	Increased	Fairly high yielding compared to local landraces,tolerant to pests and diseases	Boil	Household food,fresh roots	Sale of roots				Late	18	3= fair; few roots and medium sized roots	4= good; 2.5 years after that start rotting	4= good	3= fair; 18 months	4= good; tolerant	4= good; short cooking time	3= fair; cream colour	3= fair; low starch content	3= fair; not well known mostly home consumption	No	No	Both equally	Keep in multiple plots	Gift from person in community	No	No	No
BKP160609-2	BKP48	BKP03	No		Mwanamonga- Philomena-1				No	30	December 2015	2010s	She went to Bukoba for hoilday and came back with planting material	Increased	High yielding,large size, white flour	Increased	High yielding, large size	Boil	Sale of roots	Household food,fresh roots				Late	18	4= good; high yield, large root size	3= fair; not more than 2 seasons	3= fair	3= fair; 18 months	4 tolerant to pest and diseases	4= good; close to maize flour in terms of colour and texture	4= good;close to maize flour in terms of colour	3= fair	3= fair; not well known, new to area	No	No		Planting every season	Gift from outsider	No	No	No
BKP160609-3	BKP49	BKP04	No	Yes	Mkomboleka	Ngoni	Liberty	Bitter variety	Mkuzo- name of the farmer who brought the planting material	50	1940s	1950s or before	Don't know	Increased	Food security due to hig yielding, less theft	Increased	High yielding but susceptible to CMD ,CBSD	Flour	Household food, processed					Late	20	5= very good; high yielding	4= good	4= good	3= fair; 20 months	3= fair	4= good; relatively good ugali (white)	4= good	4= good	4= good	No	No	Both equally	Planting every season	Own material	Gift to person in community	No	No
BKP160609-3	BKP50	BKP05	No		Muyegea-Fulgence-1					400	2010	2010s	Received as gift from neighbour village	No change	Other farmers not aware of the landrce	Increased	High yielding, food security, less theft, white flour	Flour	Household food, processed					Late	18	5= very good; many roots, large size	4= good; 3-4 years	4= good	3= fair; 18 months	3= fair; tolerant to CMD and CBSD	4= good; In terns of flour colour and ugali white and good texture	4= good	4= good	4= good; in terms of flour ( Nofresh roots sold)	Long and large size root	No	Both equally	Planting every season	Own material	Gift to person in community	No	No
BKP160610-1	BKP51	BKP06	No		Mama	Kiswahili	Mother	Establish su roots from the main roots, Early maturing compared to other landraces about 10 unlike others	No	1000	1980s	1980s	Came with Nyasa people when shifted to this area	Decreased	Shift to maize farming as it has more cash	Increased	High yielding, many roots and big size	Flour	Household food, processed	Sale of roots to local brewers				Medium		4= good	3= fair; 2 seasons only after that becomes fibre	3= fair	4= good; 10 months ( one season)	3= fair; tolerant to pests and diseases	3= fair; especially for ugali not for fresh root boiling	3= fair	4= good	4= good; mainly for ugali	White flour like maize	No	Both equally	Planting every season	Own material	Gift to person in community	No	No
BKP160610-1	BKP52	BKP07	No		Farijala	Ngoni				20	1980s	1980s	Don't know, she came in village and found the landrace already in place	Decreased	Relatively low yielding	Decreased	Less yield,susceptible to pests and diseases	Flour	Household food, processed- ugali	Sale of roots to local brewers				Late	18	3= fair; relatively low yielding	4= good; stays up to 4 yrs/seasons after maturity without roting or losing cooking quality	3= fair;	3= fair; 18 months	2= bad; susceptible to diseases (CMD, CBSD)	3= fair	4= good; white flour	3= fair	4= good; especially flour for ugali	No	No	Both equally	Planting every season	Gift from person in community	No	No	No
BKP160610-2	BKP53	BKP08	No		Serena	Kiswahili	Hybrid	Don't know		1200	2000s	2000s	Don't know	Increased	short cooking time,sweet,high dry matter content	Increased	short cooking time,tolerant to diseases	Dual	Household food, processed- ugali and boiling fresh rootsm					Medium		4= good	4= good; stays up to 3 years since maturity before becoming fibrous	3= fair	4= good; one season (12 months)	3= fair; fairly tolerant to CBSD,CMVD	4= good; short cooking time	4= good; high dry matter content	4= good	4= good	No	No	Both equally	Planting every season	Gift from person in community	Gift to person in community	No	No
BKP160611-1	BKP54	BKP09	No		Madunda	Ngoni	Bitter cassava	Bitterness	No	350	1999	1990s	He went to grret his relatives at Mpindimbi village, he bacame interested in th landrace and took it to his home village	No change	Not commercial,bitter	No change	No theft dur to bitterness,tolerant to pest (jongoo) stay longer under the ground	Flour	Household food, processed- ugali					Late	27	4= good	4= good; stays up to five years after maturity	3= fair	2= bad; three seasons	3= fair	3= fair	3= fair	3= fair	3= fair	no	no	Both equally	Plant every season	Own material	Gift to person in community	No	No
BKP160611-1	BKP55	BKP10	No		Kiboko	Kiswahili	The great	Root longness	no	250	1999	1990s	Not known	No change	Long roots	No change	root longness	Flour	Household food, processed- ugali					Medium		3= fair	4= good; stays up to 3 seasons since maturity	4= good	3= fair; 12 months	4= good; tolerant to CMD and CBSD	3= fair	3= fair	3= fair	3= fair	No	No	Both equally	Planting every season	Gift from person in community	Gift to person in community	No	No
BKP160611-2	BKP56	BKP11	No		Kigoma	Kiswahili	Kigoma	Came from Kigoma	No	700	1980s	1980s	Don't know	Decreased	Not good for cooking like other landraces like Mwaya especially fresh roots	Increased	Good for boiling fresh roots and also Ugali	Dual	Household food, processed- ugali	Household food,fresh roots	Sale of roots			Late	18	4= good	3= fair; 2 seasons	3= fair	3= fair; 2-3 seasons	4= good; tolerant to CBSD,CMVD	3= fair	3= fair	3= fair	3= fair	No	No	Both equally	Planting every season	Own material	Gift to person in community	No	No
BKP160612-1	BKP57	BKP12	No		Seedco	English	Seed company	Early maturing (6 months ready for cooking)	No	9800	200s	2000s	Came with one farmer from Tunduma	Increased	No alternative planting material	Increased	No alternative planting material	Dual	Sale of roots	Household food, processed- ugali	Household food,fresh roots			Early		4= good; large roots but short	3= fair; 2.5 seasons after maturity	3= fair	5= very good; 6 months ready to harvest	4= good; tolerant to pest and diseases	4= good	4= good	4= good	4= good; used for fresh boiling and ugali	No	No	Both equally	Planting every season	Own material	Gift to person in community	No	No
BKP160612-1	BKP58	BKP13	No	Yes	Mandepwende-Saidi-1	Ndendeule			Not known	14700	1960s	1960s	Do not know it was a long time ago	Increased	High yielding,sweet	Increased	High yielding(long and large roots),sweet good for boiling and ugali	Dual	Sale of roots	Household food, processed-ugali	Household food,fresh roots			Medium	12	4= good; high yielding ( large and long roots)	4= good;3-4 seasons from maturity	4= good	4= good; 12 months	4= good	4= good	4= good	4= good	4= good good for boiling and ugali	No	No	Both equally	Planting every season	Own material	Gift to person in community	No	No
BKP160612-2	BKP59	BKP14	No		Mweda	Mweda	Name of town in Mozambique	Landrace came from Mweda	No	4500	1989	1980s	She went to Mchomolo close to Masasi and became interested with the landrace and she came back with it	Increased	Tolerant to diseases, high yielding	Increased	Tolerant to diseases,sweet, mostly usrd for cokking ugali ,white flour	Flour	Household food, processed- ugali	Sale of roots				Medium		3= fair	3= fair; stays 3 seasons after maturity	3= fair	4= good; 12 months	3= fair	3= fair	3= fair	3= fair	3= fair	no	no	Both equally	Planting every season	Own material	Gift to person in community	No	No
BKP160612-2	BKP60	BKP15	No		Dide	Makua	Not known	Don't know	No	2500	1989	1980s	Came from Masasi	Increased	High yielding,( goes up to 20 roots), sweet	Increased	High yielding, sweet	Dual	Household food, processed- ugali	Household food,fresh roots	Sale of roots			Medium		4= good; many roots up to 20	4= good; stays 2-3 years after maturity	3= fair	4= good; 12 months	3= fair	4= good	4= good	4= good	4= good; high demand in terms of fresh roots and Ugali	No	No	Both equally	Plant every season	Own material	Gift to person in community	No	No
BKP160612-2	BKP61	BKP16	No		Mandepwende-Zabiuna-1						1982	1980s	She came with it from Libango village	No change	people not aware, not good for leaf vegetables	No change	Not good for vegetable due to its purple colour on leaves,other farmers not aware	Flour	Household food, processed- ugali					Medium		4= good; high yielding	5= very good; stays up to 5 years after maturity without rotting	3= fair	4= good; 12 months	3= fair	3= fair	3= fair	3= fair	3= fair	No	No	Both equally	Planting every season	Own material	Gift to person in community	No	No
BKP160613-1	BKP62	BKP17			Likuyuseka-Bakari-1					1260	1950s	1960s	Do not know	Increased	No alternative planting material	Increased	No alternative planting material	Flour	Household food, processed- ugali	Sale of roots				Late	18	3= fair	4= good; stays up to 5 years after maturity without loosing its quality		3= fair; 18-27 months	4= good; tolerant to CBSD,CMD	3= fair	3= fair	3= fair	3= fair	No	No	Both equally	Planting every season	Own material	Gift to person in community	No	No
BKP160613-1	BKP63	BKP18			Kamonga	Ndendeule	Sweet variety	Due to its sweetness (good for boiling and chewing and ugali)	No	2600	1950s	1950s or before	NO known (exist for long time ago)	Increased	High yielding,sweet,good for chewing,boiling as fresh and ugali	Increased	Good for chewing, fresh boiling and ugali	Dual	Household food,fresh roots	Household food, processed-ugali	Sale of roots			Late		5= very good; large and long roots	4= good; stays up to 5 yrs without loosing root quality	4= good	3= fair; 18 months	4= good	4= good	4= good; white flour	4= good	4= good mostly prefered by consumers	No	No	Both equally	Plant every season	Own material	Gift to person in community	No	No
BKP160614-1	BKP64	BKP19	No		Masaidi	Kiswahili	Saidi's mother	Brought by mama Saidi	No	1600	1980s	1980s	Do not know, she found already in place	Increased	Good for fresh boiling and chewing	Increased	Good for fresh boiling,chewing and cooking ugali	Dual	Household food,fresh roots	Household food, processed-ugali	Sale of roots			Early		3= fair	3= fair; stays only 2 seasons after that becomes fibre	4= good	4= good; 8 months only ready for harvesting	4= good; tolerant to CBSD and CMD	4= good	4= good	5= very good	4= good	No	No	Both equally	Planting every season	Own material	Gift to person in community	No	No
BKP160614-1	BKP65	BKP20	No		Mguu wa Kwale	Kiswahili	Kwale's leg (Kwale is a wild bird)	The stem looks like Kwale's leg	No		1990s	1990s	Do not know, found already in place	Increased	soft in chewing,good for fresh boiling, ugali	Increased	Good for fresh boiling and ugali	Dual	Household food,fresh roots	Household food, processed- ugali	Sale of roots			Early		3= fair	3= fair; stays 2 seasons after maturity after that becomes fibre	4= good	4= good; 8 months ready for harvesting	4= good	4= good	4= good	4= good	4= good	No	No	Both equally	Planting every season	Own material	Gift to person in community	No	No
BKP160615-1	BKP66	BKP21	No		Bilali	Kiswahili	Name of the person	The person who brought the landrace from Newale	No	268	1995	1990s	It was brought to the place by the person who went to Newale Dristrict-Mtwara region	Increased	sweet,good for fresh boiling	Increased	sweet,good for fresh boiling	Dual	Household food,fresh roots	Household food, processed- ugali				Medium		3= fair	3= fair; 2-3 seasons only after maturity	3= fair	3= fair; 12 months	3= fair; tolerant to CBSD	4= good	4= good	4= good	4= good	No	No	Both equally	Planting every season	Own material	Gift to person in community	No	No
BKP160615-1	BKP67	BKP22	No		Nakatesa	Yao	Sweetness	Due to sweetness	No	2600	1990s	1990s	Do not know	Increased	Due to sweetness,good for boiling fresh roots,ugali good for chewing	Increased	Good for fresh boiling and ugali, Also high yielding, Very good for chewing	Dual	Household food,fresh roots	Household food, processed-ugali						4= good; many roots	4= good; 2-3 seasons since maturity	3= fair	4= good; 12 months	3= fair	4= good	4= good	4= good	4= good	No	No	Both equally	Planting every season	Own material	Gift to person in community	No	No
BKP160615-1	BKP68	BKP23	No		Masanga	Kiswahili	Name of the person	Person who came with the landrace from Mozambique	No	1000	2000s	2000s	It was brought by a woman who went to Mozambique on traditional ceremonies	Increased	sweet,good for boiling and ugali	No change	due to susceptibility to pest and diseases like CBSD- can not stay two seasons in the ground	Dual	Household food, processed- ugali	Household food,fresh roots				Medium		3= fair	3= fair; only one season after that the roots attacked by CBSD	3= fair	4= good; 12 months	2= bad; susceptible to CBSD	4= good	4= good	4= good	4= good	No	No	Both equally	Planting every season	Own material	Gift to person in community	No	No
BKP160615-1	BKP69	BKP24	No		Chipole	Mwera	Not known	name of the village it came from	Not know	400	1975	1970s	came with one man Mr Carios from Nachingwea	Increased	Good for chewing and boiling	Increased	sweetness,good for chewing, fresh boiling	Dual	Household food,fresh roots	Household food, processed-ugali				Medium		4= good	3= fair; only one season	3= fair	4= good;12 months	3= fair; susceptible to CBSD and CMD	5= very good	4= good	4= good	5= very good	No	No	Both equally	Planting every season	Own material	Gift to person in community	No	No
BKP160616-1	BKP70	BKP25	No		Mambatamila	Yao	Name of the village	Came from Mambatamila village	No	2600	1990s	1990s	some body came with it from Mambatamila village	Increased	sweet,good for chewing,fresh and boiling	Increased	Good in terms of cookability ( fresh roots)	Dual	Household food,fresh roots	Household food, processed-ugali				Early		4= good	4= good; stays up to 3 seasons after maturity without loosing its quality	3= fair	5= very good; 8 months	3= fair; susceptible to CBSD,CMD	5= very good	5= very good	5= very good	5= very good	Short cooking time	No	Both equally	Planting every season	Own material	Gift to person in community	No	No
BKP160616-1	BKP71	BKP26	No		Nalemwa	Yao	Sweetnes	It is difficult to pass through the farm planted with this landrace without uprooting even a single sterm for chewing	No		1990s	1990s	Don't know, he found it other fellow farmers	No change	Not aware ,inadequate planting materials	Increased	Due to sweetness ,good for chewing,fresh boiling and ugali	Dual	Household food,fresh roots	Household food, processed-ugali						4= good	4= good; stays3-4 seasons since maturity without loosing its quality	4= good	4= good; 6-8 eight months	3= fair	5= very good	5= very good	5= very good	5= very good	very good for chewing	No	Both equally	Planting every season	Own material	Gift to person in community	No	No
BKP160616-2	BKP72	BKP27	No		Magombani	Yao	Hunger fighter	Ability to combat hunger	Gomani,Gombani, Magharibi	5400	Came from Nyasa	1960s	1960s	No change	high yielding,food security landrace	No change	High yielding	Flour	Household food, processed- ugali					Medium		5= very good	4= good; stays 3-4 seasons after maturity	4= good	4= good; 12 months	4= good; tolerantto CBSD,CMD	3= fair	3= fair	3= fair	3= fair	Highyielding, lond and large roots	very bitter	Both equally	Planting every season	Own material	Gift to person in community	No	No
BKP160616-2	BKP73	BKP28	No		Mkamudya	Konde	Let him go she will come back ( associated with love; married women)	Due to its sweetness and cookability	Mkamuzya (Yao)	3200	2013	2010s	Came from Jiungeni village -Lukumbule ward	No change	Not aware,still new to the area	Increased	Due to its sweetness,short cooking time	Dual	Household food,fresh roots	Household food, processed- ugali				Medium		3= fair	3= fair; only one season after that becomes fibre	4= good	4= good; 1 year	4= good	5= very good	5= very good	5= very good	5= very good	short cooking time,palatable, high starch content	No	Both equally	Planting every season	Own material	Gift to person in community	No	No
BKP160617-1	BKP74	BKP29	No		Azimio-Zuberi-1					1500	2008	2010s	Don't know	Decreased	Low yielding	No change	Low yielding,sweet,good for fresh boiling	Dual	Household food,fresh roots	Household food, processed- ugali				Medium		3= fair; relatively low yielding	3= fair;stays 4 seasons after maturity without root rot	3= fair	3= fair; 12 months	4= good; tolerant to CBSD,CMD	4= good	4= good	4= good	4= good	Good for fresh boiling	short roots	Both equally	Planting every season	Own material	Gift to person in community	No	No
BKP160617-1	BKP75	BKP30	No		Azimio-Zuberi-2					1200	1980s	1980s	got from neigbour farmer	No change	sweet	No change	sweet	Dual	Household food,fresh roots	Household food, processed- ugali				Medium		3= fair	4= good; stays up to 4 seasons without root rot	3= fair	4= good; 12 months	3= fair; susceptible to CMD	4= good	4= good	4= good	4= good	No	No	Both equally	Plant every season	Own material	Gift to person in community	No	No
BKP160617-2	BKP76	BKP31	No		Mandunguli					700	2013	2010s	got from neighbour farmer within the village	Increased	sweet,high yielding	Increased	sweet,high yielding,short cooking time	Dual	Household food,fresh roots	Household food, processed-ugali				Medium		4= good; large roots but short	3= fair; only 3 seasons since planting after that becomes fibre	4= good	4; 1 season (12 months ) ready for use		4= good; short cooking time	4= good	4= good	4= good	good smelling (Inanukia vizuri), good flavour	No	Both equally	Planting every season	Gift from person in community	No, now only 3 seasons since he got it	No	No
BKP160617-2	BKP77	BKP32	No		Tupendane-Omani-1					950	2015	2010s	From fellow farmer within the village who got it from Masasi District	Increased	good flavour,high starch content,sweet	Increased	good flavour,high starch content, high yielding	Dual	Household food,fresh roots	Household food, processed	Household food, leaves			Early		4= good	3= fair; stays 2 seasons after maturity	4= good	4= good; 8-10 months	3= fair	4= good	4= good	5= very good	4= good	very good for chewing	No	Both equally	Plant every season	Gift from person in community	No still few planting materials	No	No
BKP160617-2	BKP78	BKP33	No		Matekenya	Matekenya	Worms	Don't know	No	1200	2014	2010s	got from neighbour farmer within the village	No change	sweet,chewing,fresh boiling	No change	sweet good for chewing	Dual	Household food, processed-ugali	Household food,fresh roots	Household food, leaves			Medium		4= good; long roots,many roots	4= good; stays 3 seasons without root rot	4= good	3= fair 2 seasons(12-18 months)	3= fair	4= good	4= good	4= good	4= good	high yielding	No	Both equally	Planting every season	Gift from person in community	No	No	No
BKP160617-3	BKP79	BKP34	No		Mbwani	Yao	Offshore?along the coast	Came from Lindi along the coast	No	9600	1949	1950s or before	Came from Lindi region	Increased	stays longer without root rot	Increased	High yielding,tolerance to CBSD,CMD	Dual	Household food, processed-ugali	Household food,fresh roots	Household food, leaves			Medium		4= good	5= very good; stays 4-6 seasons after maturity without root rot	3= fair	4= good;12 months	4= good; tolerant to CBSD,CMD	3= fair	3= fair	3= fair	3= fair	Stays 4-6 years after maturity without root rot or loosing quality	No	Both equally	Planting every season	Own material	Gift to person in community	No	No
BKP160621-1	BKP80	BKP35	No		Badi	Kimakonde		because of swetness/the one who brough variety	Lihumbukwa	5 acres	1960s	1960s	introduced bt travellers (Badi bin Nasoro)	Increased	because of sweetness	Increased	sweetness because for business	Boil	Sale of roots	Household food,fresh roots	Household food, leaves	Household planting material		Early	9	3= fair	4= good	4= good	4= good	4= good	2= bad; special for chewing	2=bad	5= very good; sweet	5= very good	No	Yes thieves	Both equally	Keep in multiple plots	Own material	Sold to person in community	No	No
BKP160621-1	BKP81	BKP36	No		Sheria	Kiswahili	law	Because it accept everything like processing,leaves,food,makopa	No	1 acre	1990s	1990s	introduced by travellers from outsider	Decreased	because susceptible to disease (soft rot CBSD)	Decreased	Because of sweetness and good for leaves	Dual	Household food,fresh roots	Household food, leaves	Household food, processed-flour	Sale of roots		Early		3= fair	2= bad; it takes short time because susceptible to disease (soft rot CBSD)	4= good	4= good	2= bad; because itaffected with disease (soft rot,CBSD)	4= good	4= good	4= good; good for chewing,palatable,sweet	4= good	no	no	Both equally	Keep in multiple plots	Purchased in community	Sold to person in community	No	No
EPM160609-8	EPM_unknown 1		No		Hombolo			From Hombolo Research Station	No	10	2014 January	2010s	During field trial evaluation	No change	Do not know about it	Increased	Has big root,orange colour,resistant to diseases,like it	Boil	Household food,fresh roots					Early	12	5= very good;has many roots and big	4= good; more than 18 months	5= very good; can be harvested even during bad year (low rain)	5= very good; short maturity period	4= good; can be s	4= good; it sometimes can not well be cooked especially rainy season becomes watery	0= I don't know; not practiced	5= very good; sweet taste,no vegetable tasted	0= I don't know; not sold	Its orangeness colour for vitamin	Watery taste,can not be well cooked during raining season	Don't know	Other; Harvesting and Planting	Other; Not yet five years	Other; Not yet five years	No	No
EPM160609-8	EPM_Unknown 2		No		Mumba			Do not know	No	6000	2015 January	2010s	Brought by MEDA project	Increased	Like its yield and disease tolerance	Increased	seed and root business, family food	Boil	Sale of planting material	Sale of roots	Household food,fresh roots				9 months	5= very good; very high compared to other varieties	4= good; 2 years (not well noted)	5= very good; very high drough tolerance	5= very good; very short from 6 months roots can be harvested	4= good; some times CMD sucummed (few plants)	5= very good soft for few minutes cooking,very white root colour	0= I don't know; not yet practiced	5= very good;sweet taste roots and vegetable	5= very good	No	No	Both equally
EPM160609-8	EPM_Unknown 3		No		Tubugwe-Martin-1				No	50	2014 January	2010s	For trial evaluation from Homnolo Research Station	Increased	Like it	Increased	Sweet taste and yied	Boil	Household food,fresh roots						12 months	5= very good; high yielding but not mumba is more like Hombolo	0= don't know not well noted (but is good)	4= good; very tolerant,harvesting is good even in low rain year	5= very good; its reasonable maturity time	5= very good; very resistance (planted within diseased plant but not affected)	5= very good; soft boiled roots,cooked for short time	0= I don't know; not yet practiced	5= very good; very sweet flesh and boiled roots (do not know about leaves)	0= I don't know; its new not yet in the market	No	No	Don't know	Give to others to plant; Other- Harvesting and planting	Own material	Gift to person in community	No	No
EPM160609-8	EPM_Unknown 4		No		Tubugwe-Martin-2				No	20	January 2014	2010s	brought foe evaluation trial	No change	no its bitterness	No change	its bitterness	Flour	Household good, processed- Makopa						18	4= good; has normal yield as Tabugwe-Martin-1	0= don't know; not well noted	5= very good; tolerates more as Tubugwe-Martin-1	4= good; it is reasonable maturity time	5= very good; very good planted within affected plants no sign observed	3= fair; good takes some time	0= I don't know; not yet practices	3= fair; has bitter taste	0= I don't know; not brought to market	No	No	Don't know	Other; Harvesting and Planting	Own material	Other; Not yet give years	No	No
EPM160619-26	EPM_Unknown10				Mkwese-Rashidi-3	Kiswahili	grasshopper leg	because its leaves looks like grasshopper leg	mguu wa nzige	100	unknown	Unknown	bought by his son	Decreased	its good for business and food security	Increased	generating income,food, flour processing	Dual	Household food,fresh roots	Sale of roots	Household food, processed	Sale of planting material		Early	12	5= very good; yields more than 2 and 1	5= very good; can be stored more than 3 years	5= very good; yield more even during bad year	5= very good; ready at 6 months root becomes bigger at 12 mnths	0= don't know	5= very good; soft after cooking and sweet cooked roots and leaves	5= very good; ver good and easy to pound	5= very good; have good cooked root and flour for stiff poridge and leaves	5= very good; needed more in the market than 1 and 2	do not change to be fibrous root even for 5 yrs	No	Both equally	Keep in multiple plots and give to others to plant and piece meal harvesting	Own material; gift from person in community and purchased in community	Gift to person in community	No	No
EPM-160616-18	EPM_Unknown5				Makutopora			name of the place	No	6	2015	2010s	Given to multiply it	Don't know	still few	No change	still multiplying it	Boil	Household food,fresh roots					Early	12	4= good; not as good as Kitopeni Michael-1	0= don't know; not well observed	0=I don't know; it is still new	4= good; its good	5= very good; good no diseased plants observed	4= good; its good with high starch content	0= I don't know; no practice done	5= very good; good for boiled and its leaves	0= I don't know; not yet in the market	No	No		Keep in multiple plots	Own material	No	No	No
EPM160617-21	EPM_Unknown6				Msitu wa Tembo	Kiswahili	Elephant's forest	Do not know	No	3000	unknown	Unknown	given from another farmer	Increased	its market and taste	Increased	income generation,food	Boil	Sale of roots	Household food,fresh roots	Household food, leaves			Early	12	3= fair	3= fair; only 12 months, more becomes watery	4= good	4= good	3= fair	5= very good	5= very good	5= very good	5= very good	No	type of soil selective,its roots epidermis very soft,ground storability not more than 12 months	Both equally	Keep in multiple plots	Own material	Gift to person in community	No	No
EPM-160618-23	EPM_Unknown7				Mguu wa kwale	Kiswahili	leg of bird	because of its root hardness,hard like the meat of the bird		150	Unknown	2010s	bought for farmer at the village	Decreased	like its taste and yielding	Increased	its high starch content,soft after being cooked,taste	Boil	Household food,fresh roots	Sale of roots					6	4= good; its high yielding than Kaumba	0= don't know; not sure because its first time planting	0=I don't know; still under investigation	5= very good; too early maturity time compared to Kaumba	3= fair; more affected by diseases	5= very good; soft with high starch content	0= I don't know; not yet processed	5= very good; its good for roots,leaves do not used too	0= I don't know; not yet	No	disease affect more	Both equally
EPM160618-23	EPM_Unknown8				Kisana-Paulo-1				No	5000	He found it in the village (it is there for long time)	Unknown	Unknown	Decreased	its yield,its tatse and storability in the ground		storability in the ground,good for flour processing	Dual	Household food, processed- makopa	Household food,fresh roots	Sale of processed product- Makopa			Early	18	4= good; no yield change even during drought	5= very good; 5 years the root become bigger	5= very good; it just shed the leaves	4= good; ite eraly as he is planting every 4 years	0= don't know	4= good; easy to cook and quick	5= very good; very good flour,easy to process	5= very good; cooked good tatse,even its flour	0= I don't know; just for flour processing makopa ( do not sale flesh root)	stored longer,starch content and root size increases as it stays longer in the ground, flour processibgis easier	No	Both equally
EPM160619-26	EPM_Unknown9				Mkwese-Rashidi-2				No	60	unknown	Unknown	bought from other farmer	Increased	for food and oney earning	Increased	for earn money,food,fire wood,for vegetable	Dual	Household food,fresh roots	Sale of roots	Household food, processed	Sale of planting material		Early	7	5= very good; is good,more than 10 roots/stand	5= very good; more than 5 years	5= very good; it can perform	5= very good; only 6 months is for harvesting	0= don't know	5= very good; few minutes becomes soft	5= very good; its good for flour processing	5= very good; its good for frying,flesh root even its leaves	5= very good; it has high demand, its root	No	No	Both equally	Keep in multiple plots and give other to plant	Own material, purchased in community	Gift to outsider	No	No
EPM160606-1	EPM01		No	Yes	Bumila	Unknown		Came from Bumila village	No	100	Unknown	1950s or before	Introduced by other farmer	Increased	High yielding	Increased	Market demanded	Boil	Sale of roots	Household food,fresh roots	Household food,leaves			Medium	8	5 = very good; high yielding compared to other varieties	4 = good; its good only 18 months	5 = very good; it tolerates drought	4 = good; its reasonable to the farmer	4 = good; it is good according to the farmer	5 = very good; short time, cooked,high starch boiled root unknown for vegetable	4 = good; its good but not prefered	5 = very good; sweet boiled fresh root	5 = very good; highly demanded	No	No	Men	Keep in multiple plots	Own material	Gift to person in community; sold to person in community	No	No
EPM160606-2	EPM02		No		Mazae- Jumanne-2				Mweupe	50	Unknown	Unknown	From LITI Research Centerin Mpwapwa	No change	Its late maturity	Decreased	Late maturity so shift to other early varieties	Boil	Household food,fresh roots	Sale of roots				Late	12	4 = good; high yielding	; delayed harvesting results in CBSD necrosis	4 = good; harvesting being the same even during drought	3 = fair; its late if you need big root more than 12 months	3 = fair; it shows disease sign and root necrosis for delayed harvest	4 = good; soft for boiled roots,use some	4 = good; it has good flour quality	5 = very good; sweet taste for roots and leaves	5 = very good; very marketable	No	No	Men	Other- Kept in the field	Own material	Other-No	No	No
EPM160606-1	EPM03		No		Kaniki	Kiswahili	Black type of clothes	Unknown	Mwakundu	500	Unknown	Unknown	Bought	Increased	Soft cooked root and sweetnes	Increased	Source of income and food	Boil	Sale of roots	Household food,fresh roots				Early	12	4 = good;high but not more that Mweupe	4 = good; it is good more than 12 months	4 = good; tolerates drought	4 = good; good as farmer prefarance	4 = good; not noted	5 = very good; short time cooked,soft	4 = good; good and sweet flour	; very good boiled, fresh root and vegetable	5 = very good; highly demanded	No	No	Both equally	Other; differ in planting time and season	Own material	Sold to person in community	No	No
EPM160606-2	EPM04		No		Kibandameno	Unknown	Hard root which is difficult to chew	Because of hardness of fresh root	No	40	Brought during operation food security by honourable ward excutive office	1960s	brought by honourable ward excutive office	Increased	Sweetness and softness after cooking	Increased	It can be harvested all the time of the year	Boil	Household food,fresh roots	Sale of roots	Household food,processed			Early	9	3= fair; high yielding	2 = bad; can not be stored more than 18 months	2 = bad; do not tolerate drought	3 = fair; not as early as Kaniki	2 = bad; CMD infected	5 = very good; short time cooked and soft	5 = very good; of high quality flour	4 = good; good for fresh cooked root and vegetable	5 = very good; high demanded because of big root	No	No	Men	Keep in multiple plots; Other- stalking in the field	Gift from person in community; Own material	Gift to person in community	No	No
EPM160606-1	EPM05		No		Mweupe	Kiswahili	White	Stem and root colour	No	2000	1958	1950s or before	Father brought from nearby village	Increased	Not change to bitter through the year,its sweet	Increased	High yielding,customers like it,food	Dual	Sale of roots	Household food,fresh roots	Household food,processed			Early	9	4 = good; has good yield	5 = very good; can be stored for more than 18 months under the ground	5 = very good; production is good even during low rainfall season	4 = good; its earlier	5 = very good; no diseases affected plant	4 = good; becomes soft after short time cooking	4 = good; good flour quality	5 = very good; very good and palatable cooked and fresh root	5 = very good; highly demanded	No	No	Men	Give to others to plant; some left in the field	Own material	Sold to person in community	No	No
EPM160606-1	EPM06		No		Kipilipili	Kiswahili	Hot pepper	Has thin leaves	No	4000	1958	1950s or before	Unknown	Increased	Yield and its starch content	Increased	Yield,source of income, food for the family	Dual	Sale of roots	Household food,fresh roots	Household food,processed			Early	8	4 = good; Good yield compared to Bumila	; can be stored for more than 12 months	5 = very good; has very good tolerance to drought conditions	5 = very good; early maturity	5 = very good; no any disease or pest observed	4 = good; cooks faster but not like Bumila	4 = good; pounding is easy and flour quality is normal	3 = fair; it changes in dry season becames bitter a bit	5 = very good; highly demanded	No	No	Men	Other; plots planted in different month of year so as to have seeds for next season	Own material	Gift to person in community; sold to p erson in community	No	No
EPM160606-2	EPM07		No		Mazae-Jumanne-1				Lupulu (custodian name)	12	Unknown-found in the field	Unknown	Unknown	No change	Its only in his field	Increased	It will be for household food,has sweet taste	Unknown	Other; Not yet harvested																		Don't know	Keep in multiple plots; Other- Different planting time			No	No
EPM160607-3	EPM09				Kaniki number 2				No	50	Unknown	Unknown		Decreased	No market	Increased	Household food	Boil	Household food,fresh roots	Sale of roots				Early	12	4 = good; good yield	3 = fair can not exceed 12 months becomes fibrous	3 = fair; not much	4 = good; it's good	2 = bad; more CMD affected	5 = very good it's good because it is under irrigation conditions	4 = good; good flour quality	5 = very good; sweet fresh root and boiled root throughout the year	3 = fair; market demand is poor			Both equally	Other- uprooting and replanting	Own material	Sold to person in community	No	No
EPM160607-4	EPM10		No		Kitati-Abdallah-1				No	more than 500	Unknown	Unknown	Unknown	Increased	Household food	Increased	As food storage	Boil	Household food,fresh roots					Early	12	4 = good; it is high yielding	0 = don't know	0 = don't know; planted at irrigation area	3 = fair; good	0 = don't know	5 = very good; takes short time to be cooked	0 = don't know; not practiced	4 = good; its good,normal cassava taste fresh and cooked roots	3 = fair; not for business but if customer appears can sell it	No	Bitter sometimes	Don't know	Keep in multiple plots	Own material	Gift to person in community	No	No
EPM160608-5	EPM11		No		Kaniki			Unknown	No	3000	2001 brought by village leaders from nearby village during	2000s	brought from nearby village leaders	Increased	has high starch,big roots		Family food security, as a source of income	Boil	Sale of roots	Sale of planting material	Household food,fresh roots	Household food,processed		Early	9	5 = very good; it is high yielding than kibandameno	3 = fair; 18 months only	5 = very good; produces the same even under drought	4 = good; it takes 9 months but big roots is at 18 month	4 = good; it is good but not like Ikuyu -Juma-1	4 = good; takes sometime to be soft	5 = very good; has high quality flour	5 = very good; sweet taste for boiled and its vegetable	5 = very good; high needed by customers	has big roots,cooked well throughout the year	rotooning or piece meal harvesting roots become bitter	Both equally
EPM160608-5	EPM12		No		Kibandameno			Unknown	No	1000	Unknown	Unknown	Brought from Tanga by other farmer	Increased	Food, its high yielding	Increased	High yielding variety, food for the family, generate income	Dual	Sale of roots	Household food,fresh roots	Household food,processed	Sale of planting material		Early	12	5 = very good; high compared to Kaniki	5 = very good; stays more than 12 months	5 = very good; yield does not change even during bad year	5 = very good;can start harvesting at 3 months	5 = very good; highly resistant no disease observerd	4 = good; its good but take some time to be soft, high starch	5 = very good; very good and easier	5 = very good; sweet even its vegetable	5 = very good; highly demanded	very sweet leaves vegetable,fresh root,	no	Both equally
EPM160608-5	EPM13		No		Ikuyu-Juma-1					20	Unknown	Unknown	Unknown	No change	it's bitter	No Change	It's bitterness	Flour	Household food,processed					Early	9	2 = bad; not good has 3-4 leaves	3 = fair; stored for 12-18 months	1 = very bad; affected by drought - lowyield	3 = fair; from 9 months -12 months (normal)	5 = very good; attracts pests,good disease resistance	0 = don't know; unknown not practiced	3 = fair; involves soaking in water for 2-3 days	1 = very bad; very bitter, has good vegetable	1= very bad; not in the market because of its bitterness	No	No	Don't know	Other; kept in the field	Own material	Other; no one need it	No	No
EPM160608-6	EPM14		No		Ikuyu-Paulo-1					100	Unknown	1990s	Unknown	Increased	Food and income generation	Increased	Food and source of income	Boil	Household food,fresh roots	Sale of roots				Medium	12	3= fair; average yield of 3-4 roots/plant	0= don't know; not experienced	5= very good; it has the same yield even if there was a drought	3= fair; it is good nothing to compare with	0= don't know; not aware	5= very good; cooked quickly	0= I don't know; not practiced	5= very good; sweet taste of boiled,fresh roots and vegetables	5= very good; has high market	No	It has become fibrous after 12 months, becomes bitter if piece is harvested	Both equally	Other; uprooting and replanting	Gift from person in community; Own material	Other; No	No	No
EPM160609-7	EPM15				Kigoma				No	2000	Unknown	Unknown	Unknown	Increased	Good yield, food security	Increased	income generation	Boil	Sale of roots	Household food,fresh roots	Household food, leaves	Sale of planting material		Early	8 months	5= very good; yield higher than Japan	5= very good; it can store more than 18 months	5= very good; it yields more even during dry weather	5= very good; short maturity starting from 8 months	0= don't know	4= good; is cooked for short time but Kanini is more	4= good; simple to pound	5= very good; very good taste,cooked,roasted even leaves vegetable	5= very good; has high market demand but Kaniki more demanded	It can be cooked well (softness) through out the year	Can not be harvested in milking asroots (rotting of roots)	Both equally
EPM160609-7	EPM16				Japani				No	4000		2000s	Brought by his father	Increased	softness after cooking	Increased	roots has high market demand	Boil	Sale of roots	Household food,fresh roots				Early	8 months	5= very good; as kigoma	2= bad; only 12 months	3= fair; not much as Kigoma	4= good; can start harvesting from 8 months	0= don't know	4= good; it takes more time than Kigoma and Kaniki	4= good; pounds easily	4= good; boiled roots and its vegetable has sweet taste	4= good; not like Kaniki and Kigoma	No	No	Both equally
EPM160609-8	EPM17		No		Kikaptula		Short	Short size	no	200	1984	1980s	Given by another farmer from Mgogori	Decreased	People like it so easily stolen	Decreased	Thieves like it (planting for seed reserve)	Boil	Household food,fresh roots					Early	18	2= bad; has 2-3 roots only	3= fair; only 12 months	5= very good; it produces the same root amount even during dry season	5= very good; becomes big roots as it stays in the ground	3= fair; affected by CMD	5= very good; very soft cooked roots & other food types like fulari	4= good; produced good flour	5= very good; sweet boiled vegetables	5= very good; high demand	No	No	Both equally	Other; replanting after uprooting	Own material	Gift to person in community	No	No
EPM160611-9	EPM18		No		Mapinduzi-Adam-1				No	4	Long time but in my field is this year	Unknown	Took from his uncle from nearby village	Don't know			Its his first time	Unknown																				Keep in multiple plots; Know where to find more			No	No
EPM160611-10	EPM19				Mapinduzi-Yusi-1				No	50	Unknown	Unknown	Unknown	Decreased	it has good yield		Good yield and food security & income generation	Boil	Household food,fresh roots	Sale of roots				Early	12 mnths	4= good; high yielding	4= good; 18 months roots become big	4= good; it is good no change yield during dry season/ year	4= good; it is goos normal	0= don't know	5= very good; takes short time and soft	0= I don't know; not practiced	5= very good; very good for its boiled roots,flesh and vegetables	5= very good; highly demanded	No	No	Both equally	Other; piece meal harvest	Own material	Other; No	No	No
EPM160611-9	EPM20		No		Mapinduzi-Adam-2				Mumba 2	1200	Unknown	Unknown	Unknown	Decreased	Its cookability and customers like it	Don't know		Boil	Sale of roots	Household food,fresh roots	Sale of planting material			Early	7 months	5= very good; high yielding variety	5= very good; 2 years above that it becomes watery	4= good; drought tolerant (shed leaves)	4= good; it good and early	4= good; it's not much affecte	5= very good; very good, roots become soft after short time cooking	4= good; good flour quality and high dry matter	5= very good; very good its boiled root,fresh and vegetable	5= very good; highly demanded	its growth is faster	No	Both equally	Other; Keep in the field	Own material	Gift to person in community	No	No
EPM160613-11	EPM21				Ilindi-Mashaka-1				Mwekundu	100	Unknown	Unknown	Lugala-nala	Decreased	Like it		Its yield and cookability which is good	Dual	Household food,fresh roots	Household food, processed-flour and makopa	Sale of roots			Early	18 months	3= fair	5= very good; as it is in the ground its production increases	5= very good tolerates drought	3= fair; late maturity	4= good,resistant to diseases (don't know about pests)	4= good; good but takes time	4= good; has high flour quality	5= very good; sweet do not change to bitterness	0= I don't know	No	CBSD necrosis after long stay in the ground	Both equally
EPM160614-12	EPM22				Kitarasa	Kirangi	Being soft after cooked	Its good cookability	Kigoma	100	Unknown	Unknown	Unknown	Decreased	not more needed in the market	Decreased	Low market demand, just for household food	Boil	Household food,fresh roots					Early	12	5= very good; high yielding than asili	4= good; not more than 18 months	4= good; not much resistance than asili	4= good; normal	4= good; sometimes diesease infected	5= very good; high starch,very soft after being cooked for short time	4= good; not as good as that of asili	5= very good; very good taste cooked food	5= very good; highly marketed	No	No	Both equally	Keep in multiple plots	Own material	Gift to person in community	No	No
EPM160614-13	EPM22b				Kitarasa	Rangi	Softness after cooking	Its good cookability	Kigoma	2000	Do not know	Unknown	Do not know	Increased	market demand	Decreased	earn money, food	Dual	Household food,fresh roots	Sale of roots	Household food, processed- Makopa & flour			Early	12	5= very good; high yield than Asili	4= good; Not as Asili	3= fair; not resistance as Asili	4= good; its good and normal (12months)	4= good; not much infected	5= very good; fast cooked and high starch content	4= good; good flour quality	5= very good; very good taste and irs flour	5= very good; highly demanded	No	No	Both equally	Other; Staking in bundles in the field	Own material	Gift to person in community	No	No
EPM160614-12	EPM23				Mkanunda	Mranofi	Unknown	Custodian Name	No	6000	From Masangi-pahi- (Msaada from government 2004)	2010s	one farmer took from Masangi village near Pahi	Decreased	Its yielding which also depends on soil fertility	Decreased	Its yield too and income generation	Dual	Household food,fresh roots	Sale of roots	Household food, processed- Makopa and flour			Early	12	5= very good; high yielding not like asili	3= fair; it can stay but its root becomes too big	5= very good	3= fair; late	3= fair; dieases infected CMD	5= very good; short time, high starch, white roots	5= very good; produces high quality flour	5= very good; good ( sweet taste for its boiled roots)	5= very good; high marketed	No	Its storability in the ground as it becomes too big	Both equally	Give to others to plant; kept by milking harvest	Gift from person in community; own material	Gift to person in community; gift to outsider	No	No
EPM160615-15	EPM23b				Bruti Asumani	Kiswahili	Daughter of Asumani	Unknown	No	300	unknown	Unknown	given from another farmer	Increased	Like its high starch content and cookability	Increased	market driven,source of income and household food	Boil	Sale of roots	Household food,fresh roots				Early	12	5= very good; excellent	4= good; not more than 18 months	4= good	4= good; its good 12 months	4= good; no serious dieases and pests	5= very good; excellent, soft after short time cooking	4= good; good flour quality	5= very good; very good,its boiled root,flesh,leaves	5= very good; highly demanded	No	No	Both equally	Keep in multiple plots; Give to others to plant; Other- stalking in the field	Own material; Gift from person in community	Gift to person in community	No	No
EPM160614-13	EPM24				Asili	Kiswahili	Original	It’s the first landrace in this area	No	10	Unknown	Unknown	Unknown	Decreased	Its market is limited special food security	Decreased	for food security	Dual	Household food, processed	Household food,fresh roots				Medium	18	3= fair; big and tall roots	5= very good; it can be even more than 6 months depends on interest of the farmer	5= very good; high drought tolerant	3= fair; late matirity	3= fair; CMD infected	4= good	5= very good; very good flour quality	4= good; Good taste for flour but not as much for boiled roots	3= fair; not much demandes as special makopa	its storability in the ground (Its root is big and tall as it stays in the ground)	Its maturity- late maturity	Both equally	Give to others to plant; Other- keep by stalking in the field and milking yielding harvest	Gift from person in community; Own material	Gift to person in community	No	No
EPM160614-14	EPM25				Nyeupe	Unknown	White	because of its white root colour	No	50	From Mrs Mohamed Alli Jory	2010s	Some brought from Loo village	Decreased	becauses of low yield	No change	low yield	Boil	Household food,fresh roots	Sale of roots				Early	8	3= fair; not like Kigoma	4= good; for more than 18 months	4= good; resistant to drought	5= very good	0= don't know; he do not know about disease	5= very good; very short time cooked and soft	0= I don't know; not practiced	5= very good; very sweet	3= fair; not much demanded	No	It has low yield and fibrous- becomes better	Both equally	Other; its new in my field	Purchased from outsider	Gift to person in community	No	No
EPM160615-15	EPM26				Kigoma	kiswahili		Don't know	No	10	Unknown		Unknown	Decreased	Do not like it,its roots looks like Mhogo wa Kirangi which do not have market	No change	As food	Dual	Household food,fresh roots	Sale of roots	Household food, processed			Late	18	4= good; high yield than Bruti asumani	4= good; more than 12 months	4= good	4= good; it can be eaten from 12 months but roots have small size	4= good	5= very good; excellent soft roots for few minutes	5= very good; very good flour with high quality	4= good; good roots boiled not like bruti asamani	3= fair; customers confuse with Mhogo wa Kirang in root colour looses its market	No	After 4 years changes to fibrous and can not iva	Both equally	Keep in multiple plots	Own material	Gift to person in community	No	No
EPM160615-15	EPM27				Mhogo wa Kirangi	Kiswahili	Cassava of Rangi tribe		No	20	Unknown	Unknown	Unknown	No change	Grown for making makopa, people do not like it for boiling, special for household food security	No change	For household food security	Flour	Sale of processed product					Late	18	5= very good; many roots& big	5= very good; more than 5 years	5= very good; very tolerance	3= fair; late maturity (root becomes bigger as it stays long time)	5= very good; no diesease or pest observed	4= good; good though not preferred	5= very good; excellent	5= very good; good flour taste,stiff and good leaves for vegetables	5= very good; for its flour/makopa	No	No	Both equally	Other; stalking in the field	Own material	Gift to person in community	No	No
EPM160615-16	EPM28				Tandala-Asha-1				Pirita or Bruti asumani	1000	Unknown	Unknown	Unknown	Increased	Its taste which is good	Increased	Family food and business	Dual	Household food,fresh roots	Sale of roots	Household food, processed			Early	18	5= very good; higher than Bruti asumani	4= good; more than 2 years	4= good; tolerates drought	4= good;early according to farmer	4= good; good dieseas resistance	5= very good; very faster and have high starch	4= good; good but not preferred	5= very good; ver good	5= very good; very marketable	No	No	Both equally	Keep in multiple plots; Other- piece harvesting	Own material	Gift to person in community	No	No
EPM160615-17	EPM29				Kigoma			He just thinking that it was from Kigoma region	No	500	Unknown	2000s	was from Kigoma	Decreased	Taste and like it	Decreased	people already tasted and know how good it is	Boil	Household food,fresh roots	Sale of roots				Late	12	3= fair; has 4-5 roots only	4= good; after 2 years becomes spongy	4= good; drought tolerant	3= fair; late according to hi preferance	4= good; not infected	4= good; faster and high starch	4= good; good for flour processing	4= good; sweet	3= fair; not needed	No	storability it becomes spongy after 2 years	Both equally	Other; milking harvesting	Own material; Gift from person in community	Gift to person in community	No	No
EPM160616-17	EPM29b		Yes		Kaumba				No	1500	2010	2010s	It was agift from her relative	Decreased	Food,cash earning		Food security and money earning	Dual	Household food,fresh roots	Sale of roots	Household food, processed- Makope and flour			Early	12	3= fair; has average yield/plot higher than Kitopeni-Deborah-	0= don't know; nor experienced	4= good; its good because its harvest do not change much	4= good;its early but to have big roots is 18 months	4= good; not infected much but CMD affects some	4= good; is good but not like that of Kitopeni -deborah-2	5= very good; good quality sweet flour	4= good; it is sweet and its root all the time can be cooked	4= good; it has good market demand but not as Kitopeni-deborah-2	No	No	Both equally	Other- Stalking near her borehole	Own material	Gift to person in community	No	No
EPM160617-20	EPM29c				Lambi-Martin-2				No	1	during operation food security	1980s	Given from village office	No change	It becomes hard root after 12 months	Decreased	It becomes hard root with woody character	Unknown							6	2= bad; low yield	2= bad; only 12 months	4= good; tolerates drought	4= good; its good 12 months	4= good; resists diseases and pests	4= good; good but takes time	0= I don't know; not used to	4= good; sweet boiled roots	3= fair; not much	No	becoming woody root after 12 months	Both equally	Keep in multiple plots	Own material	Gift to person in community	No	No
EPM160616-17	EPM30		Yes		Kitopeni-Deborah-1					200	2010 (From Kamenyanga village)	2010s	Taken from her father's house	Increased	Good tatse and high starch content		food,it stays longer in the field, high market demand	Boil	Household food,fresh roots	Sale of roots	Household food, leaves			Early	8	5= very good; it is high yielding than Kaumba	5= very good; stays longer without deterioration	5= very good; tolerates more than Kaumba	5= very good; its early compared to Kaumba	4= good; its like Kaumba	5= very good; It has high starch and soft cooked root	4= good; it has good& high starch flour	5= very good; very nice with high starch flesh & cooked root	5= very good; highly demanded than Kaumba	No	No	Both equally	Other- stalking near water source around her house	Own material	Gift to person in community	No	No
EPM160616-17	EPM31		Yes		Kitopeni-Deborah-2					500	2014	2010s	bought from nearby village Sanjaranda- Malanga	Increased	Home food security	Increased	earn money,food	Dual	Household food,fresh roots	Sale of processed product	Sale of roots			Medium	12	4= good; high yield but not like Kitopeni-Deborah-1	3= fair; it changes to spongy at the middle	4= good; drought tolerant	4= good; it has normal maturity time	4= good; not much affected by disease and pest	4= good; it is good, becomes cooked with high starch in some minutes	5= very good; has goos and perfect flour	4= good; high starch & sweet tasting roots flesh and cooked and leaves	4= good; not much demand than Kitopeni-Deborah-1	No	It sometimes during dry season has bitter taste	Both equally	Stalkingnear her water source around her house	Own material	people do not need its seeds	No	No
EPM160616-18	EPM32				Kitopeni-Michael-1				Mwaya	200	Unknown	Unknown	From another famrmer	Increased	its high yield and starch content	Increased	source of money, household food	Boil	Sale of roots	Household food,fresh roots				Medium	12	5= very good; high with big roots	4= good; good more than 18 months	5= very good	5= very good; its normal	5= very good; no diseases plant observed	5= very good; with white root pulp and soft	5= very good; good for flour process (easy poundability	5= very good; very good flesh root and boiled roots	5= very good; highly demanded	No	No	Both equally	Keep in multiple plots and Give to others to plant	Own material and Gift from person in community	Gift to person in community	No	No
EPM160616-19	EPM32b		Yes		Mwayo				No	60	Unknown	Unknown	Unknown	Increased	Its yielding and cookability	Increased	Source of other food stuff ( butter exchange with flesh roots or Makopa) and money	Dual	Household food,fresh roots	Sale of roots	Household food, processed			Early	12	5= very good; High yielding variety compared to Kitopeni-George-1	5= very good; takes more than 18 months	5= very good; tolerates drought	4= good; it has normal cassava maturity time	4= good; it sometimes affected by diseases and pests	5= very good; very good soft within few minutes	5= very good; produces good cassava flour	5= very good; sweet taste	5= very good; highly market demanded	No	No	Both equally	Keep in multiple plots	Own material	Gift to person in community and sold to person in community	No	No
EPM160616-18	EPM33				Kitopeni-Michael-2					30	Unknown	Unknown	From other farmer	Increased	people like its starchness and cookability	Increased	Family food security ,income generation	Boil	Household food,fresh roots	Sale of roots				Early	12	4= good; not high than Kitopeni Michael-1	5= very good; more than 18yrs (roots become bigger)	4= good	4= good; its good because you do not depend only one variety	0= don't know; not well noted	5= very good; very good soft within short time and high starch content	4= good; have good flour duality	5= very good; sewwt/cool	5= very good; highly demanded	No	No	Both equally	Keep in multiple plots	Own material and Gift from person in community	No Planting material given to anybody	No	No
EPM160616-18	EPM34				Kitopeni-Michael-3				No	1000	Unknown	Unknown	Gift from other farmer	Increased	High production and starch content	Increased	Source of income	Dual	Sale of roots	Household food,fresh roots	Household food, processed			Early	12	5= very good	4= good; good stored up to 2 years	4= good; tolerates drought as no much yield changes	5= very good; early ready at 9 months but good root size more than 12 months	5= very good; no disease observed	5= very good; excellent few minutes cooked soft	5= very good; sweet flour so high quality	5= very good; sweet/cool flesh root & cooked	5= very good; highly marketable	No	No	Both equally	Keep in multiple plots and Having different planting time	Own material and gift from person in community	Gift to person in community	No	No
EPM-160616-19	EPM35		Yes		Kitopeni-George-1						2013	2010s	For trial from ARI-Hombolo	No change	No one have it	No change	Kept as seed reserve	Flour	Household food, processed					Early	12	4= good; low yielding compared to Mwayo	4= good; not much experienced	5= very good; tolerates drought	4= good; its good	4= good; its resistant	2= bad; bitter	4= good; good for flour production	2= bad; bitter taste	3= fair; not for flesh root only for makopa	No	No	Don't know	Keep in multiple plots	Gift from outsider	No	No	No
EPM160616-19	EPM36		Yes		Kalyongo	Nyamwezi	Bitter	Its bitter	No	200	Neighbour Samson	2000s	From Malongwe Jaboro	No change	It is for making flour not for cooking	Increased	Because income generation and flour making and source of other food stuffs because he is engaged in cassava cultivation only but from cassava gets maize, sunflower etc after butter exchange of Makopa or fresh roots and also get money	Flour	Household food, processed					Late	12	5= very good; high yielding and big roots	5= very good; can be stored for more than 10 years ( roots becomes bigger)	5= very good; excellent drought tolerant	5= very good; very good compared	5= very good; not infected by disease or pests	3= fair; not good after soaking in the water for hours	5= very good; its special for flour processing. It has good quality flour	3= fair; its bitter not much	5= very good; for flour only.Its makope has market	Its ability to stay long time in the ground	No	Both equally	Keep in multiple plots	Own material	No one need it	No	No
EPM160617-20	EPM37				Asumani	Kiswahili			No	500	from his neighbour	2010s		Decreased	It has big root,high starch,good test	Increased	food security	Boil	Sale of roots	Household food,fresh roots	Household food, leaves			Late	12	5= very good; very high compared to Lambi-Martin-1 &2	5= very good; excellent more than 3 months	5= very good; very tolerant without yield chande	3= fair; takes 18 months for roots to be big	5= very good; no disease and pest observed	5= very good; takes short time	5= very good; has sweet and high quality flour	5= very good; sweet taste (flesh roots,boiled and leaves)	5= very good; highly demanded	No	Its late maturity	Both equally	Keep in multiple plots	Own material	Gift to person in community	No	No
EPM160617-20	EPM38				Lambi-Martin-1				No	20	During operation food security	1980s	received from village office	Increased	its good in harvesting and taste	Increased	food security	Boil	Household food,fresh roots					Early	18	5= very good; not as that of Asumani	5= very good; it can not be stored more than 5 yrs	5= very good; good drought resistance	4= good; late	4= good; CMD affected sometimes	5= very good;very good within short time	5= very good; excellent with good flour quality	5= very good; very good for its leaves,flesh and boiled roots	5= very good; highly demanded	It can stay in the ground for 5 years after that it becomes spongy at the center	It can not stay more than 5 years	Both equally	Milking harvesting	Own material	Gift to person in community	No	No
EPM160617-21	EPM39				Gumanga-Martin-1				Tabora	10	2010 from Tabora	2010s	Given by farmer in the village	No change	people plant more msitu wa nyati, not well known	Increased	its taste and yield	Boil	Household food,fresh roots	Sale of roots				Early	12	4= good	3= fair	4= good	4= good	4= good	5= very good	4= good	5= very good	3= fair	No	It changes to sponge at the middle after 18 months	Both equally	Keep in multiple plots	Gift from person in community	No- few plants	No	No
EPM160617-21	EPM40				Jalia	Kiswahili	Wishes	given by custodian	No	10	found in the field	2010s	found in the field	No change	it is in his field only	Increased	high yielding variety	Boil	Household food,fresh roots					Early	12	4= good; high yield than msitu wa mbogo	0= don't know; it is recent variety not more than 2 years	4= good; good drought tolerance	4= good; more than 18 months for big roots	4= good; good not observed	4= good; takes short time to be soft for boiled roots	0= I don't know; not practiced	5= very good, excellent has soft and sweet boiled roots	3= fair; not well known	No	not yet noted	Both equally	Keep in multiple plots and harvesting and planting	Own material	Not yet	No	No
EPM160617-21	EPM41				Asili	Kiswahili	It was there for long time (nature)	Its of long time at the place (unknown)	No	100	unknown	Unknown	Unknown	Decreased	no market late, maturity	No change	its no market, late maturity,low yield not for busniess	Dual	Household food,fresh roots	Household food, processed				Late	18	3= fair; its good but not like msitu wa mbogo	5= very good;stored for more than 3years	5= very good; tolerant with high yield though not like at good year yield	3= fair; more than 6 years	4= good; CMD sometimes	4= good; good but it takes some time and bitterness sometimes	5= very good; excellent flour	4= good; good or normal taste	2= bad; not flesh root markets special for makopa	No	Bitter sometimes	Both equally	Harvesting and planting	Own material	No	No	No
EPM160618-22	EPM42		Yes		Mzinditala	Kinyamwezi	Add more container	It can fill more containers	Komesha njaa ( end of hunger)		1984	1980s	farmer brought from Tabora	No change	Its not yet exposed	Increased	it has high yield,good for flour processing and has big roots	Flour	Household food,leaves	Household food,fresh roots					18	5= very good; high yielding even during drought	5= very good; 3-4 years no root change	5= very good; tolerates drought without leave shedding	4= good; it has good maturity time (as planting is done every year)	5= very good; no disease observed only scales	4= good; but has bitterness, soaking should be done prior	5= very good; easier to process,flour has good taste	5= very good; flesh roots tastes bitter sometimes	0= I don't know; not yet in the market	Its good for makopa,its good underground food storage	more than 5 years it changes to fibrous not good for cooking anymore	Both equally
EPM160617-24	EPM42b				Asumani 1	Kiswahili			No	600	unknown	Unknown	bought from other farmer	Increased	its productivity and good for business	Increased	its production and taste also its customer preferance	Boil	Household food,fresh roots	Sale of roots				Early	12	5= very good; good as mguu wa kwale	5= very good; more than 18 months	5= very good; it is good as no harvest change during drought	5= very good; its his preferance	0= don't know	5= very good; faster	5= very good; its good	5= very good	5= very good; marketable	no	no	Both equally	Keep in multiple plots	Own material	Not given to anybody	No	No
EPM160617-24	EPM43				Asumani 2	Kiswahili		It looks like Asumani 1	No	100	observed in his field ( unknown)	Unknown	observed in his field	No change	no acess to others	Increased	it has high production like Asumani 1	Boil	Household food,fresh roots					Early	12	5= very good; high yielding as Asumani 1	0= don't know; no assesed as it is new in his field	0=I don't know	5= very good; good for 12 months	0= don't know	5= very good; very good and faster for boiling	0= I don't know; not yet processes	5= very good; sweet and starchy	0= I don't know; not yet in the market	not well accessed	no	Both equally	Keep in multiple plots and harvesting and planting	Own material	No	No	No
EPM160617-24	EPM44				Mguu wa kwale	Kiswahili	bird leg	leaves looks like birds leg	no	400	unknown	Unknown	introduced from nearby village	Increased	like its taste and production	Increased	its high production & taste	Boil	Household food,fresh roots	Sale of roots				Early	12	5= very good; high yielding than Simba	4= good	4= good; drought tolerant	5= very good; it can be ready for 9 months but good harvest is at 12 months	0= don't know	5= very good; good faster and has high starch content	4= good	5= very good	5= very good; marketable	No	No	Both equally	Keep in multiple plots	Own material	Gift to person in community	No	No
EPM160617-24	EPM45			Yes	Simba	Kiswahili	Lion	has a red colour petiole	No	600	Unknown	Unknown	given from neighbour	Increased	customer like its cookability and starch content	Increased	its taste and for household food and income generation	Dual	Household food,fresh roots	Sale of roots	Household food, processed- Makopa			Late	12	5= very good; outstanding performance	4= good; good for more than 2 years	5= very good; drought tolerant	5= very good; late maturity preferred by farmer	0= don't know	5= very good; cooks faster	5= very good; has good quality flour	5= very good; sweet with high starch content	5= very good; marketable	Good for frying,boiling	No	Both equally	Keep in multiple plots	Own material	Gift to person in community	No	No
	EPM46
EPM160619-25	EPM47				Unyang'ongo Aloyce-2					2000	Unknown	Unknown	bought from other farmer	Increased	good for business and home food security	Increased	for business of flesh roots for, income generation	Boil	Sale of roots	Sale of planting material	Household food,fresh roots			Early	12	5= very good; it has more than 10 roots	5= very good; more than 2 years	5= very good; no yield change even during bad years/season	5= very good; ready for harvesting even at 6 months	0= don't know	5= very good; root soft with high starch	5= very good; it can be good (not Sure) because of high starch	5= very good; roots and leaves are sweet	5= very good; high demand flesh rooy market	harvetsing is any time of the year,big & long roots @ 12 months, high starch so hard to chew	No	Both equally	Keep in multiple plots; stalking near water source near the field	Own material	Sold to person in community	No	No
EPM160619-25	EPM48				Unyang'ongo Aloyce-3					50	2015	2010s	brought from Morogoro	No change	its new at the place	No change	its first season	Unknown						Early	6	4= good	0= don't know	0=I don't know	5= very good	0= don't know	4= good	0= I don't know	5= very good	0= I don't know	Unknown yet	Unknown yet		Know where to find more	No	No	No	No
EPM160619-25	EPM49				Unyang'ongo Aloyce-1				Bwana mrefu ( tall man because of long roots	2000	Unknown	Unknown	bought seeds from nearby village	Decreased	like its high starch quality , for business	Increased	for business, root have high demand even outside the village and region and food for the family	Boil	Sale of roots	Household food,fresh roots	Sale of planting material			Early	12	5= very good, very good for all two varieties 1 &2	3= fair; only 18 months after turns brownish at the middle	5= very good; even after root shading have good yield ( no change)	5= very good; harvesting even after 6 months	5= very good; no disease observed	5= very good; only few minutes cooking becomes ready and soft	0= I don't know; not practiced	5= very good; tastes very good, its cooked root and fryed leaves	5= very good; high even outside village and region	Long and big roots, more than 10 roots	No		Keep in multiple plots; stalking near source of water near field	Own material	Sold to person in community	No	No
EPM160619-26	EPM50				Mkwese-Rashidi-1					20	unknown	Unknown	from another farmer	No change	the people of the village do not know about the crop	Increased	its for food and money generation	Dual	Household food,fresh roots	Sale of roots	Household food, processed	Sale of planting material			6	5= very good; very high producing crop to number 2	5= very good; more than 10 years	5= very good; it produces more	5= very good; only 6 months it can be harvested	0= don't know	5= very good; very fast in cooking and very soft	5= very good; have good and sweet flour	5= very good; very good even its leaves very nice	5= very good; very marketable	No	No	Both equally	Keep in multiple plots, give to others to plant and milking harvesting	Own material	Gift to person in community	No	No
EPM160611-9	EPM51		No		Mumba				No	4000	Unknown	Unknown	Given from another farmer	Decreased	As a source of income and food for the household	Increased	It’s a source of income and food for the family	Dual	Household food,fresh roots	Sale of roots	Household food, processed- Makopa and Flour			Medium	12 months	5= very good; high yielding of 12-20 roots /plant	4= good; can be stored for more than 2years	5= very good; its drought tolerant	4= good; its good because has more than one field	4= good; it resists (can harvest some from diseased plants)	5= very good; faster with high starch content	5= very good; good flour quality and makopa	5= very good; sweet taste	5= very good; highly demanded	Its root becomes bigger as it stays in the ground	Sometimes has bitter taste (during dry season)	Both equally	Keep in multiple plots	Own material	Gift to person in community	No	No
EPM160616-18	EPM51b				Mumba					10	2015	2010s	seed given at village office from Hombolo Research	No change	Not much known	Increased	Still under multiplication,household food	Boil	Sale of roots	Household food,fresh roots				Early	12	5= very good; has many roots more than 10	0= don't know; not well noted but more than 18 months	5= very good; it is drought tolerant	5= very good; ready from 9 months good root size at 12	4= good; some plants has CMD	5= very good;has soft and white roots after boiling	0= I don't know; not practiced	5= very good; very good root taste,high starch	0= I don't know; not at the market yet	Roots becomes bigger as it stored longer in the ground	No	Both equally	Keep in multiple plots and different planting time after harvesting	Own material	Not yet-have few plants -It is at multiplication stage	No	No
EPM160616-18	EPM53				Dodoma			I think was from Dodoma	No	6	2015	2010s	Given by village leaders for sees multiplication from Hombolo	No change	Few people know it, it is at multiplication stage	Increased	I have more plants now but still need more	Boil	Household food,fresh roots					Early	12	5= very good; high but not than Mumba	0= don't know; not well noted	5= very good; it tolerates drought	4= good; reasonable	4= good; its good	5= very good; good with high starch content	0= I don't know; not practiced	4= good; has some bitterness flesh root	0= I don't know; not yet in the market	No	It should be socked in water before processing	men	Keep in multiple plots	Own material	Not given to any person becauses still few	No	No
Horti160606-1	Horti01				Kigoma-Lambo	Kiswahili	N/A	Arrived from Kigoma	N/A	100	Longtime	1970s	Agriculture office Mwanga	Increased	Balancing with maize	Increased	Food security	Boil	Household food,fresh roots	Household planting material	Sale of roots	Sale of planting material		Medium	12	4 = good	3 = fair; <3 years	5 = very good	4 = good	3 = fair	5 = very good	5 = very good; give nice ugali	4 = good; good taste for ugali	4 = good		Not good to eat raw/ even leaves not good	Both equally	Keep in multiple plots	Own material	Gift to person in community	No	No
Horti160606-1	Horti02				Mchungu	Kiswahili	Bitter variety	Bitter variety	Mhogo wa Zamani	20	Traditional cassava- long time	1960s	Don't know	No change	For food security and security against wild animals	Increased	Food security and protecting the farm against wild animals	Flour	Household food,processed; flour only	Household fencing	Sale of processed product			Late	24	3= fair	4 = good; can store up to 3 years	3 = fair	3 = fair	3 = fair	0 = don't know, not to eat raw	5 = very good; very good flour	1 = very bad; bitter poisonous	2 = bad; only for food when processed		bitter, cant eat raw, leaves not used	Both equally	Keep in multiple plots, Know where to find more	Own material	Gift to person in community	No	No
Horti160606-2	Horti03				Lambo-Winfred-1	N/A	N/A		N/A	>100	1980s	1980s	from neighbour ( from Charks)	Increased	Food security	No Change	Food security and germplasm	Dual	Household food,fresh roots	Household food,processed; food	Sale of roots	Sale of planting material		Medium	12	5 = very good; more roots	4 = good	4 = good	4 = good	4 = good	4 = good; takes few minutes to cook	5 = very good; good flour	5 = very good	5 = very good; ramadthan sales	N/A	N/A	Both equally	Keep in multiple plots	Own material	Gift to person in community	No	No
Horti160606-2	Horti04				Lambo-Winfred-2					<20	1980s	1980s	Not sure	Increased	Food security	Increased	Food security	Dual	Household food,fresh roots	Household food,processed	Sale of roots			Medium	9	3= fair	4 = good	4 = good	4 = good	4 = good	5 = very good; good cooking quality	4 = good	4 = good	4 = good	Good taste		Both equally	Keep in multiple plots	Own material	Gift to person in community	No	No
Horti160606-2	Horti05				Lambo-Winfred-3					<20	1980s	1980s	Not sure	Increased	Food security	Increased	Food security	Dual	Household food,fresh roots	Household food,processed	Sale of roots			Medium	9	4 = good	3 = fair	4 = good	4 = good	4 = good	5 = very good; Good, just little water	4 = good	4 = good	4 = good	Good taste		Both equally	Keep in multiple plots	Own material	Gift to person in community	No	No
Horti160606-2	Horti06				Lambo-Winfred-4					<20	1990s	1990s	Not sure	No change	Food security	No Change	Food security	Boil	Household food,fresh roots	Sale of roots				Late	14	4 = good	4 = good	4 = good	4 = good; takes more than 12 months	4 = good	4 = good	2 = bad; not good for flour	4 = good; nice to eat raw	4 = good	Good taste		Both equally	Keep in multiple plots	Own material	Gift to person in community	No	No
Horti160606-2	Horti07				Lambo-Winfred-5					>30	1980s	1980s	Not sure	Increased	Food security	Increased	Food and business	Boil	Household food,fresh roots	Sale of roots				Medium	9	4 = good	5 = very good; stay very long	4 = good	4 = good	4 = good	4 = good	3 = fair; not good for flour	4 = good	4 = good	Food and business		Both equally	Keep in multiple plots	Own material	Gift to outsider	No	No
Horti160607-1	Horti08				Mwaniko-1					<40		1970s	From mother in law	No change	Food security	No Change	Food security-flour	Flour	Household food,processed					Late	>12 mnths	4 = good	4 = good	4 = good	4 = good	5 = very good	1 = very bad; only for flour	5 = very good	1 = very bad; bitter	3 = fair	Food security	It was bitter changed to sweet	Both equally	Keep in multiple plots	Own material; Gift from person in community	Gift to person in community	No	No
Horti160607-2	Horti09				Kigweno-Kichungu	Kiswahili	bitter variety	Bitterness/Poisonous		>10	Not sure	1950s or before	Neighbour	Increased	Just for flour	Increased	Food security and to scare wild animals	Flour	Household food,processed; flour only						>12 months	4 = good	4 = good	4 = good	3 = fair	4 = good	0 = don't know	5 = very good; very good for flour/ugali	0 = don't know; very bitter poisonous	2 = bad		Bitter varieties, can poison kids	Both equally	Keep in multiple plots	Own material	Other; people don't like it	No	No
Horti160607-3	Horti10				Nzinya 1	Pare				>10	Not sure	1980s	Not sure	Increased		No Change	Not good for flour	Boil	Household food,fresh roots	Sale of roots				Medium	9	4 = good	4 = good	4 = good	4 = good	4 = good	4 = good	2 = bad	4 = good	4 = good			Both equally	Keep in multiple plots	Own material	Gift to outsider	No	No
Horti160608-1	Horti11				Kibanda Meno	Kiswahili				>100	not sure	1980s	not sure	Increased	Food security	Increased	Food security and sales for income	Dual	Household food,fresh roots	Household food,processed; flour	Sale of roots				12	4 = good	4 = good	4 = good	4 = good	4 = good	5 = very good; sweet/good dry matter	4 = good	4 = good	4 = good			Both equally	Keep in multiple plots	Own material	Gift to person in community	No	No
Horti160608-2	Horti12				Kigoma Marry					300	1972	1970s	Introduced by district Agric Department	Increased	High yield,sweet, not poisonous, good leaf as vegetable	Increased	High yield, good market	Dual	Household food,fresh roots	Household food,leaves	Household food,processed, flour	Sale of roots	Sale of leaves; Sle of processed product; sale of planting material	Late	14	5 = very good; High	4 = good	5 = very good	4 = good	3 = fair; I cannot recognize diseases	5 = very good	4 = good	4 = good; don’t eat fresh	4 = good			Both equally	Keep in multiple plots; Give to others to plant; Know where to find more	Own material; Gift from person in community, Gift from outsider	Gift to person in community; sold to person in community	No	No
Horti160608-2	Horti13				Kibanda Meno Mzimbo			Not sure	Kibandameno	>100	Not sure	1960s		Increased		Increased	Food security	Boil	Household food,fresh roots	Sale of roots				Medium	12	4 = good	2 = bad; not good	3 = fair	4 = good	4 = good	5 = very good	3 = fair	4 = good	4 = good			Both equally	Keep in multiple plots	Own material	Gift to outsider	No	No
Horti160608-2	Horti14				Kigoma Mzimbo	Kipare/Kiswahili		From Kigoma		>100	not sure	1980s	not sure	Increased	food	Increased	food security	Unknown																				Keep in multiple plots	Own material; Gift from person in community	Gift to person in community	No	No
Horti160608-3	Horti15				Kibandameno Kisiwani	Kiswahili		Nice to chew		>100	Early 1960s	1960s	Not sure	Increased	Food	Increased	Food security	Boil	Household food,fresh roots	Sale of roots				Medium	<9	4 = good	4 = good	4 = good	4 = good	5 = very good	5 = very good	3 = fair; eaten raw	4 = good	4 = good			Both equally	Keep in multiple plots	Own material	Gift to person in community	No	No
Horti160608-3	Horti16				Bwana Shamba	Kiswahili	Agriculture	Brought by Agricultural Extensionist		>50	Not sure	1970s		Increased	Food security	Increased	Food security/ Business	Boil	Household food,fresh roots	Sale of roots				Medium	9	4 = good	5 = very good; Up to three years	5 = very good	5 = very good	4 = good	4 = good	4 = good	4 = good	4 = good; sales of raw roots			Both equally	Keep in multiple plots	Own material	Gift to person in community	No	No
Horti160608-3	Horti17				Kibandameno Mkondya	Kiswahili		Good chewability		>100	Not sure	1960s	Brought by Mkondya	Increased	Food	Increased	Food security/Business	Unknown	Sale of roots						9	2 = bad; bad yield	4 = good	3 = fair	4 = good	4 = good	4 = good	4 = good	4 = good	4 = good			Both equally	Keep in multiple plots	Own material	Gift to person in community	No	No
Horti160608-4	Horti18				Kigulu Chaninga	Pare-Swahili		Not sure	no	>100	Not sure	1980s	Not sure	Increased	Food security		Food security	Dual	Household food,fresh roots	Household food,processed; flour	Sale of roots			Medium	12	4 = good	4 = good	4 = good	4 = good	3 = fair	4 = good	4 = good	5 = very good	5 = very good	Good for flour		Both equally	Keep in multiple plots; Give to others to plant	Gift from person in community	Gift to person in community	No	No
Horti160608-4	Horti19				Changoma	not sure				>40	not sure	1980s		Increased	Food	Increased	Food	Boil	Household food,fresh roots	Sale of roots				Medium	12	4 = good	4 = good	5 = very good	4 = good	3 = fair	5 = very good	3 = fair	4 = good	5 = very good			Both equally	Know where to find more	Own material	Gift to person in community	No	No
Horti160608-4	Horti20				Kuhela-Juma			Not sure	no	>100	1990s	1990s	not sure	Increased	Food	Increased	Food	Boil	Household food,fresh roots	Sale of roots				Medium	> 9 months	5 = very good	5 = very good	4 = good	4 = good	3 = fair	5 = very good	3 = fair; flour not good for ugali	5 = very good; when raw	4 = good			Both equally	Keep in multiple plots	Own material	Gift to person in community	No	No
Horti160608-4	Horti21				Maju					>20	not sure	1990s	not sure	Increased	Food	Increased	Food and business	Boil	Household food,fresh roots	Sale of roots				Medium	9	4 = good	4 = good	4 = good	4 = good	3 = fair	5 = very good	3 = fair	4 = good	5 = very good		not good for flour	Both equally	Keep in multiple plots	Gift from outsider	Gift to person in community	No	No
Horti160608-4	Horti22				Mbazi					>40	Early 1992	1990s	From ward executive officer	Increased	Food	Don't know	Food	Boil	Household food,fresh roots	Sale of roots				Medium	9	4 = good	4 = good	5 = very good	4 = good	4 = good	4 = good	4 = good	5 = very good	4 = good			Both equally	Keep in multiple plots	Gift from person in community	Gift to person in community	No	No
Horti160608-5	Horti23			Yes	Msufi	Pare				>50	Not sure	1970s	Not sure	Increased	Food security	Increased	Food security and business	Boil	Household food,fresh roots	Sale of roots				Late	14	4 = good	5 = very good	4 = good	4 = good	4 = good	4 = good	4 = good	4 = good	4 = good	Good taste		Both equally	Keep in multiple plots	Own material	Gift to person in community
Horti160608-7	Horti24				Ngomoi	Pare		Not sure		>20	not sure	1990s	not sure	Increased	food security	Increased	food	Boil	Household food,fresh roots	Sale of roots				Medium	12	5 = very good	4 = good	5 = very good	4 = good	4 = good	5 = very good	3 = fair	4 = good	4 = good			Both equally	Keep in multiple plots	Own material	Gift to outsider	No	No
Horti160608-7	Horti25				Msindo black					>50	not sure	1990s	not sure	Increased	For food security and its drought tolerance	Increased	Food security	Boil	Household food,fresh roots	Sale of roots				Medium	12	4 = good	4 = good	5 = very good	5 = very good	5 = very good	5 = very good	1= very bad; not good for flour	4 = good	4 = good	Drought tolerance		Both equally	Keep in multiple plots; Give to others to plant	Own material	Gift to outsider	No	No
Horti160608-7	Horti26				Kigoma Msindo			From Kigoma	Kigoma	>10	1980	1980s	Brought from Kigoma	No change	Not good for Ugali/flour	No Change	Food security	Boil	Household food,fresh roots	Sale of roots				Late	14	5 = very good	4 = good	4 = good	4 = good	4 = good	5 = very good	3 = fair; not good flour	4 = good	4 = good	easy to cook		Both equally	Keep in multiple plots	Own material	Gift to person in community	No	No
Horti160609-1	Horti27				Kibanda meno-Lugulu			Its local name		50		1960s		Increased	Food security	Increased	Food security	Boil	Household food,fresh roots	Sale of roots				Medium	> 6 months	5 = very good; high	4 = good	3 = fair	5 = very good	4 = good	4 = good	4 = good	4 = good	5 = very good				Keep in multiple plots	Own material	Gift to person in community	No	No
Horti160609-1	Horti28				Kaniki					35		Unknown			Food security		Food security	Boil	Household food,fresh roots	Sale of roots						3= fair	4 = good	3 = fair	5 = very good	5 = very good	4 = good	4 = good	4 = good	4 = good				Keep in multiple plots	Own material	Gift to person in community	No	No
Hort160609-2	Horti29				Muhanga Mwekundu	Kiswahili		Appears to be red		> 20	Not sure	1980s	not sure	Increased	Food security	Increased	food security	Boil	Household food,fresh roots	Sale of roots				Medium	9	4 = good	4 = good	4 = good	4 = good	4 = good	4 = good	3 = fair; not good for flour/ugali	4 = good	5 = very good			Both equally	Keep in multiple plots; Give to others to plant	Own material	Gift to person in community	No	No
Horti160609-2	Horti30				Mkunungu	Pare		Just name		>50	not sure	1980s	not sure	Increased	Food security and good business	Increased	Food security	Boil	Household food,fresh roots	Sale of roots	Sale of planting material			Medium	>8	4 = good	4 = good	4 = good	5 = very good early maturity	4 = good	4 = good	3 = fair	4 = good	4 = good	Good for business		Both equally	Keep in multiple plots; Give to others to plant	Own material	Gift to person in community; Sold to person in community	No	No
Hort160609-3	Horti31				Kaniki Original			Brought by Kaniki 90s			Brought by Kaniki 90s	1990s	Brought by Kaniki	Increased	Food security	Increased	Food security	Boil	Household food,fresh roots	Sale of roots				Medium	9	4 = good	4 = good	5 = very good	4 = good	4 = good	4 = good	3 = fair	4 = good	4 = good			Both equally	Keep in multiple plots	Own material	Gift to person in community	No	No
Horti160609-3	Horti32				Msese			Means-Layers (Chicken)		>100	not sure	1970s	not sure	Increased	Food security	Increased	Food security	Boil	Household food,fresh roots	Sale of planting material	Sale of roots			Medium	9	4 = good	4 = good	4 = good	4 = good	3 = fair	5 = very good	3 = fair	4 = good	4 = good	Early maturity		Both equally	Keep in multiple plots	Own material	Gift to person in community	No	No
Horti160609-3	Horti33				Usinionje	Kiswahili	Don't taste me	So sweet when raw		>100	not sure	1980s		Increased	So sweet to eat raw	Increased	Has good taste to chew raw	Boil	Household food,fresh roots	Sale of roots				Medium	12	5 = very good	5 = very good; more years in the ground	5 = very good	5 = very good	4 = good	4 = good	3 = fair	5 = very good; sweet taste (like sweet potato)	5 = very good raw roots	Excellent tatse (sweetness)		Both equally	Keep in multiple plots	Own material	Gift to person in community; sold to outsider	No	No
Horti160609-3	Horti34				Mhanga Mweupe	Kiswahili	Whit cassava	White		<20	Not sure	1990s	not sure	Increased	Food security	Increased	Food security	Boil	Household food,fresh roots	Sale of roots				Medium	9	5 = very good	4 = good	4 = good	4 = good	4 = good	5 = very good	2 = bad; not good for flour	5 = very good	4 = good			Both equally	Keep in multiple plots	Own material	Sold to person in community	No	No
Horti160609-3	Horti35				Mhanga Mwekundu 2	Kiswahili				>40	Early 80s	1980s	Brought by a visitor	Increased	Food security	Increased	Food security and high yield	Boil	Household food,fresh roots	Sale of roots				Medium	9	5 = very good	4 = good	4 = good	5 = very good	4 = good	5 = very good	3 = fair	4 = good	4 = good	High yield		Both equally	Keep in multiple plots; Give to others to plant	Own material; Gift to person in community	Gift to person in community	No	No
Horti160609-4	Horti36				Gwangwara	Pare		Bitter variety	Mhogo Mdungu	<20	not sure	1990s	not sure	Increased	Food security	No Change	Food security	Flour	Household food,processed; flour only					Late	24	3= fair	5 = very good Excellent storability	5 = very good	5 = very good	5 = very good	1 = very bad; not to eat raw	5 = very good; good flour quality	1 = very bad; Bitter (Poisonous)	5 = very good; flour	Food security and scare wild animals		Both equally	Keep in multiple plots	Own material	Gift to person in community	No	No
Horti160609-4	Horti37				Koedu	Pare		Poisonous	Mhogo Mchungu	<10	not sure	1980s	Not sure, but traditional variety	No change	Food security	No Change	Food security	Flour	Household food,processed; flour	Household fencing				Late	24	5 = very good	5 = very good; can stay in the ground up to 4 years	4 = good	3 = fair	4 = good	1 = very bad; Bitter/Poisonous	5 = very good; Good flour/nice for ugali	1 = very bad; Bitter/Poisonous	5 = very good; flour	Food security		Both equally	Keep in multiple plots	Own material	Gift to person in community	No	No
Horti160609-4	Horti38				Mtendaji	Kiswahili		Brought by Mtendaji		>10	not sure	1980s	Brought by Mtendaji	No change	Food security	No Change	Food security	Dual	Household food,fresh roots	Household food,processed; flour				Medium	9	4 = good	4 = good	4 = good	5 = very good	4 = good	3 = fair	4 = good; flour	4 = good	4 = good	Good flour		Both equally	Keep in multiple plots	Own material	Gift to person in community	No	No
Horti160609-4	Horti39				Kigoma Lugulu	kiswahili		Kigoma grown at Lugulu	Kigoma	>50		1990s	not sure	Increased	Food security	Increased	Food security	Dual	Household food,fresh roots	Household food,processed; flour				Medium	9	4 = good	4 = good	4 = good	4 = good	4 = good	4 = good	3 = fair	4 = good	4 = good; for raw roots	Food		Both equally	Keep in multiple plots	Own material	Gift to person in community	No	No
Horti160609-4	Horti40				Kigoma Mtendaji				Kigoma	>50	not sure	1990s	Not sure, just got it from the neighbour	Increased	Food security	Increased	Food security	Boil	Household food,fresh roots	Sale of roots				Medium	9	4 = good	4 = good	4 = good	4 = good	3 = fair	4 = good	3 = fair	4 = good	4 = good			Both equally	Keep in multiple plots	Gift from person in community	Gift to person in community	No	No
Horti160609-4	Horti41				Kigwando	Pare				>17	not sure	1990s	From neighbour	Increased	food security	Increased	food security	Boil	Household food,fresh roots	Sale of roots				Medium	<9	4 = good	4 = good	4 = good	5 = very good	4 = good	5 = very good; just one cup	4 = good	4 = good	4 = good	Food security		Both equally	Keep in multiple plots	Gift from person in community	Gift to person in community	No	No
Horti160609-4	Horti42				Rehecha			Farmers and owner name		>20	not sure	1990s	not sure	Increased	Food security	Increased	food security, high yield	Boil	Household food,fresh roots	Sale of roots				Medium	< 9	4 = good	4 = good	5 = very good	4 = good	3 = fair	5 = very good	3 = fair	4 = good	5 = very good			Both equally	Keep in multiple plots	Own material	Gift to person in community	No	No
Horti160609-4	Horti43				Ndugu					>30		1990s	not sure	Increased	Food security	Increased	For food security	Boil	Household food,fresh roots	Sale of roots				Medium	9	4 = good	4 = good	3 = fair	4 = good	4 = good	5 = very good	4 = good	4 = good	5 = very good; raw roots			Both equally	Keep in multiple plots	Own material	Gift to person in community	No	No
Horti160609-4	Horti44				Nazieli					>100	During Mwinyi	1980s	Brought by a neighbour	Increased	Food security	Increased	Food security	Boil	Household food,fresh roots	Sale of roots				Medium	9	4 = good	3 = fair	5 = very good	4 = good	4 = good	4 = good	3 = fair; not good for flour	4 = good	4 = good; raw roots			Both equally	Keep in multiple plots	Own material	Gift to person in community	No	No
Horti160609-5	Horti45				Goha Red					>100	not sure	1980s	not sure	Increased	Food security	Increased	Food security	Boil	Household food,fresh roots	Sale of roots	Sale of planting material			Medium	12	5 = very good; bigger long roots	4 = good	5 = very good	5 = very good	4 = good	5 = very good	5 = very good	5 = very good	5 = very good	high yield		Both equally	Keep in multiple plots; know where to find more	Own material, Gift from person in community	Gift to person in community	No	No
Horti160609-5	Horti46				Goha Pink				Pink cassava	>100	not sure	1980s		Increased	Business purpose because of high yield	Increased	Food and business	Boil	Household food,fresh roots	Sale of roots				Medium	12	5 = very good	4 = good	5 = very good	4 = good	4 = good	4 = good	4 = good	5 = very good	4 = good			Both equally	Keep in multiple plots; Give to others to plant	Own material; Gift from person in community	Gift to person in community	No	No
Horti160609-5	Horti47				Goha white					>100	not sure	1980s	not sure, but got from neighbour	Increased	Food security and high yield	Increased	Food security	Boil	Household food,fresh roots	Sale of roots				Medium	12	5 = very good; one mature root approximately 15 kg	5 = very good	5 = very good	4 = good	4 = good	5 = very good	4 = good	4 = good	5 = very good	Good market.very big roots		Both equally	Keep in multiple plots; Give to others to plant	Own material	Gift to person in community	No	No
KS160608-1	KS01		No		Kiroba	Kiswahili	Sulphate bag	Just a name,no meaning may be high yield	No	>500	1996	1990s	Was coming from nearby village	Increased	It has market	Increased	It is good for market and cooking,it doesn't rot and get disease easily	Dual	Household food,fresh roots	Household food,processed	Household planting material	Sale of roots		Medium	9	1 = very bad	4 = good	0 = don't know	5 = very good	5 = very good	4 = good	5 = very good	4 = good	5 = very good		If not mature it has lot of water,if over mature not good for eating	Both equally	Other; Not harvesting all	Own material	Other; Not for selling	No	No
KS160608-1	KS02		No		Rasta			Because the variety is long like rasta	Cheupe/Mweupe	300	2013	2010s	Don't know	Increased	Good cookability	Increased	Because it has good cookability in al times winter, summer it doesn't change to sponge during rain season	Dual	Household food,fresh roots	Household food,processed	Sale of roots	Household planting material		Early	6	4 = good	3 = fair	3 = fair	5 = very good	3 = fair	5 = very good		5 = very good	4 = good	No	Easily rot if it stays for long (more than 12 months)	Both equally	Keep in multiple plots	Own material	Gift to person in community; Other- Not for sale	No	No
KS160608-1	KS03		No		Nyarikagile	Makonde	Don't know	No		200	2015	2010s	From neighbouring vilaage Nyamwinde	Increased	New variet	Increased	New variety,first planting this season	Dual	Household food,fresh roots	Household food,processed	Household planting material	Sale of roots		Early	6	5 = very good	1 = very bad	1 = very bad	5 = very good	0 = don't know	5 = very good	4 = good	5 = very good	5 = very good	No	No	Both equally	Keep in multiple plots	Gift from person in community	Gift to person in community	No	No
KS160608-2	KS04		No		Dimani-Sophia-1					10-50	Don't know	2010s	I got from neighbour	Decreased	No market,low yield	Decreased	No market, lowyield	Boil	Household food,fresh roots	Household planting material				Early	7	4 = good	4 = good	4 = good	4 = good	2 = bad	3 = fair	0 = don't know	4 = good	0 = don't know	Taste is weet	Variety is new	Both equally	Other; leave in the field	Gift from person in community	Other; No	No	No
KS160608-2	KS05		No		Cosmas					10-50	2007	2000s	Don't know	Decreased	Infected with disease,root necrosis	Decreased	Root necrosis if stays for more than six months	Dual	Household food,fresh roots	Household food,processed	Household planting material	Sale of roots		Medium	7	4 = good	2 = bad	3 = fair	4 = good	1 = very bad	4 = good	4 = good	4 = good	2 = bad	Taste is good	Root necrosis and short duration of starability	Both equally	Other; Keep them under tree; not harvesting all	Own material	Gift to person in community	No	No
KS160608-3	KS06		No		Kibangamuno			Hard, it stays in teeth when eating raw		100-500	2006	2000s	From Matumbi land	Increased	Good for market	Increased	Good for market,sweet,early maturing	Dual	Household food,fresh roots	Household food,processed	Household planting material	Sale of roots		Early	7	4 = good	2 = bad	3 = fair	5 = very good	3 = fair	4 = good	4 = good	5 = very good	5 = very good	Has good planting material	Susceptible to necrosis	Both equally	Other; Not harvesting all, if harvesting keep them under the tree	Own material	Gift to person in community	No	No
KS160608-3	KS07		No		Kibangili					100-500	Don't know		From Zaramo land	Decreased	It is bitter no market	Decreased	No market and its bitter variety for cassava flour	Flour	Household food,processed	Household planting material				Early	6	3= fair	3 = fair	3 = fair	4 = good	4 = good	1 = very bad	5 = very good	1 = very bad	1= very bad		Variety is short hence no enough planting material	Both equally	Other; Not harvesting all plants	Gift from person in community	Gift to person in community	No	No
KS160608-3	KS08		No		Mbuyu			Because the roots are big like baobab tree	No	50-100	2011	2010s	From Kilwa	Decreased	Late maturing	Decreased	Late maturing	Dual	Household food,fresh roots	Household food,processed	Household planting material			Late	18	3= fair	5 = very good	5 = very good	2 = bad	3 = fair	4 = good	4 = good	4 = good	1= very bad	Variety is tall in nature hence enough planting material,resistance to disease	No	Both equally	Other; Plant them as boader in field	Own material	Gift to person in community	No	No
KS160608-3	KS09		No		Mwarabu	Kiswahili	Aran	Stem colour is orange like arabian skin	No	10-50	2015	2010s	Brought from neighbour	Decreased	No market	Decreased	No market,low yield	Dual	Household food,fresh roots	Household food,processed	Household planting material			Early	6	3= fair	3 = fair	3 = fair	5 = very good	5 = very good	5 = very good	4 = good	5 = very good	1= very bad	It is sweet and have enough planting material	Low yield hence no market	Both equally	Other;Plant as boarder in the cassava field	Gift from person in community	Gift to person in community	No	No
KS160609-1	KS10		No		Kilokote	Don't know	None	People abandoned the plants and someone "okoto" from there	None	10-50	Don't know	Unknown	Don't know	Don't know	lck of planting material, low yield	No Change	I like sweet taste of the variety	Dual	Household food,fresh roots	Household food,processed	Household planting material			Medium	8	3= fair	0 = don't know	0 = don't know	4 = good	4 = good	5 = very good	4 = good	5 = very good	0 = don't know	Very sweet	Low yield	Both equally	Other; Not harvesting all	Gift from person in community	Gift to person in community	No	No
KS160609-1	KS11		No		Kisukari	Kiswahili	Sweet	Don't know	No	10-50	Don't know	Unknown	Don't know	Don't know	Low yield	Increased	She wants ti increase plant popultaion since she started planting 2015	Dual	Household food,fresh roots	Household food,processed	Household planting material			Medium	10	2 = bad	0 = don't know	0 = don't know	3 = fair	5 = very good	5 = very good	4 = good	5 = very good	4 = good	Variety is weet,good for market (street market)	It takes forever to mature and give low yield	Both equally	Other; Don't harvest all plants	Own material	Gift to person in community	No	No
KS160609-1	KS12		No		Kichoroko	Zaramo	Don't know	Their stems are very long and thin sometimes bends downward like snake	Joka	10-50	Don't know	Unknown	Don't know	Decreased	Late maturing	Increased	Increase population, she started planting this variety 2014, leaves so not dry easily	Dual	Household food,fresh roots	Household food,leaves	Household food,processed	Household planting material		Late	12	3= fair	5 = very good	0 = don't know	2 = bad	4 = good	2 = bad	5 = very good	1 = very bad	0 = don't know	One plant when mature produces higher yield	It mature late pple dnt like that		Other; Not harvesting all	Own material	Gift to person in community	No	No
KS160609-1	KS13		No		Moshi	Don't know	No	Don't know	Don't know	10-50	Don't know I started planting 2014	Unknown	Don't know	Don't know		Increased	Increase population, good variety for market	Dual	Household food,fresh roots	Household food,processed	Household planting material			Medium	9	5 = very good	4 = good	0 = don't know	4 = good	5 = very good	5 = very good	5 = very good	5 = very good	5 = very good	No than good and sweet for marketing (street market)	No	Both equally	Other; Not harvesting all	Gift from person in community	Other; No	No	No
KS160609-2	KS14		No		Kaputele	Kiswahili		Kwasababu inajazu makapu	No	100-500	From mkuranga	2010s	Someone went toMkuranga and brought it	No longer planted	People have other varieties wich is good than this	Increased	It has high yield	Dual	Household food,fresh roots	Household food,processed	Household planting material			Late	12	5 = very good	4 = good	3 = fair	4 = good	4 = good	5 = very good	5 = very good	5 = very good	4 = good	No	Cutting leaves makes roots to be bitter	Both equally	Other; Not harvesting all	Gift from person in community	Gift to person in community	No	No
KS160609-2	KS15		No		Kibandameno	Don't know	Don't know	It is hard (high dry matter ungaunga)	Don't know	100-500	From neighbour village Sile	2010s	Don't know	Increased	It has good taste,good for market (street market)	Increased	Has good taste very sweet,marketable	Dual	Household food,fresh roots	Household food,processed	Sale of roots	Household planting material		Early	6	3= fair	1 = very bad	1 = very bad	5 = very good	1 = very bad	1 = very bad	4 = good	5 = very good	5 = very good		More than 8 months it starts to rot (CBSD), it does not stay for long	Both equally	Other; Not harvesting all	Gift from person in community	Gift to person in community	No	No
KS160610-1	KS16		Yes		Kikombe	Kiswahili	No	Mtamu zaidi,mfupi,unakomaa haraka,unaiva	No	>500	1988	1980s	From neighbours	Decreased	Was affected by CBss hence people lost interest	Decreased	It had necrosis	Boil	Household food,fresh roots	Household food,leaves	Sale of roots	Household planting material		Early	6	3= fair		4 = good	5 = very good	3 = fair	4 = good	5 = very good	4 = good	3 = fair	Good in cooking when in rain season	Hana muvumibvu,kikombe anaiva kuenye mvua rast haivi kwenye mvua	Both equally	Other; Not harvesting all	Own material	Gift to person in community; Gift to outsider	No	No
KS160610-1	KS17		Yes		Rasta	Kiswahili	No	Aliyechuwa kwake aliyootesha	No	>500	1988	1980s	Sungwi	Increased	High yield,high market	Increased	High yield, high market	Dual	Household food,fresh roots	Household food,leaves	Household food,processed	Household planting material	Sale of roots	Early	6	5 = very good	4 = good	3 = fair	5 = very good	3 = fair	5 = very good	4 = good	5 = very good	5 = very good		Necrosis	Both equally	Keep in multiple plots	Own material	Gift to person in community; Gift to outsider	No	No
KS160610-1	KS18		Yes		Kitanga-Kigumi-2		No	N/A	N/A	100-200	2011	2010s	He got from neighbour within community	Decreased	No enough planting material	Increased	Good roots with no necrosis	Boil	Household food,fresh roots	Household food,leaves	Sale of roots	Sale of leaves	Household food,processed	Late	12	3= fair	5 = very good	5 = very good	4 = good	4 = good	5 = very good	4 = good	4 = good	3 = fair	It does not have necrosis	No	Both equally	Keep in multiple plots	Gift from person in community	Gift to person in community	No	No
KS160610-1	KS19		Yes		Chempe	Kiswahili	No	Because the roots skin outer colour is white	No	10-50	2005	2000s	Don't know- from neighbouring	Increased	Market,good for food	Increased	Good for market and food security	Dual	Household food,fresh roots	Household food,leaves	Household food,processed	Sale of roots	Sale of leaves	Medium	8	3= fair	3 = fair	3 = fair	4 = good	4 = good	5 = very good	4 = good	5 = very good	3 = fair	Good for market	No	Both equally	Keep in multiple plots	Own material	Gift to person in community	No	No
KS160610-2	KS20		Yes		Muwale-Upula-3	N/A	No	N/A	No	10-50	2014	2010s	Don't know, he got it from neighbour	Don't know	No planting material, no market	No Change	No market for the variety	Boil	Household food,fresh roots	Household planting material				Medium	8	4 = good	3 = fair	3 = fair	4 = good	3 = fair	4 = good	4 = good	4 = good	2 = bad	No	No market for the roots	Both equally	Other; Not harvesting all plants	Gift from person in community	Other; No	No	No
KS160610-4	KS21		No		Bora Kuputa	Kiswahili	No	Hard varieties,roots are bigger though bitter	No	10-50	2011	2010s	from neighbouring village Msangu	No longer planted	People are concentrating on varieties which are in market not bitter	No Change	Food	Boil	Household food,fresh roots	Household food,leaves	Household planting material			Late	12	5 = very good	5 = very good	5 = very good	4 = good	5 = very good	1 = very bad	5 = very good	2 = bad	2 = bad	Good for food (ugali), planting materials	Bitter	Both equally	Other; Preserve them under the shade	Gift from person in community	Other; No	No	No
KS160610-4	KS22		No		Kalolo	Don't know	No	Don't know	No	10-50	1999	1990s	Brought by grandmother	No longer planted	Bitter no market		Helps in food (ugali)	Flour	Household food,leaves	Household food,processed	Household planting material	Sale of processed product		Late	30	5 = very good	5 = very good	5 = very good	4 = good	3 = fair	1 = very bad	5 = very good	1 = very bad	1= very bad	Storability of up to 36 months make it good for food security	No	Both equally	Other; Don't harvest all plants	Own material	Gift to person in community	No	No
KS160610-5	KS23		No		Mkiu	Don't know	no	Just a name	No	>200	2000	2000s	From Soga	Increased	Sweet variety, good for market	Increased	Market ,sweet variety	Flour	Household food,leaves	Household food,processed	Sale of roots	Household planting material		Medium	8	5 = very good	5 = very good	5 = very good	4 = good	4 = good	5 = very good	5 = very good	5 = very good	5 = very good	Not bitter, people like it		Both equally	Keep in multiple plots, Other- Not harvesting all plants	Own material	Gift to person in community	No	No
KS160610-5	KS24		No		Ndunga	Zaramo	No	For food only (ugali)	no	1-10	20 years only	1980s	Don't know	No longer planted	No market, not suitable for cooking fresh	No Change	Good for cassave flour	Flour	Household food,processed	Household planting material				Medium	8	5 = very good	5 = very good	5 = very good	5 = very good	5 = very good	1 = very bad	4 = good	1 = very bad	1= very bad	Best varieties for food	Very bitter	Both equally	Other; Not harvesting all	Own material	Gift to person in community	No	No
KS160610-5	KS25		No		Muzege	Zaramo	Ask	Because if you have to ask if it is suitable not just to take it	No	1-10	10 years	2000s	Don't know	No longer planted	When matures	No Change	I like it because it matures early and has good big roots	Boil	Household food,fresh roots	Household planting material				Early		4 = good	2 = bad	2 = bad	5 = very good	4 = good	2 = bad	5 = very good	2 = bad	2 = bad	Not always	Very hard not good for	Both equally	Other; not harvesting all plants	Own material	Other; No	No	No
KS160610-5	KS26		No		Kidala	Zaramo			No	1-10	More than 20 years	1980s	Don't know	Don't know	Very bitter	No Change		Flour	Household food,processed	Household planting material				Early	8	5 = very good	4 = good	5 = very good	4 = good	3 = fair	2 = bad	4 = good	1 = very bad	2 = bad	Only for leaves not many roots	Good for leaves	Both equally	Other; under shade	Own material	Other; No	No	No
KS160611-1	KS27		No		Maseyu-Ikaku-3	N/A	No	N/A	Don't know	100-200	2013	2010s	Ngunengune from my sister	Increased	Don't have enough planting material	Increased	Increase ppopulation	Dual	Household food,fresh roots	Household food,processed	Household planting material			Early	6	5 = very good	1 = very bad	4 = good	5 = very good	2 = bad	5 = very good	5 = very good	5 = very good	5 = very good	Sweet, enough planting material	No	Both equally	Other; Not harvesting all	Own material	Gift to person in community	No	No
KS160611-1	KS28		No		Maseyu-Ikaku-4	N/A	No	N/A	N/A	100-200	2014	2010s	Singida	Don't know		Increased	High yield and very sweet	Boil	Household food,fresh roots	Household planting material				Early	6	5 = very good	5 = very good	4 = good	5 = very good	4 = good	5 = very good	5 = very good	5 = very good	0 = don't know	No	No	Both equally	Other; Not harvesting all	Gift from person in community	Gift to person in community	No	No
KS160611-1	KS29		No		Maseyu-Ikaku-5	N/A	No	N/A	No	10-50	He go it 2015	2010s	Singida	Don't know		Increased	Increase population	Boil	Household food,fresh roots	Household planting material				Early	6	0 = don't know	0 = don't know	0 = don't know	4 = good	3 = fair	4 = good	0 = don't know	0 = don't know	0 = don't know	No	No	Both equally	Other;Not harvesting all	Gift from person in community	Gift to person in community	No	No
KS160611-2	KS30		No		Maseyu-Semindo-6					10-50	2014	2010s	From neighbour	Don't know		Increased	High yield	Boil	Household food,fresh roots					Medium	9	3= fair	3 = fair	3 = fair	4 = good	4 = good	4 = good	0 = don't know	4 = good	3 = fair	No	No	Both equally	Other; Not harvesting all , Nachimbia	Gift from person in community	Gift to person in community	No	No
KS160611-2	KS31		No		Maseyu-Semindo-7	N/A	N/A	N/A	N/A	500	2014	2010s	From neighbour	Don't know		Increased	Food, market	Boil	Household food,fresh roots	Household food,leaves	Household planting material			Medium	8	4 = good	4 = good	4 = good	4 = good	4 = good	4 = good	0 = don't know	5 = very good	3 = fair	No	No	Both equally	Other; Not harvesting all	Gift from person in community	Gift to person in community	No	No
KS160611-3	KS32		Yes		Maseyu-Jumanne-8_x000D_ Maseyu-Jumanne-8	N/A	No	N/A	No	500	I don't know but strated planting in 2015	2010s	he got from a friend	Don't know		Increased	Early maturing, good for food	Boil	Household food,fresh roots	Household planting material						5 = very good	0 = don't know	0 = don't know	5 = very good	4 = good	5 = very good	0 = don't know	5 = very good	0 = don't know	No	No	Both equally	Other; Not harvesting all	Gift from person in community	Other; No	No	No
KS160611-4	KS33		Yes		Msenene	Don't know	No	Early maturing variety	No	200	2015	2010s	Come from SVA	Don't know	They don't have this variety	Increased	I only have this variety	Boil	Household food,fresh roots	Household planting material				Early	3	5 = very good	0 = don't know	3 = fair	5 = very good	4 = good	5 = very good	0 = don't know	5 = very good		Food	No	Both equally	Other; Not harvesting all plants	Gift from outsider	Gift to outsider	No	No
KS160611-5	KS34		No		Nyeupe	No	White	Roots are white	No	50-100	2015	2010s	From neighbour	Increased	Early maturing	Increased	increase population	Dual	Household food,fresh roots	Household food,processed	Household planting material	Sale of roots		Early	6	5 = very good	3 = fair	4 = good	4 = good	3 = fair	5 = very good	4 = good	4 = good	5 = very good	No	No	Both equally	Other; Not harvesting all	Gift from person in community	Gift to person in community	No	No
KS160612-1	KS35		Yes		Kigoma	Don't know	No	Kigoma means bariety came from Kigoma region	No	>500	>10 years ago (200^0	2000s	People from Kigoma brought it to the mountains Uluguru	Don't know		No Change	Helps for food	Flour	Household food,processed					Medium	12	4 = good	5 = very good	5 = very good	3 = fair	4 = good	2 = bad	5 = very good	2 = bad	1= very bad	Food (ugali)	Very bitter, no market, late maturity	Don't know	Keep in multiple plots; Other- Not hrvesting all	Gift from outsider	Other; Never give to someone else	No	No
KS160612-1	KS36		Yes		Beta Uje	Luguru	No	Sit and eat because variety I sweet, high yield	No	>500	2000-2002	2000s	From mountains area and Mguta	Don't know		Increased	It gives food, money in the pocket, he built his house using cassave	Dual	Household food,fresh roots	Household food,processed	Household planting material	Sale of roots	Sale of planting material	Early	6	5 = very good	4 = good	4 = good	5 = very good	4 = good	5 = very good	4 = good	5 = very good	5 = very good	Good variety for food security	No	Both equally	Keep in multiple plots; Other- Keep under shade and not harvetsing all	Gift from outsider	Gift to person in community; Sold to person in community	No	No
KS160612-1	KS37		Yes		Mdunga	Luguru	No	Roots have big stench, good for eating raw	No	>100	1977	1970s	They got from government	No longer planted	People lose interest because they have no customers	Increased	Good for market	Dual	Household food,fresh roots	Household food,processed	Household planting material	Sale of roots	Sale of planting material	Early	5	5 = very good	4 = good	4 = good	5 = very good	3 = fair	5 = very good	4 = good	5 = very good	4 = good			Both equally	Keep in multiple plots; Other- Not harvesting all, Keep under shade	Own material	Sold to person in community	No	No
KS160612-2	KS38		No		Bangameno		No	Don't know	No	10-50		2010s	Kigoma			No Change	Nyani warachimbua mihigo	Boil	Household food,fresh roots	Household food,leaves	Household planting material	Sale of roots			8	5 = very good	5 = very good	5 = very good	4 = good	3 = fair	4 = good	0 = don't know	5 = very good	4 = good		Meallybug cause roots to be bitter	Both equally	Other; Not harvesting all plants	Own material	Gift to person in community	No	No
KS160612-3	KS39		No		Mwekundu	Kiswahili	Red	Because skin inner colour is red	No	10-50	2015	2010s	From nearby village Nyau	Don't know		No Change	For food	Dual	Household food,fresh roots	Household food,leaves	Household food,processed	Household planting material			8	5 = very good	3 = fair	3 = fair	4 = good	3 = fair; Necrosis when it stays for 12 months	5 = very good	4 = good	5 = very good	0 = don't know		It does not cook well when rain	Both equally	Other; Not harvesting all	Gift from outsider	Other; Not giving to others	No	No
KS160613-1	KS40		Yes		Diliculture	Don't know	No	Don't know	Don't know	10-50		1970s	Don't know	No longer planted	It is late maturity	No Change	Helps for food	Boil	Household food,fresh roots	Household food,leaves	Household planting material			Late	12	5 = very good	5 = very good	5 = very good	1= very bad	3 = fair	4 = good	4 = good	4 = good	1= very bad	Help in food security	Late maturity bad for market	Both equally	Other; Not harvesting all	Gift from person in community	Gift to person in community	No	No
KS160613-1	KS41		Yes		Digarama	Zigua		Don't know	Don't know	50-100	Don't know	Unknown	From nearby village Mlaguzi	Don't know		Increased	High market demand	Dual	Household food,fresh roots	Household food,processed	Household planting material	Sale of roots	Sale of processed product- makopa	Medium	8	5 = very good	4 = good	3 = fair	4 = good	0 = don't know	4 = good	4 = good	5 = very good	5 = very good	Gives food and high market		Both equally	Other; Not harvesting all	Gift from outsider	Gift to person in community	No	No
KS160613-2	KS42		Yes		Moshi wa tau	Kiswahili	No	Laini nainaiva kamu mashi wa tau	No	50-100	2010	2010s	Don't know	Increased	It hashigh market		Laini,haina uchungu	Dual	Household food,fresh roots	Household food,processed	Household planting material			Medium		5 = very good	4 = good	4 = good	5 = very good	4 = good	5 = very good	5 = very good	5 = very good	5 = very good	Good for food and market		Both equally	Other; Not harvesting all	Own material	Gift to person in community	No	No
KS160613-3	KS43		Yes		Kandilinya	Don't know	Don't know		Don't know	<10	Don't know	Unknown	Don't know	No change	Most eaten by animals	No Change	Low market,eaten by animals and disease affect	Dual	Household food,fresh roots	Household food,processed	Household planting material			Early	3	5 = very good	3 = fair	3 = fair	5 = very good	2 = bad	4 = good	4 = good	4 = good	0 = don't know	Don't know	Don't know	Men	Keep in multiple plots	Gift from outsider	Gift to person in community	No	No
KS160613-4	KS44		No		Kisongolo	Chagga	No	roots are hard	Binti asumam	50-100	2 years, 2013	2010s	From neighbour	No change	For food only no market opportunity	No Change	No Market	Dual	Household food,fresh roots	Household food,processed	Household planting material					5 = very good	4 = good	4 = good		4 = good	5 = very good	4 = good	5 = very good	0 = don't know	Very hard very sweet		Both equally	Other; Not harvesting all, Keep them under the shad	Gift from person in community	Gift to person in community	No	No
KS160613-4	KS45		No		Dihanga	Don't know	No	Don't know	Don't know	<10	Don't know,2012 he started planting it	2010s	He got it from community neighbour	Don't know		No Change	The plant is busy, fibrous on root	Dual	Household food,fresh roots	Household food,processed	Household planting material			Medium	9	3= fair	4 = good	3 = fair	3 = fair	4 = good	3 = fair	3 = fair	4 = good	0 = don't know	Don't know	Fibrous	Both equally	Keep in multiple plots	Gift from person in community	Gift to person in community	No	No
KS160613-4	KS46		No		Kandilinya	Don't know	No	Don't know	Don't know	<10	He planted in 2012	2010s	From neighbours	No change	For food only no market	No Change	No markey	Dual	Household food,fresh roots	Household food,processed	Household planting material			Early		4 = good	4 = good	3 = fair	4 = good	4 = good	5 = very good	4 = good	4 = good	0 = don't know	Don't know	Don't know	Both equally	Keep in multiple plots	Gift from person in community	Gift to person in community	No	No
KS160614-1	KS47		No		Akiba	Swahili	Reserve	The name comes from the food reserves the roots have		10-50	2015	2010s		Increased	Has high yield, high demand	Increased	Yield is high, early maturinh and food reserve for household	Boil	Household food,fresh roots	Household planting material				Late	18	4 = good	4 = good	5 = very good	1= very bad	0 = don't know	4 = good	0 = don't know	4 = good	4 = good		Its late maturing though high yield	Both equally	Other, Not harvesting all	Gift from person in community	Gift to person in community	No	No
KS160614-1	KS48		No	Yes	Msese wa nungu	Kiswahili	No	It yield like " Nungunungu"	No	10-50	2013	2010s		Increased	There were no enough planting material	Increased	Early maturing hence easy money in the pocket	Boil	Household food,fresh roots	Household food,leaves	Household planting material	Sale of roots			4	3= fair	2 = bad	2 = bad	5 = very good	0 = don't know	4 = good	0 = don't know	5 = very good	5 = very good	Early maturing, good roots, good leaves	IF it stays for long it gets infected wth CBSD necrosis	Men	Other; Not harvesting all plants	Gift from outsider	Gift to person in community	No	No
KS160614-1	KS49		No		Msufi	Kiswahili	No	The plant is tall like msufi tree	No	10-50	1993	1990s	Don't know	Increased	Good for food	Increased	Gives many roots, very big roots hence good for food	Boil	Household food,fresh roots	Household planting material				Medium	8	5 = very good	1 = very bad	5 = very good	4 = good	4 = good	5 = very good	3 = fair	5 = very good	5 = very good	Good for food	No	Men	Other; Not harvesting all	Gift from person in community	Gift to person in community	No	No
KS160614-1	KS50		No		Mtabora	Kiswahili		Comes from Tabora region	No	1-10	1953	1950s or before	People brought it from Tabora	No longer planted	Affect the plant	No Change	Has high yield,very long roots	Dual	Household food,fresh roots	Household food,leaves	Household food,processed	Sale of roots	Sale of leaves	Early	6	5 = very good	3 = fair	4 = good	4 = good	2 = bad	4 = good	4 = good	5 = very good	5 = very good			Men	Other, Not harvesting all plants	Own material	Gift to person in community	No	No
KS160614-2	KS51		No		Sagaratu	Kidigo	No			>10	20	2010s	From neighbour	Don't know		Increased	Has high yield	Dual	Household food,fresh roots	Household food,leaves	Household food,processed	Household planting material		Late	12	5 = very good	5 = very good	4 = good	3 = fair	4 = good	5 = very good	5 = very good	5 = very good	0 = don't know	No need of planting many plants as low plant population gives high yield	It is very long plant so harvesting leaves is hard	Both equally	Other, Not harvesting all	Gift from person in community	Gift to person in community	No	No
KS160614-3	KS52		Yes		Misongeni-Fatuma-8					10-50	2013	2010s	Don't know	Don't know		No Change	For food as fresh and processed (ugali)	Dual	Household food,fresh roots	Household food,processed	Household planting material			Medium	9	3= fair	3 = fair	4 = good	3 = fair	4 = good	4 = good	3 = fair	4 = good		Don't know	No	Both equally	Keep in multiple plots	Own material	Gift to person in community	No	No
KS160614-4	KS53		No		Mahiza Short	Don't know	No	Don't know	Don't Know	10-50	2012	2010s	From Amani	No change		No Change		Dual	Household food,fresh roots	Household food,processed	Household planting material					4 = good	3 = fair	4 = good	4 = good	3 = fair	4 = good	3 = fair	4 = good	0 = don't know	Don't know	Don't know	Men	Keep in multiple plots	Gift from person in community	Gift to person in community	No	No
KS160614-4	KS54		No		Tanganyika-Francis-9	Don't know	No	Don't know	No	50-100	2012	2010s	From Amani	No change		No Change	Late maturity	Dual	Household food,fresh roots	Household food,processed	Household planting material			Late	12	3= fair	4 = good	3 = fair	3 = fair	3 = fair	4 = good	5 = very good	4 = good	0 = don't know	No	No	Men	Keep in multiple plots	Gift from person in community	Gift to person in community	No	No
KS160614-4	KS55		No		Mahiza Tall	Don't know	No	Don't know	Don't know	10-50	2012	2010s	From Amani	Don't know		Don't know		Dual	Household food,fresh roots	Household food,processed	Household planting material			Medium	8	4 = good	3 = fair	3 = fair	4 = good	3 = fair	4 = good	3 = fair	3 = fair	0 = don't know	Don't know	Don't know	Men	Keep in multiple plots	Gift from person in community	Gift to person in community	No	No
KS160615-1	KS56		Yes		Kiguzo	Kidigo	No	Roots are short and	No	100-200	2012	2010s	Kwa Mkonga	Increased	For market, high yield and no fibrous roots	Increased	High yield,demand for market is high	Boil	Household food,fresh roots	Household planting material	Sale of roots			Early	7	5 = very good	0 = don't know	2 = bad	4 = good	3 = fair	3 = fair	0 = don't know	4 = good	4 = good	Variety has high demand in market	No	Both equally	Other; Don't harvest all plants	Purchased from outsider	Gift to person in community	No	No
KS160615-1	KS57		Yes	Yes	Mfaransa	Don't know	no	Don't know	No	100-200	2012	2010s	From Bagamoyo	Don't know		No Change	High dry matter	Boil	Household food,fresh roots	Household planting material					8	5 = very good	3 = fair	3 = fair	4 = good	0 = don't know	5 = very good	0 = don't know	4 = good	4 = good	Has high dry matter with no fibrous roots	No	Both equally	Not harvesting all ; Chimbia	Purchased from outsider	Other; Never given someone else	No	No
KS160615-1	KS58		Yes		Mdaresalaam	Kiswahili	Don't know	Don't know	No	10-50	2015	2010s	Kwamkonga	Don't know		No Change	Reserve for processing chips for ugali	Flour	Household food,processed	Household planting material	Sale of processed product			Medium	10	5 = very good	4 = good	4 = good	4 = good	0 = don't know	2 = bad	0 = don't know	2 = bad	0 = don't know	Good variety for food (ugali)	No	Both equally	Other; Not harvesting all plants; chimbia	Purchased from outsider	Other; No	No	No
KS160615-1	KS59		Yes		Geza-Bakari-10	N/A	No	N/A	No	10-50	2015	2010s	Kwa mkonga	Don't know		Decreased	variety infected with diseases	Boil	Household food,fresh roots	Household planting material				Early	5	3= fair	1 = very bad	3 = fair	4 = good	1 = very bad	4 = good	0 = don't know	4 = good	0 = don't know	Early maturing variety	Easily infected (unaoza)	Both equally	Other; Not harvesting all plants	Purchased from outsider	Other; No	No	No
KS160615-2	KS60		No		Dide	Don't know	No	Don't know	No	10-50	2014	2010s	Got from neighbour	No longer planted	very bitter variety	Decreased	Very bitter no market	Flour	Household food,processed	Household planting material	Sale of processed product			Early	7	5 = very good	4 = good	4 = good	4 = good	4 = good	1 = very bad	4 = good	1 = very bad	1= very bad	Very high yield	Bitter no market	Both equally	; Not harvesting all plants; Keep in hole and irrigate	Purchased from outsider	Gift to person in community	No	No
KS160615-2	KS61		No		Geza-Mbwana-11	Don't know	No		No	100-200		2010s		Don't know		Increased	Good variety for food eaten not for processing	Boil	Household food,fresh roots	Household planting material	Sale of roots			Early	8	5 = very good	4 = good	4 = good	4 = good	3 = fair	4 = good	0 = don't know	4 = good	4 = good	Roots are big	No	Both equally	Other; Not harvesting all; Keep stems under shade	Purchased from outsider	Gift to person in community	No	No
KS160615-2	KS62		No		Kitumbua	N/A	No	N/A	No	10-50	2015	2010s		Don't know		No Change	No demand for market	Boil	Household food,fresh roots	Household planting material				Early	8	5 = very good	4 = good	5 = very good	5 = very good	0 = don't know	4 = good	0 = don't know	4 = good	0 = don't know	High yield	No	Both equally	Other;Not harvesting all plants; chimbia	Purchased from outsider	Gift to person in community	No	No
KS160615-3	KS63		Yes		Kikombe	N/A	No	N/A	No	10-50	2013	2010s	Brought from Madanga	No longer planted	It becomes bitter, necrosis	Decreased	It does not stay long in the ground	Dual	Household food,fresh roots	Household food,leaves	Household food,processed	Household planting material	Sale of processed product	Medium	8	3= fair	2 = bad	3 = fair	4 = good	1 = very bad	3 = fair		1 = very bad	3 = fair	No	No market because of disease ( necrosis)	Both equally	Other; Not harvetsing all	Purchased from outsider	Gift to person in community	No	No
KS160615-4	KS64		Yes		Kisingisha ndevu	Kiswahili	No	Early maturing,sweet when eating raw inatingisha ndevu	No	10-50	1995	1990s	Don't know	No longer planted	People turn to another variety Kiguzo	No Change	For food security in my family	Dual	Household food,fresh roots	Household food,leaves	Household food,processed	Household planting material	Sale of roots	Early	6	4 = good	3 = fair	3 = fair	5 = very good	3 = fair	4 = good	3 = fair	5 = very good	3 = fair	Variety good for food security	No	Both equally	Other; Not harvesting all; Keep stems under the shade	Own material	Gift to person in community	No	No
KS160615-5	KS65		No		Mzungu	Kiswahili	No	Don't know	No		1954	1950s or before	Kenya-Mombasa	Increased	For food and market	Increased	For food and market	Unknown	Sale of roots						6	5 = very good	4 = good	4 = good	4 = good	0 = don't know	5 = very good	3 = fair	4 = good	5 = very good	Stay for long without necrosis	No	Both equally	Other; Not harvesting all; Keep stems under shade	Gift from person in community	Gift to person in community	No	No
KS160615-5	KS66		No		Mwarabu	Kiswahili	Arab	Don't know	No	10-50	1954	1950s or before		Increased	For food security and market	Increased	High demand and for food	Boil	Household food,fresh roots	Household food,leaves	Household planting material	Sale of roots		Early	6	3= fair	1 = very bad	2 = bad	4 = good	1 = very bad	4 = good	3 = fair	4 = good	2 = bad		Highly necrotic if it stays more than 6 months	Both equally	Other; Not harvesting all plants; Harvest and plant	Gift from outsider	Gift to person in community	No	No
KS160615-6	KS67		Yes		Diliculture	Don't know		Don't know	No	200-300	Don't know, he started planting 2015	Unknown	Don't know	Don't know		Increased	Gives food for the family and cash in pocket	Dual	Household food,fresh roots	Household food,processed	Household planting material	Sale of roots		Medium	9	4 = good	3 = fair	3 = fair	4 = good	0 = don't know	4 = good	4 = good	4 = good	3 = fair	Reasonable yield and enough planting material	No	Both equally	Other; Keep them under shade and make holes and keep them while irrigating	Own material	Other; No	No	No
KS160615-6	KS68		Yes		Mzuri Kuonja	Kiswahili	Sweet when tasted	Because the roots are very sweet can be eaten as fresh	No	200-300	Don't know	1950s or before	Don't know	No change		Increased	Helps as food and sell roots to get cash for other uses	Boil	Household food,fresh roots	Household food,leaves	Household planting material	Sale of roots		Early	7	5 = very good	4 = good	2 = bad	5 = very good	0 = don't know	5 = very good	4 = good	5 = very good	5 = very good	Very sweet variety	No	Both equally	Other; Harvest and half bury stems in holes	Own material	Gift to person in community	No	No
KS160615-6	KS69		Yes		Msufi	Kiswahili	No	Because roots are spread very far underground and long storability	No	200-300	Don't know	Unknown	Don't know	Don't know		No Change	I reserve foe only cassava flour	Flour	Household food,leaves	Household food,processed	Household planting material	Sale of processed product; - Makopu		Late	12	3= fair	5 = very good	5 = very good	3 = fair	0 = don't know	0 = don't know	5 = very good	2 = bad	2 = bad	Very good for cassava flour	Bitter not recommended to eat fresh	Both equally	Other; Not harvesting all plants	Own material	Gift to person in community	No	No
KS160616-1	KS70		Yes	Yes	Kichangani-ngailo-12					100-200	2015	2010s	Purchased from Sayeni	Increased	High yield and market	Increased	High yield and high market demand	Unknown	Household planting material					Medium	8	5 = very good	0 = don't know	0 = don't know	4 = good	3 = fair	5 = very good	5 = very good	5 = very good	0 = don't know	Very sweet	Diseases	Both equally	Other; Not harvesting all	Purchased from outsider	Other; No	No	No
KS160616-2	KS71		Yes		Binti Ndope	Don't know	No	Don't know	No	100-200	2007	2000s	From Kisarawe	Increased	High yield, high market demand	Increased	High yield, sweet, early maturing and market demand	Boil	Household food,fresh roots	Household planting material	Sale of roots			Medium	8	5 = very good	2 = bad	4 = good	4 = good	0 = don't know	5 = very good	0 = don't know	5 = very good	4 = good		If it stays for long it gets infected with necrosis	Both equally	Other; Not harvesting all	Own material	Other; No	No	No
KS160616-2	KS72		Yes		Kichangani- Mkamu-13					10-50	2014	2010s		Don't know		Increased	New varieties want to increase populations	Unknown						Early	8	4 = good	3 = fair	4 = good	4 = good	4 = good	4 = good	3 = fair	4 = good	3 = fair	Good variety when there is drought, no disease in plants	No	Both equally	Other; Not harvesting all plants	Gift from person in community	Other; No	No	No
KS160616-3	KS73		No		Busha	Kiswahili	No	The roots are small and many in one plant	No	10-50	2014	2010s	He took planting material from neighbour	Decreased	Other varieties yield better than this	Decreased	has new variety which yield higher than	Boil	Household food,fresh roots	Household food,leaves	Household planting material	Sale of roots	Sale of leaves	Medium	8	5 = very good	3 = fair	3 = fair	4 = good	3 = fair	4 = good	0 = don't know	5 = very good		No	No	Both equally	Other; Not harvesting all	Gift from person in community	Gift to person in community	No	No
KS160616-4	KS74		Yes		Mfaransa	Don't know	No	Don't know		>500		2010s		Decreased	Wild animals destroy plants by eating raw	Decreased	Wild animals	Dual	Household food,fresh roots	Household food,leaves	Household food,processed	Sale of roots	Sale of planting material			3= fair	5 = very good	4 = good	3 = fair	5 = very good	5 = very good		5 = very good		Sweet	Late maturity	Both equally	Other; Not harvesting all ;chimbia	Purchased from outsider	Gift to person in community	No	No
KS160616-5	KS75		Yes		Mtamu Kuonja	Don't know	No	the veriety is too sweet to eat even when raw	No	10-50		2010s	Kiwangwa	Don't know		No Change	Sweet good for eating raw	Boil	Household food,fresh roots	Household food,leaves	Household planting material				6	3= fair	2 = bad	2 = bad	4 = good	3 = fair	4 = good	0 = don't know	5 = very good	4 = good	Sweet	Necrosis	Both equally	Other; Not harvesting all	Gift from outsider	Gift to person in community	No	No
KSF161112-1	KSF01				Rwanguhira	Zanaki		Early maturity		100-500	1997	1990s	From Majija by neighbouring farmer	Increased	Early maturity & higher yield	Increased	Early maturity & higher yield	Dual	Household food,fresh roots	Sale of processed product	Sale of beer	Household food, leaves		Early	9-12	5= very good	5= very good; more than two years	3= fair	4= good	3= fair;CBD,CGM Farmer ssays its very susceptible	3= fair	5= very good	3= fair; Sandy soils it becomes bitter and in dry season it becomes bitter also	5= very good	No			Keep in multiple plots	Own material	Gift to person in community	No	No
KSF161112-1	KSF02				Kachongoma					<10	2009	2000s	From Majija by other farmers	Decreased	Have low yield and late maturity	Decreased	Lowyield and late maturity	Dual	Household food,fresh roots	Sale of processed product	Sale of beer	Household food, leaves		Late	16	3= fair	5= very good	3= fair	3= fair	4= good;only susceptible to green mites	2= bad	5= very good	2= bad; bitter	5= very good				Keep in multiple plots	Own material	Gift to person in community	No	No
KSF161112-2	KSF03				Kasumaili			Unknown	No	100-500	1997	1990s	From other near village (Mwikoro-Nyamika)	Increased	High yieldin and disease resistant	Increased	High yield & disease resistance	Dual	Household food,fresh roots	Sale of processed product					12	3= fair	5= very good	3= fair	4= good	4= good;susceptible to CGM	3= fair	4= good	2= bad, Bitter	0= I don't know	White flour		Both equally	Keep in multiple plots; use clean planting material	Own material	Gift to person in community	No	No
KSF161112-2	KSF04				Muganda					50-100	Before she was born (1964)	Unknown	it was in the village since she was born	Decreased	because it is vulnerable to theft	Decreased	stolen by theft	Dual	Household food,fresh roots	Household food, processed	Household food, leaves			Early	9-12	3= fair	5= very good; up to 3 years	3= fair	4= good	2= bad; both CMD and CBSD	4= good; two cups (tea cup)	5= very good; white	5= very good; sweet	5= very good			Both equally	Keep in multiple plots ; use clean planting material	Own material	Gift to person in community	No	No
KSF161113-1	KSF05				Nyalewe	Jaluo		Small tongue		100-500	long time	1980s	From Nyanjugu village	Decreased	After arrive of improved varieties	Decreased	Due to presence of improved varieties	Flour	Household food, processed	Sale of processed product	Household food, leaves	Household beer		Medium	12-18	3= fair	2= bad;onlt 6MAP beyond that	3= fair	3= fair	2= bad	N/A	5= very good	3; Bitter	4= good				Keep in multiple plots; know where to find more	Gift from person in community	Gift to person in community	No	No
KSF161113-1	KSF06				Ndiare	Jaluo		Bitter		100-500	Long time ago	1960s	it was there	Decreased	due to susceptability of disease	Decreased	Diseases	Flour	Household food, processed	Sale of processed product	Household food, leaves	Household beer		Late	18 +	3= fair	5= very good	3= fair	4= good	2= bad	N/A	5= very good; depending on processing method	2= bad; very bitter	5= very good				Keep in multiple plots; Know where to find more	Own material; Gift from person in community	Gift to person in community	No	No
KSF161113-1	KSF07				Sudhe	Jaluo		Mbwa Kichaa		50-100		1960s	it was there	Decreased	Diseases	Decreased	Due o diseases	Flour	Household food, processed	Sale of processed product	Household food, leaves	Household beer		Early	8-12	3= fair	4= good	3= fair	4= good	2= bad	N/A	4= good	3= fair; Bitter	4= good				Keep in multiple plots; Know where to find more	Own material; Gift from person in community	Gift to person in community	No	No
KSF161113-1	KSF08				Obarodak	Jaluo		Kivunja chungu		<10	Long time ago	1960s	It was there	Decreased	Due to diseases ( Farmers are not growing nowdays)	Decreased	Due to diseases	Flour	Household good, processed	Sale of processed product	Household food, leaves	Household beer		Early	9-12	3= fair	3= fair	3= fair	4= good	1= very bad	4= good	5= very good	5= very good	5= very good				Keep in multiple plots; Know where to find more	Own material	Gift to person in community	No	No
KSF161113-2	KSF09				Nyamori			Name of place		50-100	Long time ago	1980s	Neighbouring farmer	Decreased	Due to diseases	Decreased	Due to diseases	Flour	Sale of roots	Household food, processed	Household food, leaves	Household beer	Other- Firewood when dried	Early	9-12	3= fair	4= good	3= fair	4= good	3= fair	5= very good	5= very good	5= very good	5= very good				Keep in multiple plots	Own material	Gift to person in community	No	No
KSF161113-2	KSF10				Anyoni	Luo		Roots are nearby the outside soil		>500	2011	2010s	From Kowak by farmers	Increased	Does not succumb much to diseases	Increased	Disease tolerant	Flour	Sale of processed product	Household food, processed	Household food, leaves	Other- Firewood	Household beer	Early	7	4= good	4= good	3= fair	5= very good	4= good	N/A	5= very good	3= fair; Bitter	4= good				Keep in multiple plots	Gift from person in community	Gift to person in community	No	No
KSF170119-2	KSF100				Chakwale					100-200	2011	2010s	She brought it from Kigoma	Increased	Early maturity and sweet	Increased	Early maturity and sweet with high dry matter	Boil	Household food,fresh roots	Household food, leaves				Early	8	5= very good	5= very good	5= very good	5= very good	4= good only with GM	5= very good; high dry matter	N/A	5= very good; sweet	5= very good; fresh root				Use clean planting material	Own material	Gift to person in community	No	No
KSF170119-3	KSF101				Katumba					500-1000	2006	2000s	From neighbours	Increased	Due to bad weather condition to overcome hunger	Increased	To overcome hunger	Flour	Household good, processed	Household food, leaves				Early	7	5= very good	5= very good	4= good	5= very good	3= fair; has CMD	N/A	5= very good	3= fair; bitter	5= very good; proessed assava				Use clean planting material	Own material	Gift to person in community	No	No
KSF170120-1	KSF102				Pesai					500-1000	2011	2010s	he brought it from nearby village (Kazima)	Increased	Enough planting material and highyield	Increased	Enough planting material and high yield	Dual	Household good, processed	Household food,fresh roots	Household food, leaves			Medium	8-12	5= very good	5= very good	4= good	3= fair	3= fair; has CMD	4= good	4= good	5= very good; sweet	4= good				Use clean planting material	Own material	Gift to person in community	No	No
KSF170120-1	KSF103				Ngarabhuto					2000-5000	2011	2010s	He bought from Kazima village	Increased	High yield	Increased	High yield	Flour	Household food, processed					Medium	9-12	5= very good	5= very good	4= good	3= fair	4= good	5= very good	4= good	5= very good; sweet	4= good				Use clean planting material	Own material	Gift to person in community	No	No
KSF161113-2	KSF11				Nyarkokinyi	Luo		Name of person who brought it		10-50	2013	2010s	Nyarkokinyi brought it	Increased	High yielding and early maturity	Increased	High yielding and early maturity	Flour	Household food, processed	Sale of processed product	Sale of leaves	Household beer	Other; Firewood when dried	Early	6	4= good	3= fair	4= good	5= very good	4= good	N/A	4= good	Bittter when boiled	4= good				Keep in multiple plots	Own material	Gift to person in community	No	No
KSF161114-1	KSF12				Manchobele	Kikurya				50-100	Before 1990	1990s	She got from Kemakorere	Decreased	Due to diseases	Decreased	Due to diseases	Flour	Household food, processed	Sale of processed product	Household beer	Other- Firewwod when dried		Early	8-12	5= very good	4= good	4= good	5= very good	4= good	N/A	5= very good	Bitter	5= very good				Keep in multiple plots	own material, Gift from person in community	Gift to person in community	No	No
KSF161114-1	KSF13				Rongohera	Kikurya				10-50	2012	2010s	From Nyasaricho (Next village)	Decreased	Due to pests and diseases	Decreased	Due to pests and diseases	Flour	Household food, processed	Sale of processed product	Household beer	Other- Firewood when dried			8-12	5= very good	4= good	3= fair	5= very good	3= fair	N/A	4= good	Bitter	4= good				Keep in multiple plots	Own material	Gift to person in community	No	No
KSF161114-1	KSF14				Magoma-Anastazia-2					>500	2014 from Mogabiri Agricultural Training Center	2010s	rom Mogabiri Agricultural Training Center	Increased	Disease resistance	Increased	Disease resistance	Flour	Household food, processed	Sale of processed product	Household beer			Early	8-12	4= good	3= fair	4= good	4= good	5= very good	N/A	4= good	Bitter	4= good				Keep in multiple plots	Gift from person in community	Gift to person in community	No	No
KSF161114-1	KSF15				Magoma-Anastazia-2					10-50	2014	2010s	From Mogabiri Agricultural Training Center	Increased	Due to disease resistance	Increased	Sweet	Dual	Household food,fresh roots	Household food, processed	Sale of processed product	Household beer		Early	8-12	4= good	5= very good	4= good	5= very good	5= very good	5= very good	4= good	5= very good	5= very good				Keep in multiple plots	Gift from person in community	Gift to person in community	No	No
KSF161114-2	KSF16				Rumara					10-50		1970s	She found them at their home	Increased	Flour is very nice (Good)	Increased	Good flour	Flour	Household food, processed	Sale of processed product	Sale of beer	Other- Fire wood		Late	18	4= good	5= very good	4= good	3= fair	4= good except CGM	N/A	5= very good	Bitter	5= very good				Keep in multiple plots	Own material	Gift to person in community	No	No
KSF161114-2	KSF17					Rongohera				50-100	2011	2000s	From neighbouring village (Nyagisya)	Increased	High yielding	Increased	High yielding	Flour	Household food, processed	Sale of processed product	Sale of beer	Other- Firewood		Medium	12-18	4= good	5= very good	3= fair	4= good	4= good	N/A	4= good	Bitter	4= good				Keep in multiple plots	Own material	Gift to person in community	No	No
KSF161114-2	KSF18				Kambarage			The person who brought it		<10	2016	2010s	Brought by Kambarage	Increased	Not yet harvested	Increased	N/A	Unknown																					Gift from person in community		No	No
KSF161115-1	KSF19				Lwabhakanga	Kikwaya		Does not know		100-500	2006	2000s		Decreased	Diseases	Decreased	Diseases	Flour	Household food, processed	Sale of processed product	Household food, leaves	Other- Firewood		Medium		3= fair	2= bad	3= fair	4= good	2= bad	N/A	5= very good	Bitter	4= good; Flour				Keep in multiple plots	Own material, Gift from person in community	Gift to person in community	No	No
KSF161115-1	KSF20				Donat-Nyegina-1					10-50	2011	2010s	Neighbouring farmers	Decreased	Low Yield	Decreased	Low yield	Flour	Household food, processed	Sale of processed product	Household food, leaves	Other- Firewood		Medium	12	3= fair	2= bad	3= fair	4= good	4= good	N/A	5= very good	Bitter	5= very good; Flour				Keep in multiple plots	Own material	Gift to person in community	No	No
KSF161115-2	KSF21				Msitu Zanzibar					10-50		2000s	Doesn’t know	Decreased	Theft	Decreased	Theft	Dual	Household food,fresh roots	Household food, processed	Sale of roots	Sale of processed product		Medium	12	5= very good	4= good	3= fair	4= good	3= fair	4= good; @ cups	3= fair should be mixed with maize flour	5= very good; sweet	4= good				Keep in multiple plots	Own material; Gift from person in community	Gift to person in community	No	No
KSF161115-3	KSF22				Ndaro	Jita				10-50	2013	2010s	From person called Ndaro	Decreased	Low yield	Decreased	Low yield	Dual	Household food,fresh roots	Sale of processed product	Other- Firewood			Early	9-12	3= fair	5= very good	3= fair	4= good	4= good	5= very good	5= very good	5= very good; sweet	5= very good; processed				Keep in multiple plots	Own material	Gift to person in community	No	No
KSF161121-1	KSF23				Kahojwe	Kihaya	Slender Leaves	Slender leaves	Kashanje, kajae	50-100		1980s	From neighbouring village	Increased	High yield,marketable,sweet	Increased	High yield,marketable and sweet	Flour	Sale of roots	Household food, processed	Household food, leaves			Early	6-12	5= very good	4= good	5= very good	5= very good	3= fair; has CMD	5= very good	5= very good	5= very good; sweet	5= very good				Keep in multiple plots	Own material	Gift to person in community	No	No
KSF161121-1	KSF24				Shelekela	Haya		Roots are hiding in the soil		50-100		2000s	From neighbour	Decreased	Roots have fibres and low yield	Decreased	Roots have fibres and low yield	Boil	Household food,fresh roots	Household food, leaves	Sale of roots	Other; Firewood		Early	6-12	5= very good	4= good	4= good	5= very good	2= bad	4= good	N/A	5= very good	5= very good; fresh roots				Keep in multiple plots	Own material; gift from person in community	Gift to person in community	No	No
KSF161121-1	KSF25				Njubu	Haya	Hippo	Because roots are bigger		10-50		1980s	From His aunt	Don't know		Don't know		Boil	Household food,fresh roots	Sale of roots				Medium	12	5= very good	5= very good	4= good	4= good	2= bad	5= very good	4= good	5= very good; very sweet	3= fair; roots				Keep in multiple plots	Own material; gift from person in community	Gift to person in community	No	No
KSF161121-1	KSF26				Kiilima-Joas-1					5-10		1990s	Neighbour	Don't know		Don't know		Boil	Household food,fresh roots	Sale of roots				Medium	12	5= very good	4= good	4= good	4= good	4= good	5= very good	4= good	5= very good; sweet	4= good				Keep in multiple plots	Own material	Gift to person in community	No	No
KSF161121-2	KSF27				Goonya					10-50	Long time ago	1970s	From neighbour	Increased	High yield	Increased	High yield	Boil	Household food,fresh roots	Sale of roots					12	5= very good	4= good	3= fair	4= good	4= good	5= very good	N/A	5= very good	N/A				Keep in multiple plots	Own material; Gift from peron in community	Gift to person in community	No	No
KSF161121-2	KSF28				Kashukari					50-100		1970s	From neighbour	Increased	Good yield	Increased	Good yield	Boil	Household food,fresh roots	Sale of roots				Medium	12	5= very good	5= very good	4= good	4= good	4= good	5= very good		5= very good	5= very good				Keep in multiple plots	Own material, gift from person in community	Gift to person in community	No	No
KSF161121-2	KSF29				Marekani			Do not flower	Katakya	100-500		1970s		Increased	High yield	Increased	High yield	Boil	Household food,fresh roots	Sale of roots				Medium	12	5= very good	5= very good	4= good	4= good	4= good	5= very good		5= very good	4= good				Keep in multiple plots	Own material; gift from person in community	Gift to person in community	No	No
KSF161121-2	KSF30				Rusahunga			Place				1970s	From Rusahunga	Don't know		Don't know		Boil	Household food,fresh roots	Sale of roots				Medium		4= good	4= good	3= fair	4= good	3= fair	4= good		5= very good	5= very good				Keep in multiple plots	own material and gift from person in community	Gift to person in community	No	No
KSF161121-3	KSF31				Kaemp			Kaemp is the name of the project		500-1000	1994	1990s	Project	Increased	Disease resistance	Increased	Disease resistance	Boil	Household food,fresh roots	Sale of roots				Early	6	5= very good	3= fair; not more than a year	4= good	5= very good	5= very good	5= very good		5= very good; sweet	5= very good; fresh root				keep in multiple plots and use clean planting material	Gift from person in community	Gift to outsider	No	No
KSF161121-3	KSF32				Msaza					500-1000	2000	2000s	From neighbouring areas	Increased	For business (flour)	Increased	For business (flour)	Flour	Household food, processed	Sale of processed product				Late	36	5= very good	5= very good	3= fair	3= fair	3= fair	N/A	4= good	Bitter					Use clean planting material	Gift from person in community	Gift to person in community	No	No
KSF161122-1	KSF33				Rushura	Kihaya		Gift		10-50	He got from his late aunt	1970s	Not sure	No change	Because of his area	No change	Because of his area	Dual	Household food,leaves	Household food,fresh roots	Household food, processed	Household fencing	Firewood	Medium	12	3= fair	4= good	4= good	4= good	3= fair	4= good	4= good	5= very good; sweet	4= good				Keep in multiple plots	Own material	Gift to person in community	No	No
KSF161122-1	KSF34				Runyama	Kihaya		The plant is bending during growth		50-100	Inherit from Aunt	1970s	Inherit from Aunt	Increased	Disease resistance	Increased	Disease resistance	Dual	Household food,fresh roots	Household food, leaves	Household food, processed	Household fencing	Other- Firewood	Early	6	5= very good	2= bad	3= fair	5= very good	4= good	4= good	5= very good	5= very good; sweet	4= good; fresh root				Keep in multiple plots	Own material	Gift to person in community	No	No
KSF161122-1	KSF35				Kakochoka	Kihaya		It is cut when wind blow		100-500	From his aunt (after her death)		From his aunt	Increased	Disease resistance	Increased	Disease resistance	Dual	Household food,fresh roots	Household food, leaves	Household food, processed	Household fencing	Other- Firewood	Medium	12	5= very good	4= good	4= good	4= good	5= very good	4= good	4= good	5= very good; sweet	5= very good;fresh root				Keep in multiple plots	Own material	Gift to person in community	No	No
KSF161122-1	KSF36				Kishunju	Kihaya		Making shade when grow		50-100	Inherit from his aunt	1970s	From his aunt	Decreased	Low yield	Decreased	Low yield	Dual	Household food,fresh roots	Household food, leaves	Household food, processed	Household fencing	Other- Firewood	Medium	9-12	4= good	4= good	4= good	4= good	4= good	4= good	4= good	5= very good; sweet	4= good				Keep in multiple plots	Own material	Gift to person in community	No	No
KSF161122-1	KSF37				Lushalila-1	Kihaya		Bitter (You can't taste)		10-50	Inherit from his aunt	1970s	Inherit from his aunt	Decreased	Bitter ( you can not sell frsh roots)	Decreased	Bitter ( you can not sell frsh roots)	Flour	Household food, processed	Other- Firewood				Medium	12	4= good	4= good	4= good	4= good	4= good	N/A	4= good	1= very bad; very bitter	N/A				Keep in multiple plots	Own material	Gift to person in community	No	No
KSF161122-1	KSF38				Lushalila-2	Kihaya		Bitter			Inherit from his aunt	1970s	Inherit from his aunt	Increased	High yield	Increased	High yield	Flour	Household food, processed	Other- Firewood				Early	6-12	5= very good	4= good	4= good	5= very good	4= good	N/A	5= very good	1= very bad; Bitter	5= very good; processed product				Keep in multiple plots	Own material	Gift to person in community	No	No
KSF161122-1	KSF39				Lushalila-3	Kihaya		Bitter		50-100	Inherit from his aunt	1970s	Inherit from his aunt	Increased	new variety	Increased	New variety	Flour	Household food, processed	Other-firewood				Medium	12	5= very good	4= good	4= good	4= good	4= good	N/A	5= very good	1= very bad; bitter	4= good; processed roots				Keep in multiple plots	Own material	Gift to person in community	No	No
KSF161122-1	KSF40				Katuku	Kihaya		Red petioles		50-100	Inherit from his aunt	1970s	Inherit from his aunt	Increased	High yield	Increased	High yield	Dual	Household food,fresh roots	Household food, leaves	Household food, processed	Household fencing	Other- firewood	Medium	12	5= very good	4= good	4= good	4= good	4= good	5= very good	4= good	5= very good	5= very good				Keep in multiple plots	Own material	Gift to person in community	No	No
KSF161122-1	KSF41				Mabale	Kihaya		You can not eat fresh or cooked roots		50-100	Inherit frm his aunt	1970s	Inherit from his aut	Increased	Vigour,high yield and early maturity	Increased	Vigour,high yield and early maturity	Flour	Household food, processed	Household food, leaves	Household fencing	Sale of processed product	Other- Firewood	Early	6	5= very good	4= good	4= good	5= very good	4= good	N/A	5= very good	1= very bad; Bitter	4= good; processed roots				Keep in multiple plots	Own material	Gift to person in community	No	No
KSF161122-1	KSF42				Biirabo-Sadoki-1						Inherit from his aunt	1970s	Inherit from his aunt	Increased	High yield and stay longer in the ground	Increased	High yield and stay longer in the ground	Flour	Householdfood, processed	Other-Firewood				Medium	12	5= very good	5= very good	4= good	4= good	4= good	N/A	5= very good	1= very bad; very bitter	4= good; processed root				Keep in multiple plots	Own material	Gift to person in community	No	No
KSF161122-2	KSF43				Mukarukwatage	Kihaya		The name of the person who brought it		50-100	20 years ago	1990s	From neighbouring farmers	Increased	Sweet	Increased	Sweet	Boil	Household food,fresh roots	Sale of roots	Sale of planting material	Household food, leaves		Late	12-18	5= very good	5= very good	4= good	4= good	3= fair	5= very good	N/A	5= very good; very sweet	5= very good; frsh roots				Keep in multiple plots	Own material	Gift to person in community	No	No
KSF161123-1	KSF44				Pananzala			Eliminate hungry		500-1000		1990s	from neighbouring farmers	Increased	High yield	Increased	High yield	Flour	Household food, processed	Sale of processed product	Household food, leaves	Other-firewood		Medium	12	5= very good	3= fair	3= fair	4= good	4= good	N/A	5= very good	2= bad; bitter	5= very good;flour				Keep in multiple plots and use clean lantig material	own material and gift from person in community	Gift to person in community	No	No
KSF161123-1	KSF45				Liongokigoma					500-1000		1990s	From farmer in the village	Increased	early maturity	Increased	early maturity	Flour	Household food, processed	Sale of processed product	Household food, leaves			Medium	12	5= very good	5= very good	4= good	4= good	3= fair	N/A	5= very good	1= very bad; bitter	4= good				keep in multiple plots and use clean planting material	own material and gift from person in community	Gift to person in community	No	No
KSF161123-1	KSF46				Kagoma-Kuzenza-1					50-100	2016	2010s	From his neighbour		It is the firt time to grow			Unknown
KSF161123-1	KSF47				Liongonyeupe							1970s	From his neighbour	No change	Do not know	No change	Do not know	Flour	Household food, processed	Household food, leaves	Sale of processed product	Other- firewood		Medium	12	4= good	4= good	4= good	4= good	4= good	N/A	4= good	1= very bad; bitter	4= good; flour				Keep in multiple plots and use clean palnting material	own material and Gift from person in community	Gift to person in community	No	No
KSF161123-1	KSF48				Mwarabu			Colour of stem		100-200	2016	2010s	From his neighbour		Firt time to grow			Unknown
KSF161123-1	KSF49				Kagoma-Kuzenza-2					50-100	2013	2010s	from neighbour	Increased	sweet	Increased	sweet	Boil	Household food,fresh roots					Medium	12	5= very good	5= very good	4= good	4= good	4= good	5= very good	N/A	5= very good; sweet	4= good				Keep in multiple plots	own material and gift from person in cmmunity	Gift to person in community	No	No
KSF161123-1	KSF50				Kagoma-Kuzenza-1					50-100		1970s	From his neighbours	No change	Do not know	No change	Do not know	Flour	Household food,leaves	Household food, processed	Sale of processed product			Medium	12	5= very good	4= good	4= good	4= good	3= fair	N/A	4= good	2= bad; bitter	4= good				Keep in multiple plots	own material and gift from person in community	Gift to person in community	No	No
KSF161123-1	KSF51				Kagoma-Kuzenza-1			Masaji		50-100		1970s	From his friends					Flour	Household food, processed	Sale of processed product				Medium	12	4= good	4= good	4= good	4= good	4= good	N/A	5= very good	2= bad; bitter	4= good				Keep in multiple plots	own material and gift from person in community	Gift to person in community	No	No
KSF161124-1	KSF52				Lumala Mpunu	Kishubi		Has poison,if livestock eat they die		10-50	2014	2010s	From his frien in the village	Increased	High yield and disease resistance	Increased	High yield and disease resistance	Flour	Household food, processed	Sale of processed product				Medium	12-18	5= very good	5= very good	4= good	4= good	4= good	N/A	5= very good	2= bad; bitter	5= very good				Use clean planting material	Own material	Other- Not goven to anyone	No	No
KSF161124-1	KSF53				Rwinyana-Ambrose-1					<50	2016	2010s	From his relatives		The first time to grow		The first time to grow	Unknown
KSF161124-1	KSF54				Rwinyana-Ambrose-2					50-100	2016				The first time to grow		The first time to grow	Unknown
KSF161125-1	KSF55				Kiwelu			Former Kgera R.C		<50	2010	2010s	Kiwelu was growing in his field they took from there)	Increased	High yield	Increased	High yield	Dual	Household food, processed	Household food,fresh roots	Household food, leaves	Other- Firewood		Medium	9-12	5= very good	5= very good	4= good	4= good	5= very good	2= bad; very hard	5= very good	4= good; sweet	5= very good; proessed roots				Keep in multiple plots	own material and Gift from person in community	Gift to person in community	No	No
KSF161125-1	KSF56				Manigajege	Kihaya		Little energy		<50	2010	2010s	From Bukoba	Increased	High yield	Increased	High yield	Boil	Household food,fresh roots					Early	6	5= very good	3= fair	4= good	5= very good	4= good	5= very good	N/A	5= very good; sweet	4= good; fresh root				Keep in multiple plots	own material and gift from person in community	Gift to person in community	No	No
KSF161125-1	KSF57				Kalandilanyeupe	Haya		Root are elongated		<50	2010	2010s	From neighbour	Increased	High yield	Increased	High yield	Boil	Household food,fresh roots					Medium	12	5= very good	4= good	4= good	4= good	5= very good	5= very good	N/A	4= good	4= good				Keep in multiple plots	own material and gift from person in communty	Gift to person in community	No	No
KSF161125-1	KSF58				Kalandilanyekundu	Haya		Roots are elongated		<50	2010	2010s	From neighbours	No change	Do not know	No change	Do not know	Boil	Household food,fresh roots					Medium	12	4= good	4= good	4= good	4= good	3= fair	5= very good	N/A	4= good	4= good				Keep in multiple plots	own material and gift from person in community	Gift to person in community	No	No
KSF161125-1	KSF59				Mkapa			Name of person		<50	2010	2010s	From Bukoba	Increased	High yield	Increased	High yield	Boil	Household food,fresh roots					Medium	12	5= very good	3= fair	2= bad	4= good	1= very bad	5= very good	N/A	4= good	4= good				Keep in multiple plots	own material and gift from person in ommunity	Gift to person in community	No	No
KSF161125-1	KSF60				Mbara	Kiganda		High yield		50-100	2010	2010s	From Uganda	Increased	High yield	Increased	High yield	Boil	Household food,fresh roots					Early	6	5= very good	4= good	4= good	5= very good	5= very good	5= very good	N/A	4= good	4= good				Keep in multiple plots	Own material and gift from person in community	Gift to person in community	No	No
KSF161125-1	KSF61				Ssendege			Name of person who brough it		<50	2010	2010s	From Uganda	Increased	High yield	Increased	High yield	Boil	Household food,fresh roots					Medium	9-12	5= very good	4= good	4= good	4= good	4= good	5= very good	N/A	5= very good	4= good				Keep in multiple plots	own material and gift from person in community	Gift to person in community	No	No
KSF170109-1	KSF62				Mzao	Sukuma		ives high yield		100-200	2003	2000s	Fromneighbouring farmers	Increased	Because do not suumb much to diseases	Increased	Tolerant to diseases	Dual	Household food,fresh roots	Household food, processed				Medium	12	5= very good	4= good; only two years	3= fair	4= good	3= fair; h only CMD	4= good; only two cups	4= good	5= very good; sweet	4= good				Use clean planting material	Gift from person in community	Gift to person in community	No	No
KSF170110-1	KSF63				Mchindamwiburi	Kiha				<10	2000	2000s	From neighbouring farmers	Increased	High yield and sweet	Increased	High yield and sweet	Boil	Household food,fresh roots	Household food, leaves	Sale of roots			Early	6-12	5= very good	5= very good	4= good	5= very good	5= very good	5= very good	N/A	5= very good	5= very good; because it is sweet				Use clean planting material	Gift from person in community	Sold to person in community	No	No
KSF170110-1	KSF64				Lubona	Kiha	Bitter	Because it is bitter		<40	2000	2000s	From neighbouring farmers	Increased	High yield	Increased	High yield	Flour	Household food, processed					Late	12-18	5= very good	5= very good	4= good	3= fair	4= good	N/A	5= very good	3= fair; Bitter	5= very good; flour highly required				Use clean planting material	Gift from person in community	gift to person in community and sold to person in community	No	No
KSF170110-1	KSF65				Nteshimali	Kiha	Richness	Richness		<10	2000	2000s	From neighbour farmers	Increased	High yield	Increased	High yield	Boil	Household food,fresh roots					Late	12-18	5= very good	5= very good	3= fair	4= good	4= good; only CGM	5= very good	N/A	5= very good; sweet	4= good; fresh root				Use clean planting material	Gift from person in community	gift to person in community and soldto erson in community	No	No
KSF170110-1	KSF66				Mkoloni			It has been grown for long time		<10	2000	2000s	From neighbours	Increased	High yield and sweet	Increased	High yield and sweet	Boil	Household food,fresh roots					Medium	8-12	5= very good	5= very good	4= good	4= good	4= good	5= very good	N/A	5= very good; sweet	5= very good; fresh root				Use clean planting material	own material and gift from person in community	gift to person in community and sold to person in community	No	No
KSF170110-2	KSF67				Mayenzi	Kiha				1000-3000	1980	1980s	From neighbouring farmers	Increased	High yield	Increased	High yield	Flour	Household food, processed					Medium	12	5= very good	5= very good	4= good	4= good	3= fair; has CMD symptoms	N/A	5= very good	3= fair; bitter	5= very good; flour				Use clean planting material	Own material	Gift to person in community	No	No
KSF170111-1	KSF68				Kigomanyekundu	Swahili		Red petiole		10000	2009	2000s	TCRS through project	Increased	High yield (1 acre 30 bags of dried cassava)	Increased	High yield	Flour	Sale of processed product	Household planting material	Household food, leaves			Medium	12-18	5= very good	3= fair; from two years it start to suumb	4= good	4= good	3= fair; CMD present	N/A	N/A	5= very good; sweet	5= very good; cassava root (proessed or dried)				Use clean planting material	Own material	Sold to person in community	No	No
KSF170111-2	KSF69				Suguti			Colour of root pulp (Looks like bbiscuit)		200-300	2012	2010s	From neighbouring country (Burundi)	Increased	Early maturity	Increased	Early maturity	Dual	Household food,fresh roots	Household food, processed	Household food, leaves	Sale of planting material		Medium	12	5= very good	5= very good	4= good	4= good	5= very good	5= very good	5= very good	5= very good; sweet	5= very good; both fresh root and processed				Use clean planting material	gift from person in community and purchased in community	gift to person in community and sold to person in community	No	No
KSF170111-2	KSF70				Nyawera			White stem		400-500	2012	2010s	From Burundi	Increased	Early maturity and high yield	Increased	High yield	Flour	Household food, processed	Household food, leaves				Medium	12-18	5= very good	5= very good	4= good	4= good	5= very good	N/A	4= good	3= fair; bitter	5= very good; flour				Use clean planting material	Own material	gift to person in community and sold to person in community	No	No
KSF170111-2	KSF71				Shelisheli					100-300	2012	2010s	From Burundi	Increased	High yield	Increased	High yield	Dual	Household good, processed	Household food, leaves	Household food,fresh roots			Medium	18	5= very good	5= very good	4= good	4= good	3= fair; has CMD	5= very good	5= very good	5= very good; sweet	5= very good; fresh root nd proessed				Keep in multiple plots	own material and Gift from person in community	gift to person in community and sold to person in community	No	No
KSF170111-3	KSF72				Sidiko	Rundi		Early maturity		500-1000	2015	2010s	he brought from boarder (Burundi)	Increased	Early Maturity	Increased	Early maturity	Flour	Sale of processed product					Medium	12-18	5= very good	4= good	4= good	4= good	3= fair; Has CMD	N/A	N/A	3= fair;bitter	5= very good; processed cassava				Use clean planting material	Own material	Gift to person in community	No	No
KSF170111-3	KSF73				Ndelelabhana			Early maturity to rescue children		200	2015	2010s	From Burundi Boarder	Increased	early maturity	Increased	early maturity	Boil	Household food,fresh roots	Sale of roots					12	5= very good	5= very good	4= good	4= good	4= good	4= good		5= very good; sweet	5= very good				Use clean planting material	Own material	Gift to person in community	No	No
KSF170112-1	KSF74				Mwanaidi			Name of the person		50-100	1980	1980s	Brought by farmers from Kigoma	Increased	sweet and high maturity	Increased	sweet and high maturity	Dual	Household food, processed	Household food,fresh roots	Sale of roots			Early	6	5= very good	5= very good	4= good	5= very good; 6 MAP	3= fair; has CMD	5= very good	N/A	5= very good; sweet	5= very good; fresh root				Use clean planting material	own material and gift from person in community	Gift to person in community	No	No
KSF170112-1	KSF75				Tandikamunyu	Kiha		Sweet like salt		50-100	1980	1980s	Rom neighbouring farmers	Increased	Sweet	Increased	Sweet	Boil	Household food,fresh roots					Early	6	5= very good	5= very good	4= good	5= very good	5= very good	5= very good	N/A	5= very good; sweet	5= very good				Keep in multiple plots	own material and gift from person in community	Gift to person in community	No	No
KSF170112-1	KSF76				Nkumi-AviluseKiha			Matured girl		50-100	1980	1980s	From neighbouring village	Increased	Sweet	Increased	Sweet	Boil	Household food,fresh roots	Sale of roots				Early	6	5= very good	5= very good	5= very good	5= very good	5= very good	5= very good	N/A	5= very good; sweet	5= very good; fresh root				keep in multiple plots and use clean planting material	own material and Gift from person in community	Gift to person in community	No	No
KSF170112-1	KSF77				Kifyinsi			Hyena		20-50	1980	1980s	From other farmers	Increased	High yield	Increased	High yield	Flour	Household food, processed					Late	18-24	5= very good	4= good	4= good	3= fair	3= fair; has MD	N/A	5= very good	3= fair; Bitter	4= good;Flour				Use clean planting material	Own material	Gift to person in community	No	No
KSF170112-1	KSF78				Kongo			The name of the country it originates		100-200	1980	1980s	Buying from other farmers	Increased	High yield	Increased	High yield	Flour	Household food, processed- Ugali					Late	24	5= very good	5= very good	5= very good	3= fair	5= very good	N/A	5= very good	3= fair; Bitter	5= very good				Use clean planting material	own material and gift from person in community	Gift to person in community	No	No
KSF170112-1	KSF79				Tule na Bwana	Swahili		Eat with husband; very sweet on table		50-100	1980	1980s	From other farmers (Buying)	Increased	very sweet	Increased	very sweet	Boil	Household food,fresh roots					Medium	12	5= very good	5= very good	4= good	4= good	3= fair; has CMD	5= very good	N/A	5= very good; very sweet	5= very good; fresh roots				Use clean planting material	own material and gift from person in community	Gift to person in community	No	No
KSF170112-1	KSF80				Tandika					50-100	1980	1980s	Buying from other farmers	Increased	High yield	Increased	High yield	Flour	Household food, processed					Medium	12-18	5= very good	4= good	4= good	3= fair	3= fair	N/A	5= very good	3= fair; Bitter	5= very good				Use clean planting material	own material and gift from person in community	Gift to person in community	No	No
KSF170113-1	KSF81				Rudida	Kiha		Mkombozi	Nsumbubusa	100-200	2014	2010s	From neighbouring farmer in the village	Increased	High yield	Increased	High yield	Dual	Household food, processed	Household food,fresh roots	Other- Firewood			Medium	12-18	5= very good	5= very good	4= good	4= good	5= very good	N/A	5= very good	3= fair; Bitter	4= good				Keep in multiple plots	Own material	N/A	No	No
KSF170113-1	KSF82				Girisi	Kiha		Bitter		50-100	1994	1990s	Given by his friend	Increased	Sales of dried cassava root	Increased	Sales of dried cassava root	Flour	Sale of processed product					Late	18-24	5= very good	4= good	4= good	3= fair	3= fair; Has CMD	N/A	5= very good	3= fair	5= very good				Keep in multiple plots	Own material	N/A	No	No
KSF170113-2	KSF83				Mguu wa Kwale	Kiswahili		Red Petiole		100-200	2005	2000s	From Kidahwe	Decreased	Because he has new variety (Rudida)	Decreased	Replaced by Rudida	Boil	Household food,fresh roots					Early	6-12	5= very good	5= very good	4= good	5= very good	3= fair; Has CMD	5= very good	N/A	5= very good;sweet	4= good; fresh root				Use clean planting material	own material and gift from person in community	Gift to person in community	No	No
KSF170113-3	KSF84				Kosani			Bitter		1000-5000	2006	2000s	Teacher brought it from Mtanga	Increased	Gives high yield	Increased	Gives High yield	Flour	Household food, processed					Late	24	5= very good	5= very good	4= good	3= fair	3= fair; CMD	N/A	5= very good	3= fair ; Bitter	4= good; Proessed				Use clean planting material	Own material	Gift to person in community	No	No
KSF170114-1	KSF85				Kisuravu	Kiha		High yield		1000-2000	1999	1990s	Brought by an unknown farmer	Increased	High yield and drought tolerant	Increased	High yield and drought tolerant	Dual	Household food, processed	Household food,fresh roots	Household food, leaves			Medium	12	5= very good	5= very good	5= very good	4= good	4= good	3= fair	5= very good	3= fair;an be sweet and sometimes bitter	5= very good; processed cassava (dried)				Use clean planting material	own material and Goft from person in community	Gift to person in community	No	No
KSF170114-1	KSF86				Buyote			Name of the person who brought it		1000-2000	1998	1990s	Buyote brought it	Increased	High yield (9-12 roots per plant)	Increased	High yield	Dual	Household good, processed	Household food,fresh roots	Household food, leaves			Early	9-12	5= very good	5= very good	4= good	5= very good	4= good	4= good	5= very good	5= very good; sweet	4= good				Use clean planting material	own material and gift from person in community	Gift to person in community	No	No
KSF170114-2	KSF87				Moshi wa Sigara					500-1000	2011	2000s	From neighbouring farmers	Increased	High yield	Increased	High yield	Flour	Household good, processed	Household food, leaves				Medium	12	5= very good	5= very good	4= good	4= good	4= good	N/A	5= very good	3= fair	5= very good				Use clean planting material	Own material	Gift to person in community	No	No
KSF170116-1	KSF88				Zegula					1000-5000	2011	2010s	From Nyanganga village by farmer	Increased	High yield	Increased	High yield	Flour	Household good, processed	Household food, leaves	Other- Firewood			Medium	18	5= very good	5= very good	5= very good	3= fair	3= fair; Has CMD Class 3	N/A	5= very good	3= fair; bitter	4= good; dried cassva				Use clean planting material	own material and Gift from person in ommunity	Gift to person in community	No	No
KSF170116-2	KSF89				Kihonyi	Kiha				2000-5000	2016	2010s	From neighbouring fields		not sure		not sure	Boil	Household food,fresh roots					Medium	15	5= very good	5= very good	4= good	4= good	3= fair; has CMD and CBSD on roots	5= very good	Not sure	5= very good; sweet	Not sure				Use clean planting material	Own material	Gift to person in community	No	No
KSF170116-3	KSF90				Bungara			Sweet cassava		10000-20000	2012	2010s	He bought from Kipara (Uzongwe)	Increased	High yield	Increased	High yield	Dual	Household food,fresh roots	Household food, processed	Household food, leaves			Medium	12	5= very good	5= very good	5= very good	4= good	3= fair; CMD	5= very good	5= very good	5= very good;sweet	5= very good; fresh root				Use clean planting material	Own material	Gift to person in community	No	No
KSF170116-3	KSF91				Kajani Kadogo	Kiswahili		Narrow Leaves			2012	2010s	From his neighbours	Increased	High yield	Increased	High yield	Flour	Household food, processed					Medium	12	5= very good	5= very good	4= good	4= good	3= fair; CMD class 4	N/A	5= very good	3= fair; Bitter	5= very good				Use clean planting material	Own material	Gift to person in community	No	No
KSF170116-3	KSF92				Kabumba Nyeupe			olour of storage root			2012	2010s	From his friend	Increased	Sweet	Increased	Sweet	Boil	Household food,fresh roots					Medium	12	5= very good	5= very good	4= good	4= good	3= fair; CMD class 4	5= very good	N/A	5= very good; sweet	5= very good;fresh root				Use clean planting material	Own material	Gift to person in community	No	No
KSF170117-1	KSF93				Mwasunga					>10 000	2012	2010s	From his friends	Increased	For business not only for food	Increased	For food not only for food	Dual	Household food,fresh roots	Household food, processed	Sale of roots	Sale of processed product	Household food, leaves	Medium	18	5= very good	4= good;only two years	4= good	3= fair	3= fair; CMD class 3	5= very good; two cups enough	4= good	5= very good; sweet	5= very good; both fresh root nd dried				Use clean planting material	Own material	Gift to person in community	No	No
KSF170117-1	KSF94				Hassan-Ushokola-1					1000-5000	2012	2010s	From his friends	Decreased	Low yield	Decreased	Low yield	Flour	Household good, processed	Household food, leaves					18	3= fair	5= very good	4= good	3= fair	5= very good	N/A	5= very good	3= fair; Bitter	5= very good;Dried				Use clean planting material	Own material	Gift to person in community	No	No
KSF170117-2	KSF95				Ayoub-Ulasa-1					<10	2014	2010s	Bought from his friend	Increased	High yield	Increased	High yield	Dual	Household food,fresh roots	Household food, processed	Household food, leaves			Late	24	5= very good	5= very good	5= very good	3= fair	3= fair; CMD 3	5= very good	5= very good	5= very good; sweet	5= very good				Use clean planting material	Own material	N/A	No	No
KSF170118-1	KSF96				Mwanza Kilago					1000-4000	2014	2010s	From neighbouring village Kalola	Decreased	He shifted to tobacco	Decreased	He shifted to tobacco	Flour	Household good, processed	Sale of processed product				Medium	18	5= very good ( 15 bags of dried cassava)	5= very good	5= very good	3= fair	3= fair; has CMD-3	N/A	5= very good; dried	3= fair; Bitter	5= very good; Dried (1 bag= 10,000)				Use clean planting material	Own material	Gift to person in community	No	No
KSF170118-1	KSF97				Hamis-Maswanya-1					1000-2000	2014	2010s	From his neighbouring village	Increased	High yield	Increased	High yield	Flour	Household good, processed	Sale of processed product				Medium	18	5= very good	5= very good	4= good	3= fair	4= good; root necrosis lass 2	N/A	5= very good	3= fair; Bitter	5= very good; dried cassava				Use clean planting material	Own material	Gift to person in community	No	No
KSF170119-1	KSF98				Mwaya					100-200	2014	2010s	From Tumbi Agricutural Researh Institute	Increased	High yield	Increased	Disease tolerance	Dual	Household food,fresh roots	Household food, processed	Household food, leaves			Early	9	5= very good	5= very good	5= very good	4= good	5= very good	5= very good	4= good	5= very good; sweet	4= good; fresh root				Use clean planting material	Own material	Gift to person in community	No	No
KSF170119-1	KSF99				Kachaga					100-200	2014	2010s	From Tumbi Agricultural Research Institute	Increased	High yield	Increased	High yield	Dual	Household food,fresh roots	Household food, processed				Early	9	5= very good	5= very good	4= good	4= good	5= very good	5= very good	4= good	5= very good; sweet	4= good				Use clean planting material	Own material	Gift to person in community	No	No
SMS160615-1	SMS01		Yes	Yes	Kisimba	Kiswahili	Lion	More power during harvesting	Mjambiani	100	1990	1990s	Sweet and high yield	Increased	Sweet and high yield	Increased	Household food and dales of roots	Boil	Sale of roots	Household food,fresh roots	Household food,leaves			Medium	9	5 = very good	5 = very good	3 = fair	3 = fair	5 = very good	4 = good	4 = good	5 = very good	4 = good	Leaves	No	Both equally	Keep in multiple plots	Own material	Gift to person in community	No	No
SMS160615-1	SMS02		Yes		Kigori	Kiswahili	Vargin	Sweet		7	1990	1990s	Don't know	Decreased	No market	Decreased	No market	Boil	Household food,fresh roots	Sale of roots	Household food,leaves			Medium		5 = very good	4 = good	3 = fair	3 = fair	2 = bad	5 = very good	5 = very good	5 = very good	3 = fair			Both equally	Keep in multiple plots	Gift from person in community	Gift to person in community	No	No
SMS160615-2	SMS03		Yes		Uzi-Ali-1					5	2012	2010s	As seed germinated	Don't know	Don't know	Don't know	Bad external colour of storage root (light brown)	Dual	Household food,fresh roots	Household food,leaves	Sale of processed product			Late		5 = very good	5 = very good	4 = good	4 = good	5 = very good	4 = good	5 = very good	5 = very good	3 = fair	No	No	Both equally	Keep in multiple plots	Own material	Gift to person in community	No	No
SMS160615-2	SMS04		Yes		Mamboga	Kiswahili	Many leaves	Frequently leaves harvest	No	50	1980	1980s	Don't know	Decreased	Because not for sell	Decreased	Because not for sell	Boil	Household food,fresh roots	Household food,leaves	Sale of roots			Late		5 = very good	5 = very good	5 = very good	2 = bad	5 = very good	5 = very good	5 = very good	5 = very good	3 = fair	Drought tolerance	Late maturity	Both equally	Keep in multiple plots	Own material	Gift to person in community	No	No
SMS160615-3	SMS05		No		Uzi-Haji-1					2	2015	2010s	Gift from the neighbour village	No longer planted	New	No Change	Less availability	Boil	Household food,fresh roots	Household food,leaves				Medium	9	3= fair	5 = very good	4 = good	5 = very good	5 = very good	5 = very good	4 = good	5 = very good	3 = fair			Both equally	Keep in multiple plots	Own material	Gift to outsider	No	No
SMS160616-1	SMS06		No	Yes	Haji Maneno	Kiswahili	No translation	The name of the person who brought the cassava cutting in the village	No	2000	2005	2000s	He gifted from other farmer	Increased	High yield and disease resistant	Increased	High yield and disease resistant variety	Boil	Household food,fresh roots	Household food,leaves	Sale of roots			Late	18	4 = good	4 = good	4 = good	4 = good	3 = fair	4 = good	4 = good	4 = good	4 = good	No	No	Both equally	Keep in multiple plots	Gift from person in community	Gift to person in community	No	No
SMS160616-2	SMS07			Yes	Kaniki					7	2015	2010s	Brought from farmer friend	Decreased	Late maturity	Decreased	less planting	Boil	Household food,fresh roots	Household food,leaves	Sale of roots			Late		5 = very good	4 = good	4 = good	4 = good	3 = fair	3 = fair	0 = don't know	3 = fair	0 = don't know	No	No	Both equally	Keep in multiple plots	Gift from person in community	Gift to person in community	No	No
SMS160616-3	SMS08			Yes	Pitanazako-Hussein-1					50	2012	2010s	Gifted from neighbour	Increased	High yield	Increased	High yield	Boil	Household food,fresh roots	Household food,leaves				Medium	12	5 = very good	4 = good	4 = good	4 = good	3 = fair	4 = good	0 = don't know	4 = good	0 = don't know	No	No	Both equally	Keep in multiple plots	Gift from person in community	Gift to person in community	No	No
SMS160616-4	SMS09		Yes		Mto wa Pwani-Pandu-1					100	2007	2000s	Gifted from farmer friend	Increased	High yield	Increased	High yield	Boil	Household food,fresh roots	Household food,leaves				Medium		4 = good	4 = good	4 = good	4 = good	3 = fair	4 = good	0 = don't know	4 = good	3 = fair	No	No	Both equally	Keep in multiple plots	Own material	Gift to person in community	No	No
SMS160616-5	SMS10		No		Mto wa Pwani-Haji-1					10	2015	2010s	Relative farmer	Decreased	Low yield	Decreased	Low yield	Boil	Household food,fresh roots	Household food,leaves				Early	6	3= fair	4 = good	4 = good	4 = good	3 = fair	4 = good	0 = don't know	4 = good	0 = don't know	No	No	Both equally	Keep in multiple plots	Own material	Gift to person in community	No	No
SMS160616-5	SMS11		No	Yes	Mto wa Pwani-Haji-2					150	2015	2010s	Gift from relative farmer	Increased	High yiled	Increased	High yield	Boil	Household food,fresh roots	Household food,leaves	Sale of roots					4 = good	4 = good	4 = good	5 = very good	3 = fair	4 = good	0 = don't know	4 = good	3 = fair	early maturity	No	Both equally	Keep in multiple plots	Own material	Gift to person in community	No	No
SMS160616-5	SMS12		No		Mto wa Pwani-Haji-3					150	2012	2010s	Gift from relative farmer	Increased	High yield and early maturity	Increased	High yield and early maturity	Boil	Household food,fresh roots	Household food,leaves	Sale of roots					4 = good	4 = good	4 = good	4 = good	3 = fair	4 = good	0 = don't know	4 = good	4 = good	early maturity and high yield	no	Both equally	Keep in multiple plots	Own material	Gift to person in community	No	No
SMS160617-1	SMS13		Yes		Tunda	Kiswahili	Fruits	They don't know	No	100	1980s	1980s	Gifted	Increased	High yielding and sweet	Increased	Business	Boil	Household food,fresh roots	Household food,processed	Sale of leaves			Medium		5 = very good	5 = very good	5 = very good	5 = very good	5 = very good	5 = very good	5 = very good	5 = very good	5 = very good			Men	Keep in multiple plots	Own material	Gift to person in community	No	No
SMS160617-1	SMS14		Yes		Keji-Makame-1	Don't know	None	Don't know	No	105	1980s	1980s	Gifted from neighbour village	Increased	Sweet, high yield	Increased	They love it	Dual	Household food,fresh roots	Household food,leaves	Household food,processed			Medium		4 = good	4 = good	5 = very good	4 = good	3 = fair	5 = very good	5 = very good	5 = very good	4 = good			Men	Keep in multiple plots	Own material	Gift to person in community	No	No
SMS160617-1	SMS15		Yes	Yes	Keji-Makame-2	Kiswahili				100	1980	1980s	Given by his friend from other village	Increased	High yield	Increased	Sweet and High yield	Dual	Household food,fresh roots	Household food,leaves	Household food,processed			Late	12	4 = good	5 = very good	5 = very good	3 = fair	5 = very good	5 = very good	4 = good	5 = very good	3 = fair			Men	Keep in multiple plots; Give to others to plant	Own material	Gift to person in community; Gift to outsider	No	No
SMS160617-2	SMS16		Yes		Mtungi	Kiswahili	Pot	Short and Open	No	198	1990s	1990s	From the seed germination	Increased	High yield	Increased	High root peduncle (protection for monkey)	Boil	Household food,fresh roots	Household food,processed	Sale of roots			Medium		5 = very good	5 = very good	5 = very good	4 = good	4 = good	5 = very good	5 = very good	5 = very good	5 = very good			Both equally	Keep in multiple plots	Own material	Gift to person in community	No	No
SMS160617-2	SMS17		Yes		Muafaka	Kiswahili	Consensus	Political Consensus	Joya	100	2015	2010s	Gifted from Pemba	Increased	Short maturity,high yield	Increased	Sweet and resistant to pest and diseases	Dual	Household food,fresh roots	Sale of roots	Household food,processed			Early		5 = very good	5 = very good	5 = very good	5 = very good	5 = very good	5 = very good	5 = very good	5 = very good	5 = very good			Both equally	Keep in multiple plots	Gift from outsider	Gift to person in community	No	No
SMS160617-2	SMS18		Yes		Maskini Hazog-1	Kiswahili	Poorer never get hunger	High yield	No	110	2014	2010s	Gifted	Increased	Sweet, high yield	Increased	High yield,resistant to disease	Dual	Household food,fresh roots	Household food,processed	Sale of roots			Early		5 = very good	5 = very good	5 = very good	5 = very good	5 = very good	5 = very good	5 = very good	5 = very good	5 = very good	No	No		Keep in multiple plots	Own material	Gift to person in community	No	No
SMS160617-2	SMS19		Yes		Keji-Khamis-1					70	2010	2010s	From his neighbours	Increased	High yield	Increased	High yield	Boil	Household food,fresh roots	Sale of roots	Household food,leaves			Late	12	5 = very good	4 = good	5 = very good	4 = good	4 = good	5 = very good	4 = good	5 = very good	5 = very good	Growth habit good		Both equally	Keep in multiple plots; Give to others to plant	Gift from person in community; Own material	Gift to person in community; Gift to outsider	No	No
SMS160617-3	SMS20		Yes		Keji-Mberwa-1					50	2010s	2010s	From neighbouring farmer (Mainland)	Increased	High yield	Increased	High yield	Dual	Household food,fresh roots	Household food,processed	Sale of roots			Late	12	4 = good	5 = very good	5 = very good	3 = fair	5 = very good	4 = good	5 = very good	5 = very good	4 = good	No	No	Both equally	Keep in multiple plots; Give to others to plant; Know where to find more	Own material	Gift to person in community; Gift to outsider	No	No
SMS160617-4	SMS21		No		Kalolo	Kiswahili		Don't known	No	2000	1990s	1990s	By fisherman from mainland	Decreased	Bitter varieties	Decreased	More bitter varieties	Flour	Household food,processed	Household food,leaves	Household fencing			Late		5 = very good	5 = very good	5 = very good	3 = fair	4 = good	4 = good	5 = very good	1 = very bad	4 = good			Both equally	Keep in multiple plots	Own material	Gift to person in community	No	No
SMS160617-5	SMS22		Yes		Kiguzo	Kiswahili	Small pole	Erect habit	No	50	2013	2010s	Gifted with neighbour	Increased	Good roots, sweet	Increased	resistant, high yield	Dual	Household food,fresh roots	Sale of roots	Household food,processed				12	5 = very good	5 = very good	5 = very good	5 = very good	5 = very good	5 = very good	5 = very good	5 = very good	5 = very good			Both equally	Keep in multiple plots	Own material	Gift to person in community; Gift to outsider	No	No
SMS160617-5	SMS23		Yes		Kipusa 2	Kiswahili	Scarcity		No	130	1990s	1980s		Increased	Sweet,high yield	Increased		Dual	Household food,fresh roots	Household food,leaves	Household food,processed			Early		5 = very good	5 = very good	5 = very good	5 = very good	5 = very good	5 = very good	5 = very good	5 = very good	5 = very good			Both equally	Keep in multiple plots; Give to others to plant	Own material	Gift to person in community; Gift to outsider	No	No
SMS160617-6	SMS24		Yes		Kigoma	Kiswahili	Small drum		No	10	2015	1970s	From fisherman	Increased	Sweet	Increased	resistant to pest and diseases	Dual	Household food,fresh roots	Household food,processed	Household food,leaves				12	5 = very good	5 = very good	5 = very good	5 = very good	5 = very good	5 = very good	5 = very good	5 = very good	5 = very good	No	No		Keep in multiple plots	Gift from person in community	Gift to person in community	No	No
SMS160617-7	SMS25				Boma Ndefu	Kiswahili	Don't know		No	1000	1970s	1970s	They don't know	Decreased	Not resistant to diseases	No Change	For food	Dual	Household food,fresh roots	Household food,leaves	Household food,processed			Early		4 = good	3 = fair	3 = fair	4 = good	3 = fair	5 = very good	5 = very good	5 = very good	4 = good			Both equally	Keep in multiple plots	Own material	Gift to person in community	No	No
SMS160620-1	SMS26				Tom	Kiswahili	The person who brought the cassava cutting	Person	No	50	2013	2010s	Neighbour	Increased	Sweet taste	Increased	Sweet taste	Boil	Household food,fresh roots	Household food,leaves				Medium		3= fair	3 = fair	3 = fair	3 = fair	3 = fair	4 = good	4 = good	4 = good	0 = don't know	No	No	Both equally	Keep in multiple plots	Own material	Gift to person in community	No	No
SMS160620-1	SMS27				Kiroba	Kiswahili	One cassava plant root is enough to fill the sack	Name of the person	No	170	2012	2010s	from neighbour	Increased	High yield	Increased	high yield	Boil	Household food,fresh roots	Household food,leaves						4 = good	4 = good	3 = fair	3 = fair	2 = bad	3 = fair	3 = fair	3 = fair	0 = don't know	No	No	Both equally	Keep in multiple plots	Own material	Gift to person in community	No	No
SMS160620-2	SMS28			Yes	Mtanga	Kiswahili	No	No	No	180	2010	2010s	Farmer friend	Increased	High yield	Increased	Sweet taste	Boil	Household food,fresh roots	Household food,leaves	Sale of roots					3= fair	3 = fair	3 = fair	4 = good	3 = fair	4 = good	0 = don't know	4 = good	4 = good	Sweet taste		Both equally	Keep in multiple plots	Own material	Gift to person in community	No	No
SMS160620-2	SMS29			Yes	Mfaransa	Kiswahili	No	No	No	300	2012	2010s	Donge Karange	Increased	High yield	Increased	Resistant against diseases	Boil	Household food,fresh roots	Household food,leaves	Sale of roots			Late		3= fair	3 = fair	3 = fair	3 = fair	4 = good	4 = good	3 = fair	4 = good	3 = fair	Big root	No	Both equally	Keep in multiple plots	Own material	Gift to outsider	No	No
SMS160620-3	SMS30				Abuja	Kiswahili	The capital of Nigeria	The capital of Nigeria	No	180	2011	2010s	Donge	Increased	Sweet	Increased	High yield	Boil	Household food,fresh roots	Household food,leaves	Sale of roots			Medium		3= fair	3 = fair	3 = fair	3 = fair	3 = fair	3 = fair	3 = fair	3 = fair	3 = fair	No	No	Both equally	Keep in multiple plots	Own material	Gift to person in community	No	No
SMS160620-3	SMS31				Mlezi	Kiswahili	No	He does not know	No	68	2012	2010s	Chaani	Increased	high yield	Increased	Sweet taste	Boil	Household food,fresh roots	Household food,leaves				Medium		4 = good	3 = fair	3 = fair	3 = fair	3 = fair	3 = fair	0 = don't know	3 = fair	0 = don't know	No	No	Both equally	Keep in multiple plots	Own material	Gift to person in community	No	No
SMS160621-1	SMS32		No		Mtoto Shoo	Kiswahili		Based on its brightful colour (Red stem colour) and	No	500	2013	2010s	From agricultural station. Selem	No change		No Change		Boil	Household food,fresh roots	Household food,leaves	Other; Gift to others				12	3= fair; Depend on soil type	4 = good; But not more than 1 year	5 = very good, Ever green all over	5 = very good; Following farmer's preferance	3 = fair; It is susceptible especially late….	5 = very good; Becomes soft within a short time	5 = very good; Provide high amount of flour	5 = very good; Very sweet	4 = good; Can compete with other varieties	No	No	Both equally	Other; Replanting	Gift from person in community	Gift to person in community	No	No
SMS160621-2	SMS33				Kizimbani-Juma-1				I don't	150	2003	2000s		Decreased	High susceptible to disease	Decreased	Because of conserving it for referance	Boil	Household food,fresh roots	Household food,leaves	Other; Conservation of planting materials					3= fair	3 = fair	5 = very good	4 = good	3 = fair	3 = fair	4 = good	3 = fair	3 = fair	No	No	Both equally	Other; Replanting	Own material	Other; Not given to anybody	No	No
