# Supplementary material for: Collection, genotyping and virus elimination of cassava landraces from Tanzania and documentation of farmer knowledge
Source: PLoS One. 2021 Aug 17;16(8):e0255326. doi: 10.1371/journal.pone.0255326 (PMC8370617; doi:10.1371/journal.pone.0255326)
Supplement: S6 File — (XLSX) [file pone.0255326.s006.xlsx]

## Sheet: Landrace_collections
PONE-D-20-24321
Ferguson et al. Collection, Genotyping and Virus Elimination of Cassava Landraces from Tanzania and Documentation of Farmer Knowledge
Supplementary file_S6: Data of cassava landrace morphological characteristics
Collection Number	Alternative identifier	Questionnaire Number	Principal collector	Zone	Principal Collector Institution	Date	Altitude	Landrace/ Variety Local Name	Plant Location of collection	Photographs	Survey	Age of plant	Colour of apical leaves	Pubescence of apical leaves	Shape of central leaflet	Petiole colour	Number of leaf lobes	Flowering	Colour of stem cortex	Colour of stem epidermis (internal surface)	Colour of stem exterior	Growth habit of stem	Branching habit	Shape of plant	External colour of storage root	Colour of root pulp	Colour of root cortex	Harvest Index	CBSD (foliar) Incidence	CBSD (foliar) Maximum Severity	CBSD (root) Incidence	CBSD (root) Maximum Severity	CMD (foliar)	CMD(foliar)	Other Incidence	Other Maximum Severity	Topography	Vegetation	Soil Texture	Drainage	Slope	Evaluated for food traits
AAH01		AAH160618-1	Ali Ali Hamad	Pemba	Kizimbani	2016-06-18	16	Nistiri	Farmer's field	IMG0024	Yes		Purplish-green	Absent	Obovate-lanceolate	Red		Absent	Orange	Light brown	Light brown or orange	Straight	Erect	Umbrella	Light brown	White or cream	Pink	Medium	10	1	1	1	0	1	1	1	Flood plain	Steppe (Grass, bush and thicket)	Clay	Poor	Moderate slope (4-14)
AAH02		AAH160618-1	Ali Ali Hammad	Pemba	Kizimbani	2016-06-18	16	Unknown	Farmer's field	IMG0025	Yes		Purplish-green	Absent	Ellipic-lanceolate	Red	Seven	Present	Light green		Light brown or orange	Straight	Trichotomous	Umbrella	Light brown	White or cream	White or cream	High	0	1	0	1	0	1	0	1	Flood plain	Steppe (Grass, bush and thicket)	Clay	Poor	Moderate slope (4-14)
AAH03		AAH160618-2	Ali Ali Hammad	Pemba	Kizimbani	2016-06-18	24	Sepide Nyekundu	Homestead		Yes		Purplish-green	Absent	Ellipic-lanceolate	Green with red	Seven	Absent	Light green	Light brown	Light brown or orange	Straight	Erect	Umbrella	Light brown	White or cream	White or cream	Medium	0	1	0	1	0	1	0	1	Flat, not flood-prone	Steppe (Grass, bush and thicket)	Silt	Good	Moderate slope (4-14)
AAH04		AAH160618-3	Ali Ali Hammad	Pemba	Kizimbani	2016-06-18	64	Mjawa	Homestead		Yes		Purplish-green	Absent	Ellipic-lanceolate	Light green	Seven	Absent	Light green	Light brown	Silver green	Straight	Erect	Cylindrical	Light brown	White or cream	Pink		0	1	0	1	10	2			Flat, not flood-prone	Steppe (Grass, bush and thicket)	Sandy loam		Moderate slope (4-14)
AAH05		AAH160618-4	Ali Ali Hamad	Pemba	Kizimbani	2016-06-18	64	Chane	Homestead		Yes		Purplish-green	Absent	Straight or linear	Green with red	Eleven	Absent	Light green	Light brown	Silver green	Straight	Erect	Cylindrical	Light brown	White or cream	White or cream	Medium	0	1	0	1	0	1			Flat, not flood-prone	Steppe (Grass, bush and thicket)	Sandy loam	Good	Moderate slope (4-14)
AAH06		AAH160618-4	Ali Ali Hamad	Pemba	Kizimbani	2016-06-18	57	Mjimbi	Farmer's field		Yes		Purplish-green	Absent	Obovate-lanceolate	Green with red	Eleven	Absent	Light green	Cream	Silver green	Straight	Erect	Cylindrical	Light brown	White or cream	White or cream	Medium	0	1	0	1	0	1			Mountainous	Steppe (Grass, bush and thicket)	Clay	Good	Steep slope (>14)
AAH07		AAH160619-1	Ali Ali Hamad	Pemba	Kizimbani	2016-06-19	27	Sinzia	Farmer's field		Yes		Light green	Absent	Straight or linear	Light green	Seven	Absent	Dark green	Light brown	Silver green	Straight	Dichotomous	Open	Light brown	White or cream	White or cream	Medium	10	2	10	2	0	1			Flat, not flood-prone	Steppe (Grass, bush and thicket)	Sandy loam	Good	Flat or almost flat (<4)
AAH08		AAH160619-1	Ali Ali Hamad	Pemba	Kizimbani	2016-06-19	27	Mwari Machanja	Farmer's field		Yes		Purplish-green	Absent	Lanceolate	Red	Five	Present	Light green	Light brown	Silver green	Straight	Dichotomous	Compact	White or cream	White or cream	White or cream	Medium	10	2	0	1	0	1			Flat, not flood-prone	Steppe (Grass, bush and thicket)	Sandy loam	Good	Flat or almost flat (<4)
AAH09		AAH160619-2	Ali Ali Hamad	Pemba	Kizimbani	2016-06-19	28	Msufi	Farmer's field	IMG0030	Yes		Light green	Absent	Ellipic-lanceolate	Green with red	Nine	Absent	Dark green	Light brown	Silver green	Straight	Erect	Compact	Yellow	White or cream	White or cream	Medium	10	2	0	1	0	1			Flat, not flood-prone	Steppe (Grass, bush and thicket), East Africa coastal forest	Sandy loam	Good	Flat or almost flat (<4)
AAH10		AAH160619-3	Ali Ali Hamad	Pemba	Kizimbani	2016-06-19	40	Kichungu	Farmer's field	IMG0031	Yes		Purplish-green	Absent	Ellipic-lanceolate	Red	Seven	Absent	Dark green	Light brown	Silver green	Straight	Dichotomous	Umbrella	White or cream	White or cream	White or cream	Low	0	1	0	1	0	1			Flat, not flood-prone	Steppe (Grass, bush and thicket)	Sandy loam	Excellent	Flat or almost flat (<4)
AAH11		AAH160619-3	Ali Ali Hamad	Pemba	Kizimbani	2016-06-19	40	Mbuyu	Farmer's field	IMG0032	Yes		Purplish-green	Absent	Ellipic-lanceolate	Red	Seven	Present	Light green		Light brown or orange	Straight	Erect	Cylindrical	Light brown	White or cream	White or cream	Medium	40	3	0	1	0	1			Flat, not flood-prone	Steppe (Grass, bush and thicket)	Sandy loam	Excellent	Flat or almost flat (<4)
AAH12		AAH160619-3	Ali Ali Hamad	Pemba	Kizimbani	2016-06-19	43	Sepide Machanja	Farmer's field	IMG0033	Yes		Purplish-green	Absent	Ellipic-lanceolate	Green with red	Seven	Present	Light green	Light brown	Silver green	Straight	Trichotomous	Open	White or cream	White or cream	White or cream	High	30	3	0	1	0	1			Flat, not flood-prone	Steppe (Grass, bush and thicket)	Sandy loam	Excellent	Flat or almost flat (<4)
AAH13		AAH160619-3	Ali Ali Hamad	Pemba	Kizimbani	2016-06-19	43	Sepide	Farmer's field	IMG0034	Yes		Purplish-green	Absent	Ellipic-lanceolate	Green with red	Seven	Absent	Light green	Light brown	Silver green	Straight	Erect	Cylindrical	White or cream	White or cream	White or cream	High	20	2	0	1	0	1			Flat, not flood-prone	Steppe (Grass, bush and thicket)	Sandy loam	Excellent	Flat or almost flat (<4)
AAH14		AAH160619-3	Ali Ali Hamad	Pemba	Kizimbani	2016-06-19	37	Juma Mussa	Farmer's field	IMG0035	Yes		Purplish-green	Absent	Ellipic-lanceolate	Red	Seven	Present	Light green	Light brown	Light brown or orange	Straight	Erect	Cylindrical	Light brown	White or cream	White or cream	High	0	1	0	1	0	1			Flat, not flood-prone	Steppe (Grass, bush and thicket)	Sandy loam	Excellent	Flat or almost flat (<4)
AAH15		AAH160619-4	Ali Ali Hamad	Pemba	Kizimbani	2016-06-19	37	Mfodoa	Farmer's field	IMG 0036	Yes		Purplish-green	Absent	Obovate-lanceolate	Light green	Five	Absent	Light green	Light brown	Silver green	Straight	Erect	Umbrella	Yellow	White or cream			15	2	0	1	0	1			Flat, not flood-prone	Steppe (Grass, bush and thicket)	Sandy loam	Good	Flat or almost flat (<4)
AAH16		AAH160619-4	Ali Ali Hamad	Pemba	Kizimbani	2016-06-19	37	Kigoma wa Piki	Farmer's field		Yes		Light green	Absent	Ellipic-lanceolate	Red	Seven	Absent	Light green	Light brown	Silver green	Straight	Erect	Cylindrical	White or cream	White or cream	Pink	Medium	0	1	0	1	0	1				Steppe (Grass, bush and thicket)	Sandy loam	Excellent	Flat or almost flat (<4)
AAH17		AAH160619-5	Ali Ali Hamad	Pemba	Kizimbani	2016-06-19	24	Kishindo	Farmer's field	IMG 0037	Yes		Purplish-green	Absent	Ellipic-lanceolate	Green with red	Five	Present	Light green	Light brown	Light brown or orange	Straight	Dichotomous	Cylindrical	Light brown	White or cream	White or cream	High	0	1	0	1	0	1			Steep hills	East Africa coastal forest	Clay loam	Excellent	Steep slope (>14)
AAH18		AAH160619-5	Ali Ali Hamad	Pemba	Kizimbani	2016-06-19	24	Kibiriti Nyekundu	Farmer's field	IMG 0038	Yes		Purplish-green	Absent	Ellipic-lanceolate	Red	Seven	Absent	Light green	Light brown	Light brown or orange	Straight	Erect	Cylindrical	Light brown	White or cream	White or cream	Medium	0	1	0	1	0	1			Flat, not flood-prone	Steppe (Grass, bush and thicket)	Sandy loam	Good	Flat or almost flat (<4)
AAH19		AAH160619-5	Ali Ali Hamad	Pemba	Kizimbani	2016-06-19	24	Kibiriti Cheusi	Farmer's field	IMG0039	Yes		Purplish-green	Absent	Ellipic-lanceolate	Green with red	Seven	Absent	Dark green	Light brown	Light brown or orange	Straight	Dichotomous	Umbrella	White or cream	White or cream	White or cream	High	0	2	65	3	0	1			Steep hills	East Africa coastal forest	Clay loam	Excellent	Steep slope (>14)
AAH20		AAH160619-6	Ali Ali Hamad	Pemba	Kizimbani	2016-06-19	13	Macho	Farmer's field	IMG0040	Yes		Purplish-green	Absent	Ellipic-lanceolate	Red	Seven	Absent	Light green	Light brown	Light brown or orange	Straight	Dichotomous	Cylindrical	Light brown	White or cream	White or cream	Medium	0	1	0	1	0	1			Steep hills	Steppe (Grass, bush and thicket)	Sandy loam	Good	Flat or almost flat (<4)
BKP01	BPK01	BPK160609-1	BPK (Group 1)	Southern highlands	NARI	2016-06-09	1222	Mwaya	Farmer's field	20160609-150955-57	Yes		Light green	Absent	Lanceolate	Light green	Five	Present	Light green	Light brown	Dark brown	Zig zag	Dichotomous	Open	White or cream	White or cream	Yellow		0	1	0	1	0	1			Steep hills	Deciduous forest (Woodland savanna)	Clay loam	Modarate	Moderate slope (4-14)
BKP02	BPK02	BPK160609-1	BPK	Southern highlands	NARI	2016-06-09	1221	Bomoka	Farmer's field	20160609-161951	Yes		Purplish-green	Absent	Oblong-lanceolate	Light green	Five	Present	Dark green	Dark brown	Light brown or orange	Zig zag	Trichotomous	Compact	Light brown	White or cream	Purple		0	1	0	13	0				Steep hills	Deciduous forest (Woodland savanna)	Clay loam	Modarate	Moderate slope (4-14)
BKP03	BPK03	BPK160609-1	BPK	Southern highlands	NARI	2016-06-09	1220	Mama	Farmer's field	20160609-16007-8	Yes		Light green	Absent	Ellipic-lanceolate	Light green	Seven	Present	Light green	Light brown	Silver green	Zig zag	Dichotomous	Open	Yellow	White or cream	White or cream		0	1	0	1	0	3				Deciduous forest (Woodland savanna)	Clay loam	Modarate	Moderate slope (4-14)
BKP04	BPK04	BPK160610-1	BPK	Southern highlands	NARI	2016-06-10	1288	Mangindo	Farmer's field	20160610-112727/112802	Yes		Purplish-green	Absent	Ellipic-lanceolate	Green with red	Five	Present	Light green	Dark brown	Light brown or orange	Straight	Dichotomous	Open	Yellow	White or cream	Yellow		0	3	0	3	0	3			Mountainous	Steppe (Grass, bush and thicket)	Clay loam	Modarate	Moderate slope (4-14)
BKP05	BPK05	BPK160610-1	BPK	Southern highlands	NARI	2016-06-10	1291	Mchuchuma	Farmer's field	20160610_110036/110132	Yes		Purplish-green	Absent	Ellipic-lanceolate	Red	Five	Present	Light green	Light brown	Silver green	Zig zag	Dichotomous	Open	White or cream	White or cream	Yellow		0	1	0	1	0	1			Mountainous	Steppe (Grass, bush and thicket)	Clay loam	Modarate	Moderate slope (4-14)
BKP06	BPK06	BPK160610-2	BPK	Southern highlands	NARI	2016-06-10	0	Kandengenya	Farmer's field	20160610_13442/130356	Yes		Purple	Absent	Ellipic-lanceolate	Green with red	Seven	Present	Dark green	Cream	Silver green	Straight	Dichotomous	Open	White or cream	White or cream	White or cream		0	3	0	1	0	3			Steep hills	Steppe (Grass, bush and thicket)	Clay loam	Modarate	Steep slope (>14)
BKP07	BPK07	BPK160611-1	BPK	Southern highlands	NARI	2016-06-11	0	Mkangawandu	Farmer's field	20160611_110715/110736	Yes		Purplish-green	Absent	Ellipic-lanceolate	Green with red	Seven	Present	Dark green	Dark brown	Dark brown	Straight	Dichotomous	Open	Light brown	White or cream	White or cream		0	1	0	1	0	4			Mountainous	Steppe (Grass, bush and thicket)	Sandy loam	Modarate	Steep slope (>14)
BKP08	BPK08	BPK160611-1	BPK	Southern highlands	NARI	2016-06-11	0	Waridi	Farmer's field	20160611_132851/132918	Yes		Purplish-green	Absent	Ellipic-lanceolate	Green with red	Five	Present	Light green	Light brown	Light brown or orange	Zig zag	Dichotomous	Open	White or cream	White or cream	White or cream		0	1	0	1	0	1			Mountainous	Steppe (Grass, bush and thicket)	Loam	Good	Moderate slope (4-14)
BKP09	BPK09	BPK160611-1	BPK	Southern highlands	NARI	2016-06-11	1463	Sindano	Farmer's field	20160611_130142	Yes		Purplish-green	Absent	Oblong-lanceolate	Green with red	Five	Present	Light green	Light brown	Dark brown	Straight	Dichotomous	Open	Dark brown	White or cream	White or cream		0	1	0	1	0	1			Mountainous	Steppe (Grass, bush and thicket)	Loam	Good	Moderate slope (4-14)
BKP10	BPK10	BPK160612-1	BPK	Southern highlands	NARI	2016-06-12	593	Gomani	Farmer's field	20160612_143937	Yes		Purple	Absent	Lanceolate	Green with red	Seven	Present	Light green	Light brown	Light brown or orange	Straight	Erect	Cylindrical	Light brown	White or cream	White or cream		0	1	0	1	0	1			Mountainous	Steppe (Grass, bush and thicket)	Sandy loam	Good	Steep slope (>14)
BKP11	BPK11	BPK160612-1	BPK	Southern highlands	NARI	2016-06-12	587	Mtwara	Farmer's field	20160612_151323/151335	Yes		Purplish-green	Absent	Obovate-lanceolate	Green with red	Five	Present	Light green	Cream	Dark green	Straight	Tetrachotomous	Umbrella	White or cream	White or cream	Yellow		0	1	0	1	0	1			Mountainous	Steppe (Grass, bush and thicket)	Sandy loam	Good	Steep slope (>14)
BKP12	BPK12	BPK160612-1	BPK	Southern highlands	NARI	2016-06-12	1516	Meda	Farmer's field	20160612_154319/154335	Yes		Purplish-green	Absent	Oblong-lanceolate	Green with red	Nine	Absent	Light green	Dark brown	Light brown or orange	Straight	Dichotomous	Cylindrical	Dark brown	White or cream	White or cream		0	1	0	1	0	1			Mountainous	Steppe (Grass, bush and thicket)	Sandy loam	Good	Steep slope (>14)
BKP13	BPK13	BPK160612-1	BPK	Southern highlands	NARI	2016-06-12	1516	Betrice	Farmer's field	20160612_153209/153231	Yes		Light green	Absent	Oblong-lanceolate	Light green	Seven	Present	Light green	Cream	Dark green	Straight	Dichotomous	Umbrella	White or cream	White or cream	White or cream		0	1	0	1	0	1			Mountainous	Steppe (Grass, bush and thicket)	Sandy loam	Good	Steep slope (>14)
BKP14	BPK14	BPK160612-1	BPK	Southern highlands	NARI	2016-06-13	584	Eliza	Farmer's field	20160612_145548/145621	Yes		Light green	Absent	Straight or linear	Green with red	Seven	Absent	Light green	Cream	Dark green	Straight	Erect	Cylindrical	White or cream	White or cream	Yellow		0	3	0	1	0	3			Mountainous	Steppe (Grass, bush and thicket)	Sandy loam	Good	Steep slope (>14)
BKP15	BPK15	BPK160612-2	BPK	Southern highlands	NARI	2016-06-12	679	Tupuka	Farmer's field	20160612_173003	Yes		Light green	Absent	Lanceolate	Green with red	Five	Absent	Light green	Light brown	Light brown or orange	Straight	Dichotomous	Umbrella	Yellow	White or cream	White or cream		0	1	0	1	0	1			Mountainous	Steppe (Grass, bush and thicket)	Sandy loam	Good	Moderate slope (4-14)
BKP16	BPK16	BPK160612-2	BPK	Southern highlands	NARI	2016-06-12	675	Walia	Farmer's field	20160612_171814	Yes		Light green	Present	Oblong-lanceolate	Red	Seven	Absent	Light green	Cream	Silver green	Straight	Erect	Cylindrical	White or cream	White or cream	White or cream		0	1	0	1	0	3			Mountainous	Steppe (Grass, bush and thicket)	Sandy loam	Good	Moderate slope (4-14)
BKP17	BPK17	BPK160612-2	BPK	Southern highlands	NARI	2016-06-12	672	Mwarabu	Farmer's field	20160612_170132	Yes		Purple	Absent	Lanceolate	Red	Seven	Absent	Light green	Light brown	Light brown or orange	Straight	Dichotomous	Umbrella	Light brown	White or cream	White or cream		0	1	0	1	0	1			Mountainous	Steppe (Grass, bush and thicket)	Sandy loam	Good	Moderate slope (4-14)
BKP18	BPK18	BPK160613-1	BPK	Southern highlands	NARI	2016-06-13	531	Kifuu cha nazi	Homestead	20160613_135705/135712	Yes		Purple	Absent	Oblong-lanceolate	Green with red	Five	Absent	Light green	Dark brown	Light brown or orange	Straight	Dichotomous	Umbrella	Light brown	White or cream	White or cream		0	1	0	1	0	1			Flat, not flood-prone	Deciduous forest (Woodland savanna)	Sandy loam	Good	Moderate slope (4-14)
BKP19	BPK19	BPK160613-1	BPK	Southern highlands	NARI	2016-06-13	0	Unknown I	Homestead	20160313_140845/140916/140923	Yes		Purplish-green	Absent	Oblong-lanceolate	Green with red	Seven	Present	Orange	Dark brown	Light brown or orange	Zig zag	Dichotomous	Umbrella	Dark brown	White or cream	White or cream		0	1	0	1	0	1			Flat, not flood-prone	Deciduous forest (Woodland savanna)	Sandy loam	Good	Flat or almost flat (<4)
BKP20	BPK20	BPK160613-1	BPK	Southern highlands	NARI	2016-06-13	514	Simama	Farmer's field	20160613_145503	Yes		Purplish-green	Absent	Oblong-lanceolate	Light green	eight	Absent	Dark green	Cream	Silver green	Straight	Dichotomous	Cylindrical	White or cream	White or cream	White or cream		0	1	0	1	0	1			Rolling hills	Temperate and mountain grassland		Good	Moderate slope (4-14)
BKP21	BPK21	BPK160613-1	BPK	Southern highlands	NARI	2016-06-13	514	Kibong		20160613-145432	Yes		Purplish-green	Absent	Ellipic-lanceolate	Green with red	Five	Absent	Light green	Dark brown	Light brown or orange	Zig zag	Dichotomous	Umbrella	Light brown	White or cream	White or cream		0	1	0	1	0	1			Rolling hills	Temperate and mountain grassland		Good	Moderate slope (4-14)
BKP22	BPK22	BPK160613-2	BPK	Southern highlands	NARI	2016-06-13	496	Kigoma	Homestead	20160613_133216/133223	Yes		Light green	Absent	Lanceolate	Red	Nine	Absent	Dark green	Light brown	Silver green	Straight	Trichotomous	Umbrella	White or cream	White or cream	Pink		0	1	0	1	0	3			Flat, not flood-prone	Steppe (Grass, bush and thicket)	Sandy loam	Good	Flat or almost flat (<4)
BKP23	BPK23	BPK160614-1	BPK	Southern highlands	NARI	2016-06-14	1366	Sikusitini	Farmer's field	20160614_093616/093627	Yes		Light green	Absent	Lanceolate	Light green	Three	Present	Light green	Light brown	Silver green	Straight	Trichotomous	Umbrella	White or cream	White or cream	White or cream		0	1	0	1	0	1			Mountainous	Deciduous forest (Woodland savanna)	Clay loam	Modarate	Moderate slope (4-14)
BKP24	BPK24	BPK160614-2	BPK	Southern highlands	NARI	2016-06-14	1413	Mbegu ya Kimatengo	Farmer's field	20160614_102857/102905	Yes		Purple	Absent	Ellipic-lanceolate	Green with red	Five	Present	Light green	Cream	Silver green	Straight	Dichotomous	Umbrella	White or cream	White or cream	White or cream		0	1	0	1	0	1			Mountainous	Steppe (Grass, bush and thicket)	Clay loam	Modarate	Moderate slope (4-14)
BKP25	BPK25	BPK160614-2	BPK	Southern highlands	NARI	2016-06-14	1413	Mtekambwani	Farmer's field	20160614_103126	Yes		Light green	Absent	Lanceolate	Green with red	Three	Present	Light green	Cream	Silver green	Straight	Dichotomous	Umbrella	White or cream	White or cream	Yellow		0	1	0	1	0	1			Mountainous	Steppe (Grass, bush and thicket)	Clay loam	Modarate	Moderate slope (4-14)
BKP26	BPK26	BPK160614-2	BPK	Southern highlands	NARI	2016-06-14	1420	Mwaya	Homestead	20160614_1107742	Yes		Purplish-green	Absent	Lanceolate	Green with red	Five	Present	Light green	Cream	Silver green	Zig zag	Dichotomous	Open	White or cream	White or cream	White or cream		0	1	0	1	0	1			Mountainous	Steppe (Grass, bush and thicket)	Clay loam		Moderate slope (4-14)
BKP27	BPK27	BPK160615-1	BPK	Southern highlands	NARI	2016-06-15	496	Dalabani	Farmer's field	20160615_095415/095458	Yes		Purple	Absent	Ellipic-lanceolate	Purple	Seven	Absent	Light green	Light brown	Silver green	Straight	Dichotomous	Cylindrical	Yellow	White or cream	White or cream		0	1	0	1	0	1			Mountainous	Steppe (Grass, bush and thicket)	Clay loam	Modarate	Moderate slope (4-14)
BKP28	BPK28	BPK160615-2	BPK	Southern highlands	NARI	2016-06-15	517	Mapunda	Farmer's field	20160615_104917/104936	Yes		Purplish-green	Absent	Obovate-lanceolate	Purple	Seven	Absent	Light green	Light brown	Silver green	Straight	Dichotomous	Umbrella	Light brown	White or cream	White or cream		0	1	0	1	0	1			Flat, not flood-prone	Steppe (Grass, bush and thicket)	Loam	Good	Flat or almost flat (<4)
BKP29	BPK29	BPK160615-3	BPK	Southern highlands	NARI	2016-06-15	524	Ndenji		20160615_112651	Yes		Purplish-green	Present	Lanceolate	Green with red	Nine	Present	Light green	Cream	Silver green	Straight	Tetrachotomous	Umbrella	Yellow	White or cream	Pink		0	1	0	1	0	3			Mountainous	Steppe (Grass, bush and thicket)	Clay loam	Modarate	Moderate slope (4-14)
BKP30	BPK30	BPK160615-4	BPK	Southern highlands	NARI	2016-06-15	556	Odingo	Homestead	20160615_124140/124124	Yes		Purplish-green	Absent	Straight or linear	Green with red	Seven	Absent	Light green	Dark brown	Dark brown	Straight	Trichotomous	Cylindrical	Dark brown	White or cream	White or cream		0	1	0	1	0	1			Flat, not flood-prone	Steppe (Grass, bush and thicket)	Loam	Good	Flat or almost flat (<4)
BKP31	BPK31	BPK160615-4	BPK	Southern highlands	NARI	2016-06-15	556	Kaniki	Homestead	20160615_125540/125559	Yes		Purple	Absent	Lanceolate	Green with red	Seven	Absent	Light green	Dark brown	Light brown or orange	Straight	Dichotomous	Umbrella	Light brown	White or cream	White or cream		0	1	0	1	0	1			Flat, not flood-prone	Steppe (Grass, bush and thicket)	Loam	Good	Flat or almost flat (<4)
BKP32	BPK32	BPK160615-5	BPK	Southern highlands	NARI	2016-06-15	0	Kanyinda	Homestead	20160615_134711	Yes		Purple	Absent	Lanceolate	Purple	Seven	Absent	Light green	Light brown	Light brown or orange	Straight	Dichotomous	Cylindrical	Light brown	White or cream	White or cream		0	1	0	1	0	1			Flat, not flood-prone	Steppe (Grass, bush and thicket)	Sandy loam	Good	Flat or almost flat (<4)
BKP33	BPK33	BPK160615-6	BPK	Southern highlands	NARI	2016-06-15	524	Nende	Homestead	20160615_153508	Yes		Light green	Present	Pandurate	Light green	Seven	Absent	Light green	Dark brown	Dark green	Straight	Tetrachotomous	Compact	White or cream	White or cream	White or cream		0	3	0	1	0	3			Mountainous	Deciduous forest (Woodland savanna)	Clay loam	Modarate	Steep slope (>14)
BKP34	BPK34	BPK160616-1	BPK	Southern highlands	NARI	2016-06-16	484	Songoro	Homestead	20160619_094439	Yes		Purplish-green	Absent	Lanceolate	Light green	Seven	Absent	Light green	Light brown	Dark green	Zig zag	Dichotomous	Umbrella	White or cream	White or cream	White or cream		0	1	0	1	0	3			Flat, not flood-prone	Savanna grasslands	Loam	Good	Flat or almost flat (<4)
BKP35	BPK35	BPK160616-2	BPK	Southern highlands	NARI	2016-06-16	482	Nduna	Homestead	20160616_114452	Yes		Purplish-green	Absent	Oblong-lanceolate	Green with red	Seven	Absent	Light green	Light brown	Light brown or orange	Straight	Tetrachotomous	Cylindrical	White or cream	White or cream	White or cream		0	1	0		0	3			Flood plain	Savanna grasslands	Sandy	Excellent	Flat or almost flat (<4)
BKP36	BPK36	BPK160616-2	BPK	Southern highlands	NARI	2016-06-16	482	Songoro nyeupe	Homestead	10160616_120621	Yes		Purplish-green	Absent	Pandurate	Green with red	Seven	Absent	Light green	Cream	Dark green	Straight	Tetrachotomous	Cylindrical	White or cream	White or cream	White or cream		0	1	0	1	0				Flood plain	Savanna grasslands	Sandy	Excellent	Flat or almost flat (<4)
BKP37	BPK37	BPK160616-3	BPK	Southern highlands	NARI	2016-06-16	496	Shabani	Farmer's field	20160616-171402	Yes		Purplish-green	Absent	Pandurate	Green with red	Nine	Absent	Light green	Cream	Silver green	Straight	Dichotomous	Umbrella	Light brown	Pink	White or cream		0	1	0	1	0	1			Mountainous	Steppe (Grass, bush and thicket)	Clay loam	Modarate	Moderate slope (4-14)
BKP38	BPK38	BPK160616-3	BPK	Southern highlands	NARI	2016-06-16	493	Unknown II	Farmer's field	20160616_174839	Yes		Purplish-green	Absent	Linear-piramidal	Purple	Nine	Absent	Light green	Cream	Dark green	Straight	Trichotomous	Cylindrical	Light brown	White or cream	Pink		0	1	0	1	0	3			Mountainous	Steppe (Grass, bush and thicket)	Clay loam	Modarate	Moderate slope (4-14)
BKP39	BPK39	BPK160617-1	BPK	Southern highlands	NARI	2016-06-17	487	Siwalepa	Farmer's field	20160617_103200	Yes		Purple	Absent	Lanceolate	Purple	Five	Absent	Light green	Cream	Dark green	Straight	Erect	Cylindrical	Yellow	Pink	Pink		0	1	0	1	0	1			Flood plain	Steppe (Grass, bush and thicket)	Clay loam	Modarate	Moderate slope (4-14)
BKP40	BPK40	BPK160617-1	BPK	Southern highlands	NARI	2016-06-17	488	Limuka	Farmer's field	20160617_105729	Yes		Purplish-green	Absent	Ellipic-lanceolate	Purple	Seven	Absent	Light green	Light brown	Light brown or orange	Straight	Dichotomous	Umbrella	Light brown	White or cream	White or cream		0	1	0	1	0	1			Flood plain	Steppe (Grass, bush and thicket)	Clay loam	Modarate	Moderate slope (4-14)
BKP41	BPK41	BPK160617-2	BPK	Southern highlands	NARI	2016-06-17	497	Leonia	Farmer's field	20160617_114804	Yes		Dark green	Absent	Lanceolate	Light green	Seven	Absent	Light green	Dark brown	Dark brown	Straight	Erect	Cylindrical	White or cream	White or cream	White or cream		0	1	0	1	0	3			Flood plain	Deciduous forest (Woodland savanna)	Sandy	Excellent	Flat or almost flat (<4)
BKP42	BPK42	BPK160617-3	BPK	Southern highlands	NARI	2016-06-17	1153	Kanyela	Homestead	20160617_152336			Purple	Absent	Lanceolate	Red	Seven	Absent	Light green	Light brown	Dark green	Zig zag	Trichotomous	Umbrella	Light brown	White or cream	White or cream		0	1	0	1	0	1			Mountainous	Savanna grasslands	Clay	Poor	Moderate slope (4-14)
BKP43	BPK43	BPK160617-3	BPK	Southern highlands	NARI	2016-06-17	1152	Enjelani	Homestead	20160617_154038/154126	Yes		Purplish-green	Absent	Lanceolate	Red	Seven	Present	Dark green	Cream	Silver green	Zig zag	Trichotomous	Umbrella	White or cream	White or cream	White or cream		0	1	0	1	0	1			Mountainous	Savanna grasslands	Clay	Poor	Moderate slope (4-14)
BKP44	BPK44	BPK160617-4	BPK	Southern highlands	NARI	2016-06-17	841	Kagunila	Homestead	20160617_170912	Yes		Purplish-green	Absent	Lanceolate	Green with red	Five	Absent	Light green	Light brown	Light brown or orange	Straight	Trichotomous	Umbrella	Light brown	White or cream	White or cream		0	1	0	1	0	1			Mountainous	Savanna grasslands	Sandy loam	Good	Moderate slope (4-14)
BKP45	BPK45	BPK160617-4	BPK	Southern highlands	NARI	2016-06-17	841	Soweto	Homestead	20160617_165858	Yes		Purple	Absent	Lanceolate	Green with red	Five	Absent	Dark green	Cream	Dark green	Straight	Dichotomous	Cylindrical	White or cream	White or cream	Pink		0	1	0	1	0	1			Mountainous	Savanna grasslands	Sandy loam	Good	Moderate slope (4-14)
BKP46	BKP01	BKP160609-1	BKP	Southern highlands	ARI-Naliendele	2016-06-09	1025	Mwaya	Farmer's field	MwayaBKP01	Yes		Purplish-green	Absent	Lanceolate	Light green	Seven	Present	Light green	Light brown	Silver green	Straight	Trichotomous	Compact	White or cream	White or cream	White or cream		0	1	0	1	0	2			Gentle slope	Temperate and mountain grassland	Sandy loam	Modarate	Moderate slope (4-14)
BKP47	BKP02	BKP160609-1	BKP	Southern highlands	ARI-Naliendele	2016-06-09	1028	Uyole	Farmer's field	UyoleBKP02	Yes		Purplish-green	Absent	Lanceolate	Red	Seven	Absent	Light green	Cream	Silver green	Straight	Dichotomous	Compact	White or cream	White or cream	White or cream		0	2	0	2	0	2			Gentle slope	Temperate and mountain grassland	Sandy loam	Modarate	Moderate slope (4-14)
BKP48	BKP03	BKP160609-2	BKP	Southern highlands	ARI-Naliendele	2016-06-09	1038	Mwanamonga-Philomena-1	Homestead	Mwanamonga-Philomena-1BKP03	Yes		Purplish-green	Absent	Lanceolate	Red	Seven	Absent	Light green	Cream	Silver green	Straight	Erect	Cylindrical	White or cream		White or cream		0	1	0	1	0	1			Flat, not flood-prone	Savanna grasslands	Clay loam	Modarate	Flat or almost flat (<4)
BKP49	BKP04	BKP160609-3	BKP	Southern highlands	ARI-Naliendele	2016-06-09	1008	Mkomboleka	Farmer's field	MkombolekaBKP04	Yes		Purplish-green	Absent	Lanceolate	Redish green	Five	Present	Light green	Light brown	Silver green	Straight	Trichotomous	Compact	Dark brown	White or cream	Yellow		0	1	0	1	0	4			Gentle slope	Tropical rainforest	Loam	Modarate	Moderate slope (4-14)
BKP50	BKP05	BKP160609-3	BKP	Southern highlands	ARI-Naliendele	2016-06-09	1008	Muyegea-Fulgence-1	Farmer's field	Muyegea-Fulgence-1BKP05	Yes		Purplish-green	Absent	Lanceolate	Green with red	Seven	Absent	Dark green	Dark brown	Silver green	Straight	Trichotomous	Compact	Light brown	White or cream	White or cream		0		0	3	0	1			Gentle slope	Tropical rainforest	Loam	Modarate	Moderate slope (4-14)
BKP51	BKP06	BKP160610-1	BKP	Southern highlands	ARI- Naliendele	2016-06-10	0	Mama	Farmer's field	MamaBKP06	Yes		Purple	Absent	Ellipic-lanceolate	Green with red	Seven	Present	Light green		Light brown or orange	Straight	Tetrachotomous	Open	White or cream	White or cream	White or cream		0	3	0		0	3			Rolling hills	Temperate and mountain grassland	Clay loam	Modarate	Moderate slope (4-14)
BKP52	BKP07	BKP160610-1	BKP	Southern highlands	ARI-Naliendele	2016-06-10	1055	Farijala	Farmer's field	FarijalaBKP07	Yes		Light green	Absent	Lanceolate	Green with red	Five	Present	Light green	Light brown	Silver green	Straight	Tetrachotomous	Compact	Light brown	White or cream	Purple		0	3	0		0	4			Rolling hills	Temperate and mountain grassland	Clay loam	Modarate	Moderate slope (4-14)
BKP53	BKP08	BKP160610-2	BKP	Southern highlands	ARI-Naliendele	2016-06-10	0	Serena	Farmer's field	SerenaBKP08	Yes		Purple	Absent	Lanceolate	Green with red	Seven	Present	Light green	Light brown	Light brown or orange	Straight	Trichotomous	Open	Light brown	White or cream	White or cream		0	2	0	1	0				Flat, not flood-prone	Temperate and mountain grassland	Loam	Modarate	Moderate slope (4-14)
BKP54	BKP09	BKP160611-1	BKP	Southern highlands	ARI-Naliendele	2016-06-11	995	Madunda	Farmer's field	MadundaBKP09	Yes		Purplish-green	Absent	Ellipic-lanceolate	Green with red	Seven	Present	Light green	Light brown	Silver green	Straight	Dichotomous	Compact	Light brown	White or cream	White or cream		0	1	0	1	0	3			Flat, not flood-prone	Temperate and mountain grassland	Clay loam	Modarate	Moderate slope (4-14)
BKP55	BKP10	BKP160611-1	BKP	Southern highlands	ARI-Naliendele	2016-06-11	995	Kiboko	Farmer's field	KibikoBKP10	Yes		Purplish-green	Absent	Lanceolate	Green with red	Five	Absent	Light green	Cream	Silver green	Straight	Dichotomous	Open	White or cream	White or cream	White or cream		0	1	0		0	1			Flat, not flood-prone	Temperate and mountain grassland	Clay loam	Modarate	Moderate slope (4-14)
BKP56	BKP11	BKP160611-2	BKP	Southern highlands	ARI-Naliendele	2016-06-11	946	Kigoma	Farmer's field	Kigoma BKP11	Yes		Purplish-green	Absent	Lanceolate	Red	Eight	Absent	Light green	Cream	Dark brown	Straight	Erect	Cylindrical	White or cream	White or cream	Light brown		0	1	0		0	3			Steep hills	Steppe (Grass, bush and thicket)	Clay loam	Modarate	Steep slope (>14)
BKP57	BKP12	BKP160612-1	BKP	Southern highlands	ARI- Naliendele	2016-06-12	867	Seedco	Farmer's field	SeedcoBKP12	Yes		Purplish-green	Absent	Ellipic-lanceolate	Red	Seven	Present	Light green	Dark brown	Dark green	Straight	Trichotomous	Open	Light brown	White or cream			0	1	0		0	1			Flat, not flood-prone	Temperate and mountain grassland	Sandy loam	Good	Flat or almost flat (<4)
BKP58	BKP13	BKP160612-1	BKP	Southern highlands	ARI-Naliendele	2016-06-12	867	Mandepwende-Saidi-1	Farmer's field	Mandepwende-Saidi-1BKP13	Yes		Light green	Absent	Ellipic-lanceolate	Green with red	Five	Present	Light green	Dark brown	Light brown or orange	Straight	Trichotomous	Open	Light brown	White or cream	Yellow		0	1	0		0	1			Flat, not flood-prone	Temperate and mountain grassland	Sandy loam	Good	Flat or almost flat (<4)
BKP59	BKP14	BKP160612-2	BKP	Southern highlands	ARI-Naliendele	2016-06-12	869	Mweda	Farmer's field	Mwede BKP14	Yes		Purple	Absent	Obovate-lanceolate	Green with red	Three	Present	Light green	Orange	Light brown or orange	Straight	Trichotomous	Cylindrical	White or cream	White or cream	Yellow		0	2	0		0	1			gentle slope	Savanna grasslands	Clay loam	Modarate	Moderate slope (4-14)
BKP60	BKP15	BKP160612-2	BKP	Southern highlands	ARI-Naliendele	2016-06-12	868	Dide	Farmer's field	DideBKP15	Yes		Purplish-green	Absent	Ellipic-lanceolate	Red	Seven	Present	Light green	Orange	Silver green	Straight	Trichotomous	Compact	White or cream	White or cream	White or cream		0	1	0	1	0	3			Gentle slope	Savanna grasslands	Clay loam	Modarate	Moderate slope (4-14)
BKP61	BKP16	BKP160612-2	BKP	Southern highlands	ARI-Naliendele	2016-06-12	852	Mandepwende-Zzbiuna-1	Farmer's field	Mandepwende-Zzbiuna-1BKP16	Yes		Purplish-green	Absent	Lanceolate	Purple	Seven	Present	Purple	Light brown	Silver green	Straight	Tetrachotomous	Umbrella	Light brown	White or cream	White or cream		0	2	0		0	3			Gentle slope	Savanna grasslands	Clay loam	Modarate	Moderate slope (4-14)
BKP62	BKP17	BKP160613-1	BKP	Southern highlands	ARI-Naliendele	2016-06-13	0	Likuyuseka-Bakari-1	Farmer's field	Likuyuseka-Bakari-1BKp17	Yes		Purplish-green	Absent	Lanceolate	Green with red	Five	Absent	Light green	Light brown	Dark green	Straight	Dichotomous	Compact	Light brown	White or cream	White or cream		0	1	0	1	0	1			gentle slope	Tropical rainforest	Sandy loam	Good	Moderate slope (4-14)
BKP63	BKP18	BKP160613-1	BKP	Southern highlands	ARI-Naliendele	2016-06-13	839	Kamonga	Farmer's field	KamongaBKP18	Yes		Purplish-green	Absent	Lanceolate	Red	Five	Present	Light green	Orange	Light brown or orange	Straight	Tetrachotomous	Open	Light brown	White or cream	Yellow		0	1	0	1	0	1			gentle slope	Tropical rainforest	Sandy loam	Good	Moderate slope (4-14)
BKP64	BKP19	BKP160614-1	BKP	Southern highlands	ARI-Naliendele	2016-06-14	0	Masaidi	Farmer's field	MasaidiBKP19	Yes		Purplish-green	Absent	Lanceolate	Red	Seven	Present	Light green	Light brown	Silver green	Straight	Erect	Umbrella	Light brown	White or cream	White or cream		0	1	0	1	0	1			Steep slope	Tropical rainforest	Sandy loam	Good	Steep slope (>14)
BKP65	BKP20	BKP160614-1	BKP	Southern highlands	ARI-Naliendele	2016-06-14	0	Mguu wa Kwale	Farmer's field	Mguu wa Kwale BKP20	Yes		Purplish-green	Absent	Lanceolate	Red	Seven	Absent	Light green	Dark brown	Dark brown	Straight	Erect	Cylindrical	Dark brown	White or cream	White or cream		0	1	0	1	0	1			steep slope	Tropical rainforest	Sandy loam	Good	Steep slope (>14)
BKP66	BKP21	BKP160615-1	BKP	Southern highlands	ARI-Naliendele	2016-06-15	335	Bilali		BilaliBKP20	Yes		Purplish-green	Absent	Lanceolate	Green with red	Seven	Absent	Light green	Dark brown	Silver green	Straight	Dichotomous	Compact	Light brown	White or cream	White or cream		0	1	0	1	0	3			Flat, not flood-prone				Flat or almost flat (<4)
BKP67	BKP22	BKP160615-1	BKP	Southern highlands	ARI-Naliendele	2016-06-15	335	Nakatesa	Farmer's field	NakatesaBKP22	Yes		Purplish-green	Absent	Ellipic-lanceolate	Light green	Seven	Absent	Light green	Dark brown	Silver green	Straight	Erect	Cylindrical	White or cream	White or cream	White or cream		0	2	0		0	3			Flat, not flood-prone	Deciduous forest (Woodland savanna)	Sandy loam		Flat or almost flat (<4)
BKP68	BKP23	BKP160615-1	BKP	Southern highlands	ARI-Naliendele	2016-06-15	0	Masanga	Farmer's field	MasangaBKP23	Yes		Light green	Absent	Lanceolate	Red	Seven	Absent	Light green	Dark brown	Light brown or orange	Straight	Trichotomous	Compact	Dark brown	White or cream	Purple		0	4	0	3	0	1			Flat, not flood-prone	Deciduous forest (Woodland savanna)	Sandy loam	Good	Flat or almost flat (<4)
BKP69	BKP24	BKP160615-1	BKP	Southern highlands	ARI-Naliendele	2016-06-15	335	Chipole	Farmer's field	Chipole BKP24	Yes		Purplish-green	Absent	Ellipic-lanceolate	Red	Seven	Present	Light green	Light brown	Silver green	Straight	Dichotomous	Open	Light brown	White or cream	Purple		0	3	0	4	0	1			Flat, not flood-prone	Deciduous forest (Woodland savanna)	Sandy loam	Good	Flat or almost flat (<4)
BKP70	BKP25	BKP160616-1	BKP	Southern highlands	ARI-Naliendele	2016-06-16	613	Mambatamila	Farmer's field	MambatamilaBKP25	Yes		Purplish-green	Absent	Lanceolate	Red	Seven	Present	Light green	Orange	Silver green	Straight	Trichotomous	Umbrella	Dark brown	White or cream	White or cream		0	4	0	1	0	3				Deciduous forest (Woodland savanna)	Sandy loam	Good	Flat or almost flat (<4)
BKP71	BKP26	BKP160616-1	BKP	Southern highlands	ARI-Naliendele	2016-06-16	613	Nalemwa	Farmer's field	NalemwaBKP26	Yes		Purplish-green	Absent	Ellipic-lanceolate	Dark green	Seven	Present	Light green	Cream	Dark brown	Straight	Trichotomous	Compact	Light brown	White or cream	Purple		0	3	0	1	0	3			Flat, not flood-prone	Deciduous forest (Woodland savanna)	Sandy loam	Good	Flat or almost flat (<4)
BKP72	BKP27	BKP160616-2	BKP	Southern highlands	ARI-Naliendele	2016-06-16	728	Magombani		MagombaniBKP27	Yes		Purple	Absent	Lanceolate	Purple	Seven	Absent	Light green	Cream	Dark green	Straight	Dichotomous	Umbrella	White or cream	White or cream	Purple		0	1	0	1	0	1			Flat, not flood-prone	Deciduous forest (Woodland savanna)	Sandy loam	Good	Flat or almost flat (<4)
BKP73	BKP28	BKP160616-2	BKP	Southern highlands	ARI-Naliendele	2016-06-16	728	Mkamudya	Farmer's field	MkamudyaBKP28	Yes		Light green	Absent	Lanceolate	Green with red	Five	Absent	Light green	Cream	Silver green	Straight	Dichotomous	Compact	Light brown	White or cream	Pink		0	1	0	1	0	1			Flat, not flood-prone	Deciduous forest (Woodland savanna)	Sandy loam	Good	Flat or almost flat (<4)
BKP74	BKP29	BKP160617-1	BKP	Southern highlands	ARI-Naliendele	2016-06-17	622	Azimio-Zuberi-1	Farmer's field	Azimio-Zuberi-1BKP29	Yes		Purple	Absent	Linear-pandurate	Red	Seven	Present	Light green	Light brown	Silver green	Straight	Dichotomous	Compact	Light brown	White or cream	White or cream		0	3	0	1	0	1			Flat, not flood-prone	Deciduous forest (Woodland savanna)	Sandy loam	Good	Flat or almost flat (<4)
BKP75	BKP30	BKP160617-1	BKP	Southern highlands	ARI-Naliendele	2016-06-17	622	Azimio-Zuberi-2	Farmer's field	Azimio-Zuberi-2 BKP30	Yes		Purplish-green	Absent	Linear-pandurate	Green with red	Seven	Absent	Light green	Cream	Silver green	Straight	Erect	Cylindrical	Dark brown	White or cream	Pink		0	1	0	1	0	4			Flat, not flood-prone	Deciduous forest (Woodland savanna)	Sandy loam	Good	Flat or almost flat (<4)
BKP76	BKP31	BKP160617-2	BKP	Southern highlands	ARI-Naliendele	2016-06-17	600	Mandunguli	Farmer's field	MandunguliBKP31	Yes		Purplish-green	Absent	Lanceolate	Green with red	Five	Present	Light green	Cream	Dark green	Straight	Dichotomous	Umbrella	White or cream	White or cream	White or cream		0	1	0	1	0	3			Flat, not flood-prone	Deciduous forest (Woodland savanna)	Sandy loam	Good	Flat or almost flat (<4)
BKP77	BKP32	BKP160617-2	BKP	Southern highlands	ARI-Naliendele	2016-06-17	600	Tupendane-Omani-1	Farmer's field	Tupendane-Omani-1BKP32	Yes		Purplish-green	Absent	Lanceolate	Green with red	Five	Present	Light green	Light brown	Dark green	Straight	Trichotomous	Compact	Yellow	White or cream	White or cream		0	1	0	1	0	3			Flat, not flood-prone	Deciduous forest (Woodland savanna)	Sandy loam	Good	Flat or almost flat (<4)
BKP78	BKP33	BKP160617-2	BKP	Southern highlands	ARI-Naliendele	2016-06-17	600	Matekenya	Farmer's field	MatekenyaBKP33	Yes		Purplish-green	Absent	Lanceolate	Purple	Seven	Present	Light green	Light brown	Light brown or orange	Straight	Dichotomous	Umbrella	Dark brown	White or cream	White or cream		0	1	0	1	0	3			Flat, not flood-prone	Deciduous forest (Woodland savanna)	Sandy loam	Good	Flat or almost flat (<4)
BKP79	BKP34	BKP160617-3	BKP	Southern highlands	ARI-Naliendele	2016-06-17	645	Mbwani	Farmer's field	MbwaniBKP34	Yes		Purplish-green	Absent	Lanceolate	Green with red	Five	Present	Light green	Dark brown	Silver green	Straight	Dichotomous	Umbrella	White or cream	White or cream	White or cream		0	1	0	1	0	1			Flat, not flood-prone	Deciduous forest (Woodland savanna)	Sandy loam	Good	Flat or almost flat (<4)
BKP80	BKP35	BKP160621-1	BKP	Southern highlands	ARI-Naliendele	2016-06-21	162	Badi	Farmer's field		Yes		Purplish-green	Present	Ellipic-lanceolate	Green with red	Seven	Present	Light green	Cream	Silver green	Straight	Dichotomous	Umbrella	White or cream	White or cream	White or cream		0	1	0	1	0				Flat, not flood-prone	Steppe (Grass, bush and thicket)	Sandy loam	Good	Flat or almost flat (<4)
BKP81	BKP36	BKP160621-1	BKP	Southern highlands	ARI-Naliendele	2016-06-21	66	Sheria	Farmer's field		Yes		Purplish-green	Absent	Lanceolate	Green with red	Seven	Present	Light green	Orange	Silver green	Straight	Dichotomous	Umbrella	Yellow	White or cream	White or cream		0	3	0	1	0	1			gentle slope	Steppe (Grass, bush and thicket)	Sandy loam	Good	Moderate slope (4-14)
EPM01		EPM160606-1	Elizabeth Mpayo	Central Zone	DRD	2016-06-06	1004	Bumila	Farmer's field	41-49	Yes		Purplish-green	Absent	Ellipic-lanceolate	Light green	Seven	Absent	Light green	Dark brown	Silver green	Straight	Erect	Open	Yellow	White or cream	White or cream		0	1	0	1	0	1			Flat, not flood-prone	Steppe (Grass, bush and thicket)	Sandy loam	Good	Moderate slope (4-14)
EPM02		EPM160606-2	Elizabeth Mpayo	Central Zone	DRD	2016-06-06	991	Mazae-Jumanne-2	Farmer's field	1-6	Yes		Purplish-green	Absent	Ellipic-lanceolate	Light green	Seven	Present	Dark green	Cream		Straight	Trichotomous	Open	White or cream	White or cream	White or cream		0	1	0	1	0	1			Flat, not flood-prone	Steppe (Grass, bush and thicket)	Sandy loam	Good	Moderate slope (4-14)
EPM03		EPM160606-1	Elizabeth Mpayo	Central Zone	DRD	2016-06-06	1010	Kaniki	Farmer's field	50-54	Yes		Purplish-green	Absent	Ellipic-lanceolate	Red	Seven	Absent	Dark green	Cream	Dark green	Straight	Erect	Open					0	1	0		0	1			Flat, not flood-prone	Steppe (Grass, bush and thicket)	Sandy loam	Good	Moderate slope (4-14)
EPM04		EPM160606-2	Elizabeth Mpayo	Central Zone	DRD	2016-06-06	984	Kibandameno	Farmer's field	33-40	Yes		Purple	Absent	Ellipic-lanceolate	Red	Seven	Present	Dark green	Dark brown	Dark green	Straight	Dichotomous	Open	Light brown	White or cream	Purple		0	1	0	1	5	2			Flat, not flood-prone	Steppe (Grass, bush and thicket)	Sandy loam	Good	Moderate slope (4-14)
EPM05		EPM160606-1	Elizabeth Mpayo	Central Zone	DRD	2016-06-06	1009	Mweupe	Farmer's field	25-32	Yes	8 months	Purplish-green	Absent	Ellipic-lanceolate	Green with red	Seven	Present	Light green	Cream	Silver green	Straight	Trichotomous	Open	White or cream	White or cream	White or cream		0	1	0	1	0	1			Flat, not flood-prone	Steppe (Grass, bush and thicket)	Sandy loam	Good	Moderate slope (4-14)
EPM06		EPM160606-1	Elizabeth Mpayo	Central Zone	DRD	2016-06-06	1002	Kipilipili	Farmer's field	18-24	Yes	Unknown	Light green	Present	Straight or linear	Green with red	Nine	Absent	Dark green	Light brown	Silver green	Straight	Dichotomous	Open	White or cream	White or cream	White or cream		0	1	0	1	0	1			Flat, not flood-prone	Steppe (Grass, bush and thicket)	Sandy loam	Good	Moderate slope (4-14)
EPM07		EPM160606-2	Elizabeth Mpayo	Central Zone	DRD	2016-06-06	984	Mazae-Jumanne-1	Farmer's field	9-16	Yes		Light green	Absent	Ellipic-lanceolate		Seven	Present	Light green	Dark brown	Dark brown	Straight	Trichotomous	Open	White or cream	White or cream	White or cream		0	1	0	1	0	1			Flat, not flood-prone	Steppe (Grass, bush and thicket)	Sandy loam	Good	Moderate slope (4-14)
EPM09		EPM160607-3	Elizabeth Mpayo	Central Zone	DRD	2016-06-06	1140	Kaniki number 2	Farmer's field	1-8	Yes	6 months	Purplish-green	Absent	Ellipic-lanceolate	Red	Nine	Present	Light green	Light brown	Silver green	Straight	Trichotomous	Open	Yellow	White or cream	White or cream		0	1	0	1	30	4			Flood plain	Steppe (Grass, bush and thicket)	Loam	Good	Flat or almost flat (<4)
EPM10		EPM160607-4	Elizabeth Mpayo	Central Zone	DRD	2016-06-06	764	Kitati-Abdullah-1	Farmer's field	1-8	Yes	9 months	Purplish-green	Absent	Lanceolate	Green with red	Seven	Absent	Dark green	Light brown	Silver green	Straight	Erect	Open	Light brown	White or cream	White or cream		0	1	0	1	35	3			Flood plain	Semidesert	Sandy loam	Good	Flat or almost flat (<4)
EPM11		EPM160608-5	Elizabeth Mpayo	Central Zone	DRD	2016-06-08	1224	Kaniki	Farmer's field	1-8	Yes	8 months	Purplish-green	Absent	Ellipic-lanceolate	Light green	Five	Present	Light green	Light brown	Silver green	Straight	Dichotomous	Open	Yellow	White or cream	Pink		0	1	0	1	0	1			Mountainous	Semidesert	Sandy	Good	Moderate slope (4-14)
EPM12		EPM160608-5	Elizabeth Mpayo	Central Zone	DRD	2016-06-08	1224	Kibandameno	Farmer's field	9-16	Yes		Purplish-green	Absent	Lanceolate	Red	Seven	Present	Light green	Cream	Silver green	Straight	Erect	Open	Yellow	White or cream	White or cream		0	1	0	1	0	1			Mountainous	Semidesert	Sandy	Good	Moderate slope (4-14)
EPM13		EPM160608-5	Elizabeth Mpayo	Central Zone	DRD	2016-06-08	1210	Ikuyu-Juma-1	Farmer's field	17-20	Yes		Purplish-green	Absent	Lanceolate	Light green	Seven	Present	Light green	Cream	Silver green	Straight	Erect	Open	Light brown	White or cream	Pink		0	1	0	1	0	1			Mountainous	Semidesert	Sandy	Good	Moderate slope (4-14)
EPM14		EPM160608-6	Elizabeth Mpayo	Central Zone	DRD	2016-06-08	1221	Ikuyu-Paulo-1	Farmer's field	21-28	Yes	14 months	Purplish-green	Absent	Ellipic-lanceolate	Green with red	Five	Present	Dark green	Light brown	Silver green	Straight	Trichotomous	Open	Yellow	White or cream	White or cream		0	1	0	1	0	1			Mountainous	Semidesert	Sandy loam	Good	Moderate slope (4-14)
EPM15		EPM160609-7	Elizabeth Mpayo	Central Zone	DRD	2016-06-09	1245	Kigoma	Farmer's field	1-7	Yes		Purplish-green	Present	Ellipic-lanceolate	Green with red	Five	Present	Light green	Light brown	Silver green	Straight	Trichotomous	Open	Yellow	White or cream	White or cream		0	1	0	1	0	1	0		Mountainous	Semidesert	Sandy loam	Good	Moderate slope (4-14)
EPM16		EPM160609-7	Elizabeth Mpayo	Central Zone	DRD	2016-06-09	1245	Japani	Farmer's field	9-14	Yes	6 months	Purple	Absent	Ellipic-lanceolate	Green with red	Seven	Absent	Light green	Cream	Silver green	Straight	Erect	Open	Yellow	White or cream	White or cream		0	1	0		0	1			Mountainous	Semidesert	Sandy loam	Good	Moderate slope (4-14)
EPM17		EPM160609-8	Elizabethe Mpayo	Central Zone	DRD	2016-06-09	1044	Kikaptula	Farmer's field	1-9	Yes		Purplish-green	Absent	Lanceolate	Light green	Three	Present	Light green	Cream	Silver green	Zig zag	Dichotomous	Open	White or cream	White or cream	White or cream		0	1	0	1	30	3			Flat, not flood-prone	Semidesert	Sandy loam	Good	Moderate slope (4-14)
EPM18		EPM160611-9	Elizabeth Mpayo	Central Zone	DRD	2016-06-11	1136	Mapinduzi-Adam-1	Farmer's field	19-23	Yes		Purplish-green	Absent	Lanceolate	Light green	Five	Present	Light green		Silver green	Straight	Erect	Open					0	1	0		0	1			Mountainous	Semidesert	Clay loam	Good	Moderate slope (4-14)
EPM19		EPM160611-10	Elizabeth Mpayo	Central Zone	DRD	2016-06-11	1144	Mapinduzi-Yusi-1	Farmer's field	1-9	Yes	6 months	Purplish-green	Absent	Ellipic-lanceolate	Red	Seven	Absent	Light green	Cream	Silver green	Straight	Erect	Open	White or cream	White or cream	White or cream		0	1	0	1	0	1			Mountainous	Semidesert	Clay loam	Good	Moderate slope (4-14)
EPM20		EPM160611-9	Elizabeth Mpayo	Central Zone	DRD	2016-06-11	1136	Mapinduzi-Adam-2	Farmer's field	10-18	Yes	12 months	Purplish-green	Absent	Lanceolate	Red	Seven	Absent	Light green	Cream	Silver green	Straight	Erect	Open	Light brown	White or cream	White or cream		0	1	0	1	1	1			Mountainous	Semidesert	Sandy loam	Good	Moderate slope (4-14)
EPM21		EPM160613-11	Elizabeth Mpayo	Central Zone	DRD	2016-06-13	987	Mwekundu (Ilindi-Mashaka-1)	Farmer's field	1-9	Yes		Purplish-green	Absent	Ellipic-lanceolate	Red	Seven	Present	Light green	Cream	Silver green	Straight	Dichotomous	Compact	White or cream	White or cream	White or cream		0	1	0	1	0	1			Flat, not flood-prone		Sandy	Excellent	Moderate slope (4-14)
EPM22		EPM160614-12	Elizabeth Mpayo	Central Zone	DRD	2016-06-14	0	Kitarasa																					0		0		0
EPM22b		EPM160614-13	Elizabeth Mpayo	Central Zone	DRD	2016-06-14	1506	Kitarasa	Farmer's field	9-14	Yes		Purplish-green	Absent	Ellipic-lanceolate		Five	Present	Light green	Cream	Silver green	Straight	Dichotomous	Compact	Light brown	White or cream	White or cream		0	1	0	1	0	1			Mountainous	Semidesert	Sandy	Good	Moderate slope (4-14)
EPM23		EPM160614-12	Elizabeth Mpayo	Central Zone	DRD	2016-06-14	1509	Mkanunda	Farmer's field	1-8	Yes		Purplish-green	Present	Lanceolate	Green with red	Three	Present	Light green	Cream	Silver green	Straight	Dichotomous		White or cream	White or cream	White or cream		0		0		0				Mountainous	Semidesert	Sandy	Good	Moderate slope (4-14)
EPM23b		EPM160615-15	Elizabeth Mpayo	Central Zone	DRD	2016-06-15	0	Bruti Asumani																					0		0		0
EPM24		EPM160614-13	Elizabeth Mpayo	Central Zone	DRD	2016-06-14	1509	Asili	Farmer's field	15-21	Yes		Purplish-green	Absent	Ellipic-lanceolate		Seven	Present	Light green	Light brown	Silver green	Straight	Erect	Open	White or cream	White or cream	White or cream		0	1	0	1	60	4			Mountainous	Semidesert	Sandy	Good	Moderate slope (4-14)
EPM25		EPM160614-14	Elizabeth Mpayo	Central Zone	DRD	2016-06-14	1266	Nyeupe	Farmer's field	1-6	Yes		Purplish-green	Present	Lanceolate	Green with red	Nine	Present	Light green	Cream	Silver green	Straight	Erect	Open					0		0		0
EPM26		EPM160615-15	Elizabeth Mpayo	Central Zone	DRD	2016-06-15	1305	Kigoma	Farmer's field	9-16	Yes	9 months	Purplish-green	Absent	Ellipic-lanceolate	Purple	Seven	Present	Dark green		Silver green	Straight	Trichotomous	Open	Light brown	White or cream	White or cream		0	1	0	1	0	1			Flat, not flood-prone	Semidesert	Sandy	Good	Moderate slope (4-14)
EPM27		EPM160615-15	Elizabeth Mpayo	Central Zone	DRD	2016-06-15	1305	Mhogo wa Kirangi	Farmer's field	1-8	Yes		Purplish-green	Absent	Ellipic-lanceolate	Light green	Three	Present	Light green	Dark brown	Silver green	Straight	Trichotomous	Compact	Light brown	White or cream	White or cream		0		0		0				Flat, not flood-prone	Semidesert	Sandy	Good	Moderate slope (4-14)
EPM28		EPM160615-16	Elizabeth Mpayo	Central Zone	DRD	2016-06-15	1371	Tandala-Asha-1	Farmer's field	1-8	Yes		Purple	Absent	Ellipic-lanceolate	Red	Seven	Present	Light green	Light brown	Dark green	Straight	Erect	Open	White or cream	White or cream	White or cream		0	1	0	1	0	1			Flat, not flood-prone	Semidesert	Sandy loam	Good	Moderate slope (4-14)
EPM29		EPM160615-17	Elizabeth Mpayo	Central Zone	DRD	2016-06-15	1365	Kigoma	Farmer's field	9-17	Yes		Purplish-green	Absent	Ellipic-lanceolate	Red	Five	Present	Orange	Light brown	Light green	Straight	Dichotomous	Open	Dark brown	White or cream	White or cream		0	1	0	1	0	1			Flat, not flood-prone	Semidesert	Sandy loam	Good	Moderate slope (4-14)
EPM29b		EPM160616-17	Elizabeth Mpayo	Central Zone	DRD	2016-06-16	0	Kaumba																					0		0		0
EPM29c		EPM160617-20	Elizabeth Mpayo	Central Zone	DRD	2016-06-17	0	Lambi-Martin-2																					0		0		0
EPM30		EPM160616-17	Elizabeth Mpayo	Central Zone	DRD	2016-06-16	1321	Kitopeni-Deborah-1	Homestead	15-21	Yes	24 months	Purplish-green	Absent	Oblong-lanceolate	Light green		Present	Light green	Light brown	Dark brown	Zig zag	Dichotomous	Compact	Light brown	White or cream	White or cream		0	1	0	1	0	1			Flat, not flood-prone	Semidesert	Sandy loam	Good	Moderate slope (4-14)
EPM31		EPM160616-17	Elizabeth Mpayo	Central Zone	DRD	2016-06-16	1316	Kitopeni-Deborah-2	Homestead	7-14	Yes		Purple	Absent	Oblong-lanceolate	Green with red	Five	Present	Dark green	Light brown	Silver green	Straight	Trichotomous	Open	Light brown	White or cream	White or cream		0	1	0	1	0	1			Flat, not flood-prone	Semidesert	Sandy loam	Good	Moderate slope (4-14)
EPM32		EPM160616-18	Elizabeth Mpayo	Central Zone	DRD	2016-06-16	1315	Kitopeni-Michael-1	Homestead	22-29	Yes		Purplish-green	Absent	Ellipic-lanceolate	Green with red	Seven	Absent	Light green	Cream	Silver green	Straight	Trichotomous	Open		White or cream	White or cream		0	0	0	0	0	1			Flat, not flood-prone	Semidesert	Sandy loam	Good	Moderate slope (4-14)
EPM32b		EPM160616-19	Elizabeth Mpayo	Central Zone	DRD	2016-06-16	0	Mwayo																					0		0		0
EPM33		EPM160616-18	Elizabeth Mpayo	Central Zone	DRD	2016-06-16	1315	Kitopeni-Michael-2	Homestead	30-36	Yes		Purplish-green	Absent	Straight or linear	Red	Eleven	Absent	Dark green	Cream	Silver green	Straight	Dichotomous	Open	White or cream	White or cream	White or cream		0	1	0	1	0	1			Flat, not flood-prone	Semidesert	Sandy loam	Good	Moderate slope (4-14)
EPM34		EPM160616-18	Elizabeth Mpayo	Central Zone	DRD	2016-06-16	1315	Kitopeni-Michael-3	Homestead	no picture taken	Yes		Purplish-green	Absent	Ellipic-lanceolate	Red	Seven	Absent	Light green	Cream	Silver green	Straight	Trichotomous	Open	White or cream	White or cream	White or cream		0		0		0				Flat, not flood-prone	Semidesert	Sandy loam	Good	Moderate slope (4-14)
EPM35		EPM160616-19	Elizabeth Mpayo	Central Zone	DRD	2016-06-16	1312	Kitopeni-George-1		37-45	Yes		Purplish-green	Absent	Oblong-lanceolate	Light green	Seven	Present	Dark green	Light brown	Silver green	Straight	Trichotomous	Open	White or cream	White or cream	White or cream		0	1	0	1	0	1	GM- 40	GM- 3	Flat, not flood-prone	Semidesert	Sandy loam	Good	Moderate slope (4-14)
EPM36		EPM160616-19	Elizabeth Mpayo	Central Zone	DRD	2016-06-16	1312	Kalyongo	Homestead	47-50	Yes	12 months	Light green	Absent	Ellipic-lanceolate	Light green	Seven	Present	Light green	Cream	Silver green	Straight	Dichotomous	Open	White or cream	White or cream	White or cream		0		0		0				Flat, not flood-prone	Semidesert	Sandy loam	Good	Moderate slope (4-14)
EPM37		EPM160617-20	Elizabeth Mpayo	Central Zone	DRD	2016-06-17	1488	Asumani	Homestead	1-8	Yes	24 months	Purplish-green	Absent	Straight or linear	Green with red	Nine	Present	Light green	Cream	Silver green	Straight	Erect	Open	White or cream	White or cream	White or cream		0	1	0	1	0	1			Flat, not flood-prone	Semidesert	Sandy loam	Good	Moderate slope (4-14)
EPM38		EPM160617-20	Elizabeth Mpayo	Central Zone	DRD	2016-06-17	1486	Lambi-Martin-1	Homestead	9-15	Yes	7 months	Purple	Absent	Straight or linear	Red	Five	Present	Light green	Light brown	Silver green	Straight	Trichotomous	Open					0		0		0				Flat, not flood-prone	Semidesert	Sandy loam	Good	Moderate slope (4-14)
EPM39		EPM160617-21	Elizabeth Mpayo	Central Zone	DRD	2016-06-17	1458	Gamanga-Martin-1	Farmer's field	1-7	Yes	6 months	Purplish-green	Absent	Straight or linear	Light green	Five	Present	Dark green	Light brown	Silver green	Straight	Dichotomous	Open	Light brown	White or cream	White or cream		0	1	0	1	0	1
EPM40		EPM160617-21	Elizabeth Mpayo	Central Zone	DRD	2016-06-17	1458	Jalia	Farmer's field	16	Yes	6 months	Purplish-green	Present	Straight or linear	Red	Five	Present	Light green		Silver green	Straight	Erect	Open	White or cream	White or cream	White or cream		0	1	0	1	0	1			Mountainous	Semidesert	Sandy loam	Good	Moderate slope (4-14)
EPM41		EPM160617-21	Elizabeth Mpayo	Central Zone	DRD	2016-06-17	1458	Asili	Farmer's field	8-15	Yes		Purplish-green	Absent	Ellipic-lanceolate	Light green	Five	Present	Light green		Silver green	Straight	Trichotomous	Open	Light brown	White or cream	White or cream		0	1	0	1	0	1			Flat, not flood-prone	Semidesert	Sandy loam	Good	Moderate slope (4-14)
EPM42		EPM160618-22	Elizabeth Mpayo	Central Zone	DRD	2016-06-18	1476	Mzinditala	Farmer's field	1-9	Yes	18 months	Purple	Absent	Ellipic-lanceolate	Light green	Five	Present	Light green	Light brown	Silver green	Straight	Erect	Open	Light brown	White or cream	White or cream		0	1	0	1	0	1			Flat, not flood-prone	Semidesert	Sandy loam	Good	Moderate slope (4-14)
EPM42b		EPM160617-24	Elizabeth Mpayo	Central Zone	DRD	2016-06-17	0	Asumani 1	Homestead	1-4	Yes		Purplish-green	Absent	Oblong-lanceolate	Light green		Present	Light green	Cream	Silver green	Straight	Dichotomous	Open					0	1			0	1			Flat, not flood-prone	Steppe (Grass, bush and thicket)	Loam	Good	Moderate slope (4-14)
EPM43		EPM160617-24	Elizabeth Mpayo	Central Zone	DRD	2016-06-17	0	Asumani 2	Homestead	14-16	Yes		Purplish-green	Absent	Lanceolate	light green with purple	Seven	Present	Light green	Cream	Silver green	Straight	Dichotomous	Open					0	1			0	1			Flat, not flood-prone	Steppe (Grass, bush and thicket)	Loam	Good	Moderate slope (4-14)
EPM44		EPM160617-24	Elizabeth Mpayo	Central Zone	DRD	2016-06-17	0	Mguu wa kwale	Homestead	9-13	Yes		Purplish-green	Absent	Lanceolate	Light green	Seven	Present	Light green	Cream	Silver green	Straight	Dichotomous	Open					0	1			0	1			Flat, not flood-prone	Steppe (Grass, bush and thicket)	Loam	Good	Moderate slope (4-14)
EPM45		EPM160617-24	Elizabeth Mpayo	Central Zone	DRD	2016-06-17	0	Simba	Homestead	5-8	Yes	4 months	Purple	Absent	Ellipic-lanceolate	Red	Seven	Present	Light green	Cream	Silver green	Straight	Dichotomous	Open					0	1			0	1			Flat, not flood-prone	Steppe (Grass, bush and thicket)	Loam	Good	Moderate slope (4-14)
EPM46			Elizabeth Mpayo	Central Zone	DRD		0																						0		0		0
EPM47		EPM160619-25	Elizabeth Mpayo	Central Zone	DRD	2016-06-19	0	Unyang'ongo Aloyce-2	Farmer's field	8-16	Yes	6 months	Light green	Absent	Oblong-lanceolate	Green with red	Five	Present	Dark green	Cream	Silver green	Straight	Dichotomous	Open	White or cream	White or cream	White or cream		0	1	0	1	0	1			Mountainous	Semidesert	Sandy	Good	Moderate slope (4-14)
EPM48		EPM160619-25	Elizabeth Mpayo	Central Zone	DRD	2016-06-19	1631	Unyang'ongo Aloyce-3	Farmer's field	19-23	Yes	6 months	Purplish-green	Absent	Lanceolate	Light green	Three	Present	Light green	Cream	Silver green	Straight	Dichotomous	Compact	White or cream	White or cream	White or cream		0	1	0	1	0	1			Mountainous	Semidesert	Sandy	Good	Moderate slope (4-14)
EPM49		EPM160619-25	Elizabeth Mpayo	Central Zone	DRD	2016-06-19	0	Unyang'ongo Aloyce-1	Farmer's field	1-7	Yes		Purplish-green	Absent	Lanceolate	Red	Seven	Present	Light green	Cream	Silver green	Straight	Trichotomous	Open	White or cream	White or cream	White or cream		0	1	0	1	0	1			Mountainous	Semidesert	Sandy	Good	Moderate slope (4-14)
EPM50		EPM160619-26	Elizabeth Mpayo	Central Zone	DRD	2016-06-19	0	Mkwese-Rashidi-1	Homestead	1-6	Yes	6 months	Purplish-green	Absent	Ellipic-lanceolate	Green with red	Five	Present	Dark green	Light brown	Silver green	Straight	Erect	Open					0	1	0	1	0	1			Mountainous	Semidesert	Sandy loam	Good	Moderate slope (4-14)
EPM51		EPM160611-9	Elizabeth Mpayo	Central Zone	DRD	2016-06-11	0	Mumba																					0		0		0
EPM51b		EPM160616-18	Elizabeth Mpayo	Central Zone	DRD	2016-06-16	0	Mumba																					0		0		0
EPM53		EPM160616-18	Elizabeth Mpayo	Central Zone	DRD	2016-06-16	0	Dodoma																					0		0		0
EPMunknown 1		EPM160609-8	Elizabeth Mpayo	Central Zone	DRD	2016-06-09	0																						0		0		0
EPMUnknown 2		EPM160609-8	Elizabeth Mpayo	Central Zone	DRD	2016-06-09	0	Mumba																					0		0		0
EPMUnknown 3		EPM160609-8	Elizabeth Mpayo	Central Zone	DRD	2016-06-09	0	Tubugwe-Martin-1																					0		0		0
EPMUnknown 4		EPM160609-8	Elizabeth Mpayo	Central Zone	DRD	2016-06-09	0	Tubugwe-Martin-2																					0		0		0
EPMUnknown10		EPM160619-26	Elizabeth Mpayo	Central Zone	DRD	2016-06-19	0	Mkwese-Rashidi-3																					0		0		0
EPMUnknown5		EPM-160616-18	Elizabeth Mpayo	Central Zone	DRD	2016-06-16	0	Makutopora																					0		0		0
EPMUnknown6		EPM160617-21	Elizabeth Mpayo	Central Zone	DRD	2016-06-17	0	Msitu wa Tembo																					0		0		0
EPMUnknown8		EPM160618-23	Elizabeth Mpayo	Central Zone	DRD	2016-06-18	0	Kisana-Paulo-1																					0		0		0
EPMUnknown9		EPM160619-26	Elizabeth Mpayo	Central Zone	DRD	2016-06-19	0	Mkwese-Rashidi-2																					0		0		0
EPMUnkown7		EPM-160618-23	Elizabeth Mpayo	Central Zone	DRD	2016-06-18	0	Mguu wakwale																					0		0		0
Horti_01		Horti160606-1	Armachias James	Northern Zone	Horti	2016-06-06	1136	Kigoma-Lambo	Homestead		Yes		Purplish-green	Absent	Oblong-lanceolate	Red	Five	Present	Light green	Orange	Silver green	Straight	Dichotomous	Umbrella	Light brown	White or cream	Pink		0	2	0		0	1			Mountainous	Savanna grasslands	Sandy loam	Modarate	Moderate slope (4-14)
Horti_02		Horti160606-1	Armachias james	Northern Zone	Horti	2016-06-06	1136	Mchungu	Homestead		Yes		Purplish-green	Absent	Ellipic-lanceolate	Red	Seven	Present	Light green	Orange	Silver green	Straight	Erect	Cylindrical	Yellow	White or cream	Pink		0	1	0		0	3			Mountainous	Savanna grasslands	Sandy loam	Modarate	Moderate slope (4-14)
Horti_03		Horti160606-2	Armathias james	Northern Zone	Horti	2016-06-06	1165		Farmer's field		Yes		Dark green	Absent	Straight or linear	Dark green	Five	Present	Dark green	Dark brown	Silver green	Straight	Erect	Umbrella	Dark brown	White or cream	White or cream		0	1	0	1	0	3			Mountainous	Savanna grasslands	Sandy loam	Modarate	Moderate slope (4-14)
Horti_04		Horti160606-2	Armathias James	Northern Zone	Horti	2016-06-06	1148		Farmer's field		Yes		Purplish-green	Absent	Ellipic-lanceolate	Red	Five	Present	Light green	Orange	Silver green	Straight	Dichotomous	Umbrella	Yellow	White or cream	Pink		0	1	0	1	0	1			Mountainous	Savanna grasslands	Sandy loam	Modarate	Moderate slope (4-14)
Horti_05		Horti160606-2	Armathias James	Northern Zone	Horti	2016-06-06	1155		Farmer's field		Yes		Purplish-green	Absent	Ellipic-lanceolate	Red	Five	Present	Dark green	Light brown	Silver green	Straight	Dichotomous	Umbrella	Dark brown	White or cream	Pink		0	1	0	1	0	1			Mountainous	Savanna grasslands	Sandy loam	Modarate	Moderate slope (4-14)
Horti_06		Horti160606-2	Armathias James	Northern Zone	Horti	2016-06-06	1155		Farmer's field		Yes		Purplish-green	Present	Ellipic-lanceolate	Green with red	Seven	Present	Light green	Light brown	Silver green	Straight	Erect	Cylindrical	White or cream	White or cream	Yellow		0	1	0	1	0	1			Mountainous	Savanna grasslands	Sandy loam	Modarate	Moderate slope (4-14)
Horti_07		Horti160606-2	Armathias James	Northern Zone	Horti	2016-06-06	1165		Farmer's field		Yes		Purple	Present	Ellipic-lanceolate	Green with red	Five	Present	Light green	Light brown	Silver green	Straight	Erect	Cylindrical	Dark brown	Pink	Pink		0	1	0	1	0	1			Mountainous	Savanna grasslands	Sandy loam	Modarate	Moderate slope (4-14)
Horti_08		Horti160607-1	Armathias James	Northern Zone	Horti	2016-06-07	1386		Farmer's field		Yes		Purple	Absent	Ellipic-lanceolate	Other; Red with green	Seven	Present	Light green	Orange	Dark green	Straight	Erect	Cylindrical	White or cream	White or cream	White or cream		0	1	0	1	0	2			Mountainous	Deciduous forest (Woodland savanna)	Sandy loam		Moderate slope (4-14)
Horti_09		Horti160607-2	Armathias James	Northern Zone	Horti	2016-06-07	1382	Kigweno-Kichungu	Farmer's field		Yes		Light green	Absent	Ovoid	Light green	Three	Present	Light green	Orange	Light brown or orange	Straight	Dichotomous	Open	White or cream	White or cream	White or cream		0	1	0		1				Mountainous	Deciduous forest (Woodland savanna)	Sandy loam	Modarate	Moderate slope (4-14)
Horti_10		Horti160607-3	Armathias James	Northern Zone	Horti	2016-06-07	1633		Wild		Yes		Purplish-green	Absent	Ellipic-lanceolate	Red	Three	Present	Dark green	Cream	Silver green	Straight	Tetrachotomous	Umbrella	White or cream	White or cream	White or cream		0	1	0		1					Deciduous forest (Woodland savanna)	Sandy loam	Modarate	Steep slope (>14)
Horti_11		Horti160608-1	Armathias James	Northern Zone	Horti	2016-06-08	764	Kibanda Meno	Homestead		Yes		Purplish-green	Absent	Ellipic-lanceolate	Red	Nine	Absent	Light green	Cream	Silver green	Straight	Trichotomous	Open		White or cream	White or cream		0	1	0		0	3			Flat, not flood-prone	Savanna grasslands	Sandy loam	Modarate	Moderate slope (4-14)
Horti_12		Horti160608-2	Armathias james	Northern Zone	Horti	2016-06-08	731	Kigoma Marry	Farmer's field		Yes		Purplish-green	Absent	Ovoid	Light green	Seven	Absent	Dark green	Light brown	Silver green	Straight	Trichotomous	Open	Light brown	White or cream	Pink		0		0		0	3			Flat, not flood-prone	Savanna grasslands	Sandy loam	Modarate	Flat or almost flat (<4)
Horti_13		Horti160608-2	Armathias james	Northern Zone	Horti	2016-06-08	731	Kibanda Meno Mzimbo	Farmer's field		Yes		Purplish-green	Absent	Ellipic-lanceolate	Red	Seven	Absent	Light green	Cream	Silver green	Straight	Erect	Open	White or cream	White or cream	White or cream		0	1	0	1	0	3			Flat, not flood-prone	Savanna grasslands	Sandy loam	Modarate	Flat or almost flat (<4)
Horti_14		Horti160608-2	Armathias James	Northern Zone	Horti	2016-06-08	731	Kigoma Mzimbo	Farmer's field		Yes		Purplish-green	Absent	Ellipic-lanceolate	Green with red	Nine	Absent	Dark green	Light brown	Silver green	Straight	Dichotomous	Open	Light brown	White or cream	Pink		0	3	0	3	0	3			Flat, not flood-prone	Savanna grasslands	Sandy loam	Modarate	Flat or almost flat (<4)
Horti_15		Horti160608-3	Armachias James	Northern Zone	Horti	2016-06-08	698	Kibandameno Kisiwani			Yes		Purple	Absent	Ellipic-lanceolate	Red	Nine	Absent	Light green	Light brown	Silver green	Straight	Erect	Open	White or cream	White or cream	White or cream		0	1	0		0	1				Savanna grasslands	Sandy loam	Modarate	Moderate slope (4-14)
Horti_16		Horti160608-3	Armachias James	Northern Zone	Horti	2016-06-08	698	Bwana Shamba	Farmer's field		Yes		Purple	Present	Ellipic-lanceolate	Purple	Seven	Present	Dark green	Light brown	Silver green	Straight	Erect	Open	Light brown	White or cream	Purple		0	1	0	1	0	3			Flat, not flood-prone	Savanna grasslands	Sandy loam	Modarate	Flat or almost flat (<4)
Horti_17		Horti160608-3	Armachias james	Northern Zone	Horti	2016-06-08	702	Kibandameno Mkondya	Farmer's field		Yes		Purplish-green	Present	Obovate-lanceolate	Red	Nine	Absent	Light green	Light brown	Silver green	Straight	Erect	Open	White or cream	White or cream	White or cream		0	1	0		0	1			Flat, not flood-prone	Savanna grasslands	Sandy loam	Modarate	Moderate slope (4-14)
Horti_18		Horti160608-4	Armachias James	Northern Zone	Horti	2016-06-08	706	Kigulu Chaninga			Yes		Purple	Absent	Ellipic-lanceolate	Red	Five	Absent	Light green	Light brown	Light brown or orange	Straight	Erect	Open	Dark brown	White or cream	Purple		0	1	0	1	0	3			Flat, not flood-prone	Savanna grasslands	Sandy loam	Modarate	Flat or almost flat (<4)
Horti_19		Horti160608-4	Armachias James	Northern Zone	Horti	2016-06-08	706	Changoma	Farmer's field		Yes		Purplish-green	Present	Ellipic-lanceolate	Light green	Seven	Absent	Dark green	Light brown	Silver green	Straight	Erect	Open	Yellow	White or cream	Purple		0	1	0	1	0	1			Flat, not flood-prone	Savanna grasslands	Sandy loam	Modarate	Flat or almost flat (<4)
Horti_20		Horti160608-4	Armachias James	Northern Zone	Horti	2016-06-08	698	Kuhela Juma	Farmer's field		Yes		Purplish-green	Absent	Ellipic-lanceolate	Green with red	Seven	Absent	Dark green	Light brown	Silver green	Straight	Erect	Open	Light brown	White or cream	White or cream		0	1	0		0	1			Flat, not flood-prone	Savanna grasslands	Sandy loam	Modarate	Flat or almost flat (<4)
Horti_21		Horti160608-4	Armachias James	Northern Zone	Horti	2016-06-08	699	Maju	Farmer's field		Yes		Purplish-green	Absent	Ellipic-lanceolate	Green with red	Seven	Absent	Dark green	Light brown	Silver green	Straight	Erect	Open	Light brown	White or cream	Pink		0	1	0		1	3			Flat, not flood-prone	Savanna grasslands	Sandy loam	Modarate	Flat or almost flat (<4)
Horti_22		Horti160608-4	Armachias James	Northern Zone	Horti	2016-06-08	699	Mbazi	Farmer's field		Yes		Purplish-green	Present	Ellipic-lanceolate	Green with red	Seven	Absent	Light green	Light brown	Light brown or orange	Straight	Erect	Open	Dark brown	White or cream	White or cream		0	1	0		1				Flat, not flood-prone	Savanna grasslands	Sandy loam	Modarate	Flat or almost flat (<4)
Horti_23		Horti160608-5	Armachias James	Northern Zone	Horti	2016-06-08	1374	Msufi	Farmer's field		Yes		Purplish-green	Absent	Ellipic-lanceolate	Green with red	Five	Present	Dark green	Light brown	Silver green	Straight	Erect	Open	Light brown	White or cream	Pink		0	1	0	1	0	3			Mountainous	Savanna grasslands	Sandy loam	Modarate	Steep slope (>14)
Horti_24		Horti160608-7	Armachias James	Northern Zone	Horti	2016-06-08	1397	Ngomoi	Farmer's field		Yes		Purplish-green	Absent	Ovoid	Purple	Three	Present	Other; green with red	Dark brown	Dark brown	Straight	Dichotomous	Open	Dark brown	White or cream	Pink		0	1	0	1	0	1			Mountainous	Savanna grasslands	Sandy loam	Modarate	Steep slope (>14)
Horti_25		Horti160608-7	Armachias James	Northern Zone	Horti	2016-06-08	1390	Msindo black	Farmer's field		Yes		Purplish-green	Absent	Ovoid	Green with red	Three	Present	Dark green	Orange	Light brown or orange	Straight	Erect	Open	Light brown	White or cream	White or cream		0	1	0	1	0	1			Mountainous	Savanna grasslands	Sandy loam	Modarate	Steep slope (>14)
Horti_26		Horti160608-7	Armachias James	Northern Zone	Horti	2016-06-08	1395	Kigoma Msindo	Farmer's field		Yes		Purple	Absent	Ellipic-lanceolate	Red	Seven	Present	Dark green	Dark brown	Silver green	Straight	Erect	Open	Light brown	White or cream	White or cream		0	1	0	1	0	3	Bacterial blight		Mountainous	Savanna grasslands	Sandy loam	Modarate	Steep slope (>14)
Horti_27		Horti160609-1	Armachias James	Northern Zone	Horti	2016-06-09	1217	Kibanda Meno-Lugulu			Yes		Dark green	Absent	Ellipic-lanceolate	Red	Five	Present	Dark green	Light brown	Silver green	Straight	Trichotomous	Open	White or cream	White or cream	White or cream		0	1	0		1				Mountainous	Savanna grasslands	Sandy loam	Modarate	Moderate slope (4-14)
Horti_28		Horti160609-1	Armachias James	Northern Zone	Horti	2016-06-09	1217	Kaniki	Farmer's field		Yes		Purple	Absent	Ellipic-lanceolate	Red	Seven	Absent	Dark green	Light brown	Silver green	Straight	Erect	Open	Light brown	White or cream	White or cream		0	1	1		0				Mountainous	Savanna grasslands	Sandy loam	Modarate	Moderate slope (4-14)
Horti_29		Horti160609-2	Armachias James	Northern Zone	Horti	2016-06-09	1221	Muhanga Mwekundu	Farmer's field		Yes		Purplish-green	Present	Ellipic-lanceolate	Purple	Five	Present	Other; Red	Light brown	Silver green	Straight	Erect	Open	Dark brown	White or cream	Pink		1		0		1				Mountainous	Savanna grasslands	Sandy loam	Modarate	Steep slope (>14)
Horti_30		Horti160609-2	Armachias James	Northern Zone	Horti	2016-06-09	1223	Mkunungu	Farmer's field		Yes		Purple	Absent	Ellipic-lanceolate	Green with red	Five	Present	Light green	Light brown	Light brown or orange	Straight	Erect	Open	Dark brown	White or cream	Pink		0	1	0		0	3	Mites		Mountainous	Savanna grasslands	Sandy loam	Modarate	Moderate slope (4-14)
Horti_31		Horti160609-3	Armachias James	Northern Zone	Horti	2016-06-09	1215	Kaniki Original	Farmer's field		Yes		Purplish-green	Present	Ellipic-lanceolate	Green with red	Five	Absent	Light green	Light brown	Silver green	Straight	Erect	Open	White or cream	White or cream	White or cream		0	1	0	1	0	3			Mountainous	Savanna grasslands	Sandy loam	Modarate	Steep slope (>14)
Horti_32		Horti160609-3	Armachias James	Northern Zone	Horti	2016-06-09	1215	Msese	Farmer's field		Yes		Light green	Absent	Ellipic-lanceolate	Light green	Five	Present	Light green	Light brown	Light brown or orange	Straight	Dichotomous	Open	Dark brown	White or cream	White or cream		0	1	0	1	0	2	Bacterial Blight		Mountainous	Savanna grasslands	Sandy loam	Modarate	Moderate slope (4-14)
Horti_33		Horti160609-3	Armavhias James	Northern Zone	Horti	2016-06-09	1226	Usinionje	Farmer's field		Yes		Purple	Absent	Ellipic-lanceolate	Purple	Five	Absent	Dark green	Cream	Dark brown	Straight	Erect	Open	Light brown	White or cream	Pink		0	1	0	1	0	1			Mountainous	Savanna grasslands	Sandy loam	Modarate	Moderate slope (4-14)
Horti_34		Horti160609-3	Armachias James	Northern Zone	Horti	2016-06-09	1226	Mhanga Mweupe	Farmer's field		Yes		Purple	Absent	Ellipic-lanceolate	Green with red	Three	Present	Light green	Light brown	Silver green	Straight	Erect	Open	Light brown	White or cream	White or cream		0	1	0	1	0	3			Mountainous	Savanna grasslands	Sandy loam	Modarate	Moderate slope (4-14)
Horti_35		Horti160609-3	Armachias James	Northern Zone	Horti	2016-06-09	1226	Mhanga Mwekundu 2	Farmer's field		Yes		Purple	Present	Ellipic-lanceolate	Purple	Five	Present	Light green	Dark brown	Light brown or orange	Straight	Erect	Open	Dark brown	White or cream	Pink		0	1	0	1	0	1			Mountainous	Savanna grasslands	Sandy loam	Modarate	Moderate slope (4-14)
Horti_36		Horti160609-4	Armachias James	Northern Zone	Horti	2016-06-09	1163	Gwangwara	Farmer's field		Yes		Purple	Absent	Ellipic-lanceolate	Green with red	Seven	Present	Dark green	Light brown	Silver green	Straight	Dichotomous	Umbrella	White or cream	White or cream	White or cream		0	1	0	1	0	1			Mountainous	Savanna grasslands	Sandy loam	Modarate	Moderate slope (4-14)
Horti_37		Horti160609-4	Armachias James	Northern Zone	Horti	2016-06-09	1174	Koedu	Farmer's field		Yes		Purplish-green	Present	Oblong-lanceolate	Light green	Seven	Absent	Dark green	Light brown	Silver green	Straight	Erect	Open	Light brown	White or cream	White or cream		0	1	0	1	0	3	Mites		Mountainous	Savanna grasslands	Sandy loam	Modarate	Steep slope (>14)
Horti_38		Horti160609-4	Armachias James	Northern Zone	Horti	2016-06-09	1163	Mtendaji	Farmer's field		Yes		Purplish-green	Absent	Ellipic-lanceolate	Green with red	Five	Present	Light green	Light brown	Silver green	Straight	Erect	Open	White or cream	White or cream	White or cream		0	1	0	1	0	1	Bacterial Blight		Mountainous	Savanna grasslands	Sandy loam	Modarate	Steep slope (>14)
Horti_39		Horti160609-4	Armachias James	Northern Zone	Horti	2016-06-09	1173	Kigoma Lugulu	Farmer's field		Yes		Purplish-green	Present	Ellipic-lanceolate	Red	Five		Dark green	Light brown	Light brown or orange	Straight	Erect	Open	White or cream	White or cream	White or cream		0	1	0	1	0	3	Bacterial Blight		Mountainous	Savanna grasslands	Sandy loam	Modarate	Steep slope (>14)
Horti_40		Horti160609-4	Armachias James	Northern Zone	Horti	2016-06-09	1173	Kigoma Mtendaji	Farmer's field		Yes		Purple	Absent	Ellipic-lanceolate	Purple	Seven	Absent	Light green	Light brown	Silver green	Straight	Erect	Open	White or cream	White or cream	White or cream		0	1	0	1	0	1			Mountainous	Savanna grasslands	Sandy loam	Modarate	Steep slope (>14)
Horti_41		Horti160609-4	Armachias james	Northern Zone	Horti	2016-06-09	1180	Kigwando	Farmer's field		Yes		Purplish-green	Absent	Ovoid	Green with red	Three	Present	Light green	Orange	Light brown or orange	Straight	Erect	Open	Dark brown	White or cream	White or cream		0	1	0	1	1	3			Mountainous	Savanna grasslands	Sandy loam	Modarate	Steep slope (>14)
Horti_42		Horti160609-4	Armachias James	Northern Zone	Horti	2016-06-09	1171	Rehecha	Farmer's field		Yes		Purplish-green	Present	Linear-pandurate	Red	Seven	Absent	Other; White	Light brown	Light brown or orange	Straight	Erect	Open	Dark brown	White or cream	White or cream		0	1	0	1	0	1			Mountainous	Savanna grasslands	Sandy loam	Modarate	Steep slope (>14)
Horti_43		Horti160609-4	Armachias James	Northern Zone	Horti	2016-06-09	1167	Ndungu	Farmer's field		Yes		Purplish-green	Absent	Ellipic-lanceolate	Light green	Five	Present	Dark green	Light brown	Silver green	Straight	Erect	Open	Dark brown	White or cream	Pink		0	1	0	1	0	1			Mountainous	Savanna grasslands	Sandy loam	Modarate	Steep slope (>14)
Horti_44		Horti160609-4	Armachias James	Northern Zone	Horti	2016-06-09	1164	Nazieli	Farmer's field		Yes		Purple	Present	Ellipic-lanceolate	Red	Seven	Present	Light green	Light brown	Light brown or orange	Straight	Erect	Open	Dark brown	White or cream	White or cream		0	1	0	1	0	1			Mountainous	Savanna grasslands	Sandy loam		Steep slope (>14)
Horti_45		Horti160609-5	Armachias James	Northern Zone	Horti	2016-06-09	1254	Goha Red	Farmer's field		Yes		Purple	Absent	Ellipic-lanceolate	Red	Five	Present	Other; Red	Light brown	Red	Straight	Dichotomous	Open	Dark brown	White or cream	Pink		0		0		0	3			Mountainous	Savanna grasslands	Sandy loam	Modarate	Moderate slope (4-14)
Horti_46		Horti160609-5	Armachias James	Northern Zone	Horti	2016-06-09	1242	Goha Pink	Farmer's field		Yes		Purple	Present	Ellipic-lanceolate	Purple	Seven	Present	Other; Red-greenish	Light brown	Pink green	Straight	Dichotomous	Open	Dark brown	Pink	Pink		0		0		0	3			Mountainous	Savanna grasslands	Sandy loam	Modarate	Moderate slope (4-14)
Horti_47		Horti160609-5	Armachias James	Northern Zone	Horti	2016-06-09	1240	Goha white	Farmer's field		Yes		Purple	Present	Ellipic-lanceolate	Purple	Seven	Present	Other; Greenish Pink	Orange	Silver green	Straight	Erect	Open	Dark brown	White or cream	Pink		0		0		0				Mountainous	Savanna grasslands	Sandy loam	Modarate	Moderate slope (4-14)
KS01		KS160608-1	Karoline Sichalwe	Coastal Zone	Kibaha	2016-06-08	163	Kiroba	Farmer's field		Yes		Purplish-green	Absent	Lanceolate	Dark green	Five	Present	Dark green	Light brown	Silver green	Straight	Trichotomous	Compact	Dark brown	White or cream	Purple		0	1	0	1	0	1	CGM	1			Sandy loam	Good	Flat or almost flat (<4)
KS02		KS160608-1	Karoline Sichalwe	Coastal Zone	Kibaha	2016-06-08	163	Rasta	Farmer's field		Yes		Light green	Absent	Lanceolate	Green with red	Five	Present	Dark green	Light brown	Silver green	Straight	Trichotomous	Compact	Light brown	White or cream	White or cream		0	1	0	1	0	1	Brown spots				Sandy loam	Excellent	Flat or almost flat (<4)
KS03		Ks160608-1	Karoline Sichalwe	Coastal Zone	Kibaha	2016-06-08		Nyarikagile	Farmer's field		Yes		Light green	Absent	Lanceolate	Red	Five	Present	Dark green	Light brown	Silver green	Straight	Trichotomous	Compact	Dark brown	White or cream	White or cream		0	3	0	1	0	1					Sandy loam	Excellent	Flat or almost flat (<4)
KS04		Ks160608-2	Karoline Sichalwe	Coastal Zone	Kibaha	2016-06-08	224	Dimani-Sophia-1	Homestead		Yes		Purplish-green	Absent	Ellipic-lanceolate	Purple	Nine	Present	Orange	Light brown	Silver green	Straight	Tetrachotomous	Compact	Light brown	Yellow	White or cream	Medium	0	1	0	1	0	1	CGM	1			Sandy loam	Good	Flat or almost flat (<4)
KS05		Ks160608-2	Karoline Sichalwe	Coastal Zone	Kibaha	2016-06-08	224	Cosmas	Farmer's field		Yes		Light green	Absent	Lanceolate	Purple	Five	Present	Light green	Light brown	Silver green	Straight	Trichotomous	Umbrella	Dark brown	White or cream	White or cream		3	1	1	3	0	1					Sandy loam	Good	Flat or almost flat (<4)
KS06		KS160608-3	Karoline Sichalwe	Coastal Zone	Kibaha	2016-06-08	240	Kibangamuno	Farmer's field		Yes		Purplish-green	Absent	Ellipic-lanceolate	Red	Seven	Absent	Light green	Light brown	Silver green	Straight	Erect	Cylindrical	Dark brown	White or cream	White or cream		0	3	0	1	0	1	CGM	4				Good	Flat or almost flat (<4)
KS07		KS160608-3	Karoline Sichalwe	Coastal Zone	Kibaha	2016-06-08	240	Kibangili	Farmer's field		Yes		Purplish-green	Absent	Lanceolate		Seven	Absent	Light green	Cream	Silver green	Straight	Dichotomous	Umbrella	Dark brown	White or cream	White or cream		0	2	0	1	0	1	CGM	1			Sandy loam	Good	Flat or almost flat (<4)
KS08		KS160608-3	Karoline Sichalwe	Coastal Zone	Kibaha	2016-06-09	240	Mbuyu	Farmer's field		Yes		Purplish-green	Absent	Ellipic-lanceolate	Purple	Seven	Absent	Dark green	Cream	Silver green	Straight	Trichotomous	Compact	Dark brown	White or cream	White or cream		0	1	0	1	0	1	CGM	3			Sandy loam	Good	Flat or almost flat (<4)
KS09		KS160608-3	Karoline Sichalwe	Coastal Zone	Kibaha	2016-06-08	240	Mwarabu	Homestead		Yes			Absent	Lanceolate	Green with red	Five	Present	Orange	Cream		Straight	Trichotomous	Compact	Light brown	Yellow	White or cream		0	1	0	1	0	1
KS10		KS160609-1	Karoline Sichalwe	Coastal Zone	Kibaha	2016-06-09	76	Kilokote	Farmer's field		Yes		Purplish-green	Absent	Lanceolate	Red	Five	Present	Dark green	Light brown	Silver green	Straight	Erect	Cylindrical	Dark brown	White or cream	White or cream		0	2	0	1	0	1	CGM	1		Steppe (Grass, bush and thicket)	Sandy loam	Good	Flat or almost flat (<4)
KS11		KS160609-1	Karoline Sichalwe	Coastal Zone	Kibaha	2016-06-09	76	Kisukari	Farmer's field		Yes		Purplish-green	Absent	Lanceolate	Purple	Seven	Absent	Dark green	Light brown	Light brown or orange	Straight	Erect	Cylindrical	Dark brown	White or cream	White or cream		0	1	0	1	0	1	CGM	1			Sandy loam	Good	Flat or almost flat (<4)
KS12		KS160609-1	Karoline Sichalwe	Coastal Zone	Kibaha	2016-06-09	76	Kichoroko/Joka	Farmer's field		Yes		Purple	Absent	Lanceolate	Green with red	Seven	Absent	Light green	Light brown	Light brown or orange	Straight	Dichotomous	Umbrella	Dark brown	White or cream	White or cream		0	1	0	1	0	1	CGM	1			Sandy loam	Good	Flat or almost flat (<4)
KS13		KS160609-1	Karoline Sichalwe	Coastal Zone	Kibaha	2016-06-09	76	Moshi	Farmer's field		Yes		Purple	Absent	Lanceolate	Purple	Seven	Absent	Dark green	Light brown	Light brown or orange	Straight	Erect	Umbrella	Dark brown	White or cream	White or cream	Medium	0	2	0	1	0	1	CGM	1		Steppe (Grass, bush and thicket)	Sandy loam	Good	Flat or almost flat (<4)
KS14		KS160609-2	Karoline Sichalwe	Coastal Zone	Kibaha	2016-06-09		Kaputele	Homestead		Yes		Purple	Absent	Ellipic-lanceolate	Dark green	Seven	Absent	Dark green	Dark brown	Dark brown	Straight	Erect	Cylindrical	Dark brown	White or cream	Purple	Medium	0	2	0	1	0	1	CGM	2		Steppe (Grass, bush and thicket)	Sandy loam	Good	Flat or almost flat (<4)
KS15		KS160609-2	Karoline Sichalwe	Coastal Zone	Kibaha	2016-06-09		Kibandameno	Homestead		Yes		Light green	Absent	Lanceolate	Light green	Nine	Absent	Light green	Light brown	Silver green	Straight	Erect	Cylindrical	Dark brown	White or cream	White or cream		0	4	0	5	0	1	CGM	1			Sandy loam	Good	Flat or almost flat (<4)
KS16		KS160610-1	Karoline Sichalwe	Coastal Zone	Kibaha	2016-06-10	188	Kikombe	Homestead		Yes		Purplish-green	Absent	Ellipic-lanceolate	Green with red	Seven	Absent	Light green	Light brown	Light brown or orange	Straight	Erect	Cylindrical		Yellow	White or cream		0	1	0	1	0	1	CGM	1		Steppe (Grass, bush and thicket)	Sandy loam	Modarate	Moderate slope (4-14)
KS17		KS160610-1	Karoline Sichalwe	Coastal Zone	Kibaha	2016-06-10	188	Rasta	Farmer's field		Yes		Purplish-green	Absent	Lanceolate	Green with red	Nine	Absent	Light green	Light brown	Silver green	Straight	Erect	Cylindrical	Light brown	White or cream	White or cream		0	1	0	1	0	4	CGM	1		Steppe (Grass, bush and thicket)	Sandy loam	Modarate	Moderate slope (4-14)
KS18		KS160610-1	Karoline Sichalwe	Coastal Zone	Kibaha	2016-06-10	188	Kitanga-Kigumi-2	Farmer's field		Yes		Purplish-green	Absent	Obovate-lanceolate	Green with red	Seven	Absent	Light green	Light brown	Silver green	Straight	Erect	Cylindrical	Dark brown	White or cream	White or cream		0	2	0	1	0	1	CHM	1		Steppe (Grass, bush and thicket)	Sandy loam	Good	Flat or almost flat (<4)
KS19		KS160610-1	Karoline Sichalwe	Coastal Zone	Kibaha	2016-06-10	188	Chempe	Farmer's field		Yes		Purplish-green	Absent			Seven	Absent	Dark green	Light brown	Silver green	Straight	Erect	Cylindrical	Light brown	White or cream	White or cream		0	4	0	1	0	4	CGM	3		Steppe (Grass, bush and thicket)		Good	Flat or almost flat (<4)
KS20		KS160610-2	Karoline Sichalwe	Coastal Zone	Kibaha	2016-06-10	257	Muwale-Upula-3	Homestead		Yes		Dark green	Absent	Ellipic-lanceolate	Red	Nine	Absent	Light green	Light brown	Silver green	Straight	Erect	Cylindrical	Light brown	White or cream	White or cream		0	1	0	1	0	3	CGM	1			Sandy loam	Good	Moderate slope (4-14)
KS21		Ks160610-4	Karoline Sichalwe	Coastal Zone	Kibaha	2016-06-10	341	Bora Kaputa	Homestead		Yes		Purple	Absent	Ellipic-lanceolate	Green with red	Seven	Present	Dark green	Light brown	Silver green	Straight	Dichotomous	Open	Light brown	White or cream	White or cream	Medium	0	1	0	1	0	1	CGM	2	Flat, not flood-prone	Steppe (Grass, bush and thicket)	Sandy loam	Good	Flat or almost flat (<4)
KS22		KS160610-4	Karoline Sichalwe	Coastal Zone	Kibaha	2016-06-10	341	Kalolo	Homestead		Yes		Purple	Absent	Ellipic-lanceolate	Green with red	Seven	Present	Light green	Light brown	Silver green	Straight	Dichotomous	Open	Light brown	White or cream	Pink	Medium	0	1	0	1	0	3	CGM	2	Flat, not flood-prone	Steppe (Grass, bush and thicket)	Sandy loam	Good	Flat or almost flat (<4)
KS23		KS160610-5	Karoline Sichalwe	Coastal Zone	Kibaha	2016-06-10	189	Mkiu	Homestead		Yes		Light green	Absent	Ellipic-lanceolate	Purple	Seven	Present	Light green	Light brown	Silver green	Straight	Trichotomous	Compact	Dark brown	White or cream	Pink	Medium	0	3	0	1	0	1		2		Steppe (Grass, bush and thicket)	Sandy loam	Good	Moderate slope (4-14)
KS24		KS160610-5	Karoline Sichalwe	Coastal Zone	Kibaha	2016-06-10	189	Ndunga	Homestead		Yes		Light green	Absent	Ellipic-lanceolate	Red	Seven	Absent	Light green	Light brown	Silver green	Straight	Dichotomous	Open		White or cream	White or cream	Medium	0	3	0	2	0	2	CGM	2	Flat, not flood-prone	Steppe (Grass, bush and thicket)	Sandy loam	Modarate	Moderate slope (4-14)
KS25		KS160610-5	Karoline Sichalwe	Coastal Zone	Kibaha	2016-06-10	189	Muzege	Homestead		Yes		Light green	Absent	Ellipic-lanceolate	Light green	Seven	Absent	Light green	Light brown	Silver green	Straight	Erect	Open		White or cream	White or cream	Medium	0	1	0	1	0	1	CGM	2	Flat, not flood-prone	Steppe (Grass, bush and thicket)	Sandy loam	Modarate	Moderate slope (4-14)
KS26		KS160610-5	Karoline Sichalwe	Coastal Zone	Kibaha	2016-06-10	189	Kidala	Homestead		Yes		Light green	Absent	Ellipic-lanceolate	Light green	Seven	Absent	Light green	Light brown	Light brown or orange	Straight	Dichotomous	Open	Dark brown	Pink	White or cream	Medium	0	1	0	1	0	2	CGM	1	Flat, not flood-prone	Steppe (Grass, bush and thicket)	Sandy loam	Modarate	Moderate slope (4-14)
KS27		KS160611-1	karoline Sichalwe	Coastal Zone	Kibaha	2016-06-11	414	Maseyu-Ikaku-3	Homestead		Yes		Purplish-green	Absent	Lanceolate	Purple	Seven	Absent	Light green	Light brown	Silver green	Straight	Dichotomous	Compact	White or cream	White or cream	White or cream	High	0	1	0	1	0	3	CGM	4	Flat, not flood-prone	Steppe (Grass, bush and thicket)	Sandy loam	Good	Moderate slope (4-14)
KS28		KS160611-1	Karoline Sichalwe	Coastal Zone	Kibaha	2016-06-11	414	Maseyu-Ikaku-4	Homestead		Yes		Purple	Absent	Ellipic-lanceolate	Red	Seven	Absent	Light green	Light brown	Dark green	Straight	Erect	Cylindrical	White or cream	White or cream	White or cream	Medium	0	1	0	1	0	1	CGM	3	Flat, not flood-prone	Steppe (Grass, bush and thicket)	Sandy loam	Good	Moderate slope (4-14)
KS29		KS160611-1	Karoline Sichalwe	Coastal Zone	Kibaha	2016-06-11	414	Maseyu-Ikaku-5	Homestead		Yes		Purplish-green	Absent	Ellipic-lanceolate	Green with red	Nine	Present	Dark green	Light brown	Silver green	Straight	Erect	Umbrella	Light brown	White or cream	White or cream	Low	0	1	0	1	0	1	CGM	4	Flat, not flood-prone	Steppe (Grass, bush and thicket)	Sandy loam	Good	Moderate slope (4-14)
KS30		KS160611-2	Karoline Sichalwe	Coastal Zone	Kibaha	2016-06-11	410	Maseyu-Semindo-6	Homestead		Yes		Purplish-green	Absent	Straight or linear	Light green	Seven	Absent	Light green	Light brown	Silver green	Straight	Erect	Cylindrical	White or cream	White or cream	White or cream		0	2	0	1	0	1	CGM	3	Flat, not flood-prone	Steppe (Grass, bush and thicket)	Sandy loam	Good	Moderate slope (4-14)
KS31		KS160611-2	Karoline Sichalwe	Coastal Zone	Kibaha	2016-06-11		Maseyi-Semindo-7	Homestead		Yes		Purple	Absent	Ellipic-lanceolate	Green with red	Seven	Absent	Dark green	Dark brown	Silver green	Straight	Erect	Cylindrical	Dark brown	White or cream	Purple		0	3	0	1	0	1	CGM	3	Flat, not flood-prone	Steppe (Grass, bush and thicket)	Sandy loam	Good	Moderate slope (4-14)
KS32		KS160610-3	Karoline Sichalwe	Coastal Zone	Kibaha	2016-06-10	418	Maseyu-Jumanne-8	Farmer's field		Yes		Dark green	Absent	Ellipic-lanceolate	Purple	Nine	Absent	Dark green	Light brown	Silver green	Straight	Erect	Cylindrical	Light brown	White or cream	White or cream		0	1	0	1	0	1	CGM	1	Steep hills	Steppe (Grass, bush and thicket)	Loam	Modarate	Moderate slope (4-14)
KS33		KS160611-4	Karoline Sichalwe	Coastal Zone	Kibaha	2016-06-11		Msenene	Homestead		Yes		Purplish-green	Absent	Ellipic-lanceolate	Green with red	Seven	Absent	Light green	Light brown	Dark green	Straight	Erect	Cylindrical	White or cream	White or cream	White or cream		0	1	0	1	0	1	CGM	2	Flat, not flood-prone	Steppe (Grass, bush and thicket)	Sandy loam	Good	Moderate slope (4-14)
KS34		KS160611-5	Karoline Sichalwe	Coastal Zone	Kibaha	2016-06-11	409	Nyeupe	Homestead		Yes		Purplish-green	Absent	Ellipic-lanceolate	Light green	Nine	Absent	Dark green	Light brown	Silver green	Straight	Erect	Cylindrical	Light brown	White or cream	White or cream		0	2	0	2	0	1	CGM	2	Flat, not flood-prone	Steppe (Grass, bush and thicket)	Sandy loam	Good	Moderate slope (4-14)
KS35		KS160612-1	Karoline Sichalwe	Coastal Zone	Kibaha	2016-06-12	538	Kigoma	Homestead		Yes		Purplish-green	Absent	Ellipic-lanceolate	Green with red	Seven	Absent	Light green	Light brown	Light brown or orange	Straight	Erect	Umbrella	Light brown	White or cream	Purple		0	1	0	1	0	1	CGM	2	Flat, not flood-prone	Steppe (Grass, bush and thicket)	Sandy loam	Good	Flat or almost flat (<4)
KS36		KS160612-1	Karoline Sichalwe	Coastal Zone	Kibaha	2016-06-12	538	Beta Uje	Farmer's field		Yes		Purple	Absent		Purple	Seven	Absent	Light green	Light brown	Silver green	Straight	Erect	Umbrella	Light brown	White or cream	Purple		0	1	0	1	0	1	CGM	3	Flat, not flood-prone	Steppe (Grass, bush and thicket)	Sandy loam	Good	Flat or almost flat (<4)
KS37		KS160612-1	Karoline Sichalwe	Coastal Zone	Kibaha	2016-06-12	538	Mdunga	Homestead		Yes		Purplish-green	Absent	Lanceolate	Green with red	Seven	Absent	Light green	Light brown	Dark green	Straight	Erect	Cylindrical	White or cream	White or cream	White or cream		0	1	0	1	0	1	CGM	4	Flat, not flood-prone	Steppe (Grass, bush and thicket)	Sandy loam	Good	Flat or almost flat (<4)
KS38		Ks160612-2	Karoline Sichalwe	Coastal Zone	Kibaha	2016-06-12	630	Bangameno	Homestead		Yes		Purplish-green	Absent	Ellipic-lanceolate	Light green	Seven	Present	Dark green	Light brown	Silver green	Straight	Tetrachotomous	Compact	White or cream	White or cream	Pink		0	1	0	1	0	3	CGM	1	Flat, not flood-prone	Steppe (Grass, bush and thicket)	Silt	Modarate	Moderate slope (4-14)
KS39		KS160612-3	Karoline Sichalwe	Coastal Zone	Kibaha	2016-06-12	484	Mwekundu	Homestead		Yes		Purple	Absent	Ellipic-lanceolate	Purple	Seven	Present	Dark green	Light brown	Silver green	Straight	Erect	Umbrella	Light brown	White or cream	Purple		0	1	0	1	0	4	CGM	2	Steep hills	Steppe (Grass, bush and thicket)	Sandy loam	Modarate	Moderate slope (4-14)
KS40		KS160613-1	Karoline Sichalwe	Coastal Zone	Kibaha	2016-06-13	356	Diliculture	Homestead		Yes		Purplish-green	Absent	Ellipic-lanceolate	Purple	Seven	Absent	Light green	Light brown	Silver green	Straight	Erect	Umbrella	White or cream	White or cream	White or cream	Medium	0	1	0	1	0	1	CGM	3	Steep hills	Steppe (Grass, bush and thicket)	Clay loam	Modarate	Steep slope (>14)
KS41		KS160613-1	Karoline Sichalwe	Coastal Zone	Kibaha	2016-06-13	361	Digarama	Homestead		Yes		Purple	Absent	Lanceolate	Purple	Seven	Absent	Light green	Light brown	Dark green	Straight	Erect	Cylindrical	Light brown	White or cream	Purple	Medium	0	3	0	1	0	1	CGM	2	Steep hills	Steppe (Grass, bush and thicket)	Clay loam	Modarate	Steep slope (>14)
KS42		KS160613-2	Karoline Sichalwe	Coastal Zone	Kibaha	2016-06-13	357	Moshi wa tau	Homestead		Yes		Dark green	Absent	Ellipic-lanceolate	Green with red	Seven	Absent	Light green	Light brown	Silver green	Straight	Erect	Umbrella	Dark brown	White or cream	White or cream		0	1	0	1	0	1	CGM	2	Flat, not flood-prone	Steppe (Grass, bush and thicket)	Clay loam	Modarate	Moderate slope (4-14)
KS43		KS160613-3	Karoline Sichalwe	Northern Zone	Kibaha	2016-06-13	512	Kandilinya			Yes		Purplish-green	Absent	Ellipic-lanceolate	Green with red	Nine	Absent	Light green	Light brown	Dark brown	Straight	Erect	Umbrella	Dark brown	White or cream	Purple	High	0	4	0	1	0	2	CGM	3	Steep hills	Steppe (Grass, bush and thicket)	Sandy loam	Modarate	Moderate slope (4-14)
KS44		KS160613-4	Karoline Sichalwe	Northern Zone	Kibaha	2016-06-13	740	Kisongolo	Farmer's field		Yes		Purplish-green	Absent	Ellipic-lanceolate	Purple	Nine	Present	Light green	Light brown	Dark green	Straight	Erect	Umbrella	Light brown	White or cream	Purple		0	1	0	1	0	3	CGM	2	Flat, not flood-prone	Steppe (Grass, bush and thicket)	Sandy loam	Modarate	Moderate slope (4-14)
KS45		KS160613-4	Karoline Sichalwe	Northern Zone	Kibaha	2016-06-13	740	Dihanga	Farmer's field		Yes		Dark green	Absent	Lanceolate	Green with red	Seven	Present	Light green	Light brown	Silver green	Straight	Erect	Umbrella	Light brown	White or cream	Pink		0	1	0	1	0	1	CGM	3	Flat, not flood-prone	Steppe (Grass, bush and thicket)	Sandy loam	Modarate	Moderate slope (4-14)
KS46		KS160613-4	Karoline Sichalwe	Northern Zone	Kibaha	2016-06-13	740	Kandilinya			Yes		Purple	Absent	Ellipic-lanceolate	Green with red	Seven	Present	Light green	Light brown	Dark green	Straight	Erect	Umbrella	Light brown	White or cream	Purple		0	3	0	1	0	1	CGM	3	Flat, not flood-prone	Steppe (Grass, bush and thicket)	Sandy loam	Modarate	Moderate slope (4-14)
KS47		KS160614-1	Karoline Sichalwe	Northern Zone	Kibaha	2016-06-14	545	Akiba	Homestead		Yes		Purplish-green	Absent	Ellipic-lanceolate	Red	Seven	Absent	Dark green	Light brown	Silver green	Straight	Erect	Umbrella	Light brown	White or cream	White or cream	Medium	0	1	0	1	0	1	CGM	4	Flat, not flood-prone	Steppe (Grass, bush and thicket)	Loam	Modarate	Moderate slope (4-14)
KS48		KS160614-1	Karoline Sichalwe	Northern Zone	Kibaha	2016-06-14	545	Msese wa nungu	Homestead		Yes		Purple	Absent	Lanceolate	Green with red	Seven	Absent	Light green	Light brown	Dark green	Straight	Erect	Cylindrical	White or cream	White or cream	White or cream	Low	0	1	0	1	0	1	CGM	3	Flat, not flood-prone	Steppe (Grass, bush and thicket)	Loam	Modarate	Moderate slope (4-14)
KS49		KS160614-1	Karoline Sichalwe	Northern Zone	Kibaha	2016-06-14	545	Msufi	Homestead		Yes		Purplish-green	Absent	Lanceolate	Other; Redish green	Seven	Absent	Dark green	Light brown	Dark brown	Straight	Erect	Cylindrical	Dark brown	White or cream	White or cream		0	1	0	1	0	1	CGM	3	Flat, not flood-prone	Steppe (Grass, bush and thicket)	Loam	Modarate	Moderate slope (4-14)
KS50		KS160614-1	Karoline Sichalwe	Northern Zone	Kibaha	2016-06-14	545	Mtabora	Homestead		Yes		Purplish-green	Absent	Lanceolate	Green with red	Seven	Absent	Light green	Light brown	Silver green	Straight	Dichotomous	Compact	White or cream	White or cream	Purple		0	1	0	1	0	1	CGM	3	Flat, not flood-prone	Steppe (Grass, bush and thicket)	Loam	Modarate	Moderate slope (4-14)
KS51		KS160614-2	Karoline Sichalwe	Northern Zone	Kibaha	2016-06-14	210	Sagarati	Homestead		Yes		Purple	Absent	Lanceolate	Red	Nine	Absent	Light green	Light brown	Light brown or orange	Straight	Erect	Cylindrical	Light brown	White or cream	White or cream	High	0	1	0	1	0	1	CGM	2	Steep hills	Steppe (Grass, bush and thicket)	Silt	Modarate	Moderate slope (4-14)
KS52		KS160614-3	Karoline Sichalwe	Northern Zone	Kibaha	2016-06-14	184	Misongeni-Fatuma-8	Homestead		Yes		Purplish-green	Absent	Ellipic-lanceolate	Green with red	Seven	Absent	Light green	Light brown	Silver green	Straight	Erect	Umbrella	Light brown	White or cream	White or cream		0	1	0	1	0	1	CGM	2	Flat, not flood-prone	Steppe (Grass, bush and thicket)	Sandy loam	Modarate	Moderate slope (4-14)
KS53		KS160614-4	Karoline Sichalwe	Northern Zone	Kibaha	2016-06-14	208	Mahiza Short	Homestead		Yes		Purple	Absent	Ellipic-lanceolate	Red	Nine	Absent	Light green	Light brown	Light brown or orange	Straight	Erect	Umbrella	Light brown	White or cream	White or cream	Medium	0	1	0	1	0	3	CGM	1	Flat, not flood-prone	Steppe (Grass, bush and thicket)	Sandy loam	Good	Flat or almost flat (<4)
KS54		KS160614-4	Karoline Sichalwe	Northern Zone	Kibaha	2016-06-14	208	Tanganyika-Francis-9	Homestead		Yes		Purple	Absent	Lanceolate	Purple	Nine	Absent	Light green	Light brown	Dark green	Straight	Dichotomous	Cylindrical	Light brown	White or cream	White or cream	Medium	0	1	0	1	0	1	CGM	2	Flat, not flood-prone	Steppe (Grass, bush and thicket)	Sandy loam	Good	Flat or almost flat (<4)
KS55		KS160614-4	Karoline Sichalwe	Northern Zone	Kibaha	2016-06-14	208	Mahiza Tall	Homestead		Yes		Purplish-green	Absent	Lanceolate	Green with red	Nine	Absent	Light green	Light brown	Light brown or orange	Straight	Erect	Umbrella	Light brown	White or cream	White or cream	Medium	0	3	0	1	0	3	CGM	1	Flat, not flood-prone	Steppe (Grass, bush and thicket)	Sandy loam	Good	Flat or almost flat (<4)
KS56		KS160615-1	Karoline Sichalwe	Northern Zone	Kibaha	2016-06-15	47	Kiguzo	Homestead		Yes		Purple	Absent	Lanceolate	Red	Nine	Absent	Light green	Light brown	Dark green	Straight	Erect	Cylindrical	Dark brown	White or cream	White or cream		0	3	0	1	0	1	CGM	2	Flat, not flood-prone	Steppe (Grass, bush and thicket)	Loam	Good	Flat or almost flat (<4)
KS57		KS160615-1	Karoline Sichalwe	Northern Zone	Kibaha	2016-06-15	47	Mfaransa			Yes		Purplish-green	Absent	Lanceolate	Red	Seven	Absent	Light green	Light brown	Silver green	Straight	Erect	Cylindrical	White or cream	White or cream	White or cream		0	1	0	1	0	1	CGM	4	Flat, not flood-prone	Steppe (Grass, bush and thicket)	Loam	Good	Flat or almost flat (<4)
KS58		KS160615-1	Karoline Sichalwe	Northern Zone	Kibaha	2016-06-15	47	Mdaresalaam	Homestead		Yes		Purplish-green	Absent	Lanceolate	Green with red	Seven	Absent	Light green	Light brown	Light brown or orange	Straight	Tetrachotomous	Compact	White or cream	White or cream	White or cream		0	1	0	1	0	3	CGM	3	Flat, not flood-prone	Steppe (Grass, bush and thicket)	Loam	Good	Flat or almost flat (<4)
KS59		KS160615-1	Karoline Sichalwe	Northern Zone	Kibaha	2016-06-15	47	Geza-Bakari-10	Homestead		Yes		Purplish-green	Absent	Ellipic-lanceolate	Red	Seven	Absent	Light green	Light brown	Dark green	Straight	Erect	Cylindrical	Dark brown	White or cream	White or cream		0	4	0	1	0	4	CGM	1	Flat, not flood-prone	Steppe (Grass, bush and thicket)	Loam	Good	Flat or almost flat (<4)
KS60		KS160615-2	Karoline Sichalwe	Northern Zone	Kibaha	2016-06-15	51	Dide	Farmer's field		Yes		Purplish-green	Absent	Lanceolate	Green with red	Seven	Absent	Light green	Light brown	Silver green	Straight	Tetrachotomous	Compact	White or cream	White or cream	White or cream		0	1	0	1	0	1	CGM	4	Flat, not flood-prone	Steppe (Grass, bush and thicket)	Loam	Good	Flat or almost flat (<4)
KS61		KS160615-2	Karoline Sichalwe	Northern Zone	Kibaha	2016-06-15	51	Geza-Mbwana-10	Farmer's field		Yes		Light green	Absent	Ellipic-lanceolate	Red	Seven	Absent	Light green	Light brown	Dark brown	Straight	Dichotomous	Compact	White or cream	White or cream	White or cream		0	1	0	2	0	1	CGM	1	Flat, not flood-prone	Steppe (Grass, bush and thicket)	Loam	Good	Flat or almost flat (<4)
KS62		KS160615-2	Karoline Sichalwe	Northern Zone	Kibaha	2016-06-15	51	Kitumbua	Farmer's field		Yes		Purplish-green	Absent	Lanceolate	Green with red	Seven	Absent	Light green	Light brown	Silver green	Straight	Erect	Cylindrical	White or cream	White or cream	White or cream		0	1	0	1	0	1	CGM	1	Flat, not flood-prone	Steppe (Grass, bush and thicket)	Loam	Good	Flat or almost flat (<4)
KS63		KS160615-3	Karoline Sichalwe	Northern Zone	Kibaha	2016-06-15	32	Kikombe	Homestead		Yes		Dark green	Absent	Ellipic-lanceolate	Other- Reddish green	Seven	Absent	Light green	Light brown	Dark green	Straight	Dichotomous	Umbrella	White or cream	White or cream	Purple		0	1	0	1	0	1	CGM	3	Flat, not flood-prone	Steppe (Grass, bush and thicket)	Sandy loam	Modarate	Flat or almost flat (<4)
KS64		KS160615-4	Karoline Sichalwe	Northern Zone	Kibaha	2016-06-15	42	Kitingisha Ndevu	Homestead		Yes		Purplish-green	Absent	Lanceolate	Red	Nine	Absent	Light green	Light brown	Silver green	Straight	Erect	Umbrella	Light brown	White or cream	White or cream		0	1	0	1	0	3	CGM	4	Flat, not flood-prone	Steppe (Grass, bush and thicket)	Sandy loam	Modarate	Flat or almost flat (<4)
KS65		KS160615-5	Karoline Sichalwe	Coastal Zone	Kibaha	2016-06-15	263	Mzungu	Homestead		Yes		Purplish-green	Absent	Ellipic-lanceolate	Green with red	Seven	Absent	Light green	Light brown	Dark brown	Straight	Erect	Cylindrical	White or cream	White or cream	White or cream		0	2	0	1	0	1	CGM	4	Flat, not flood-prone	Steppe (Grass, bush and thicket)	Sandy loam	Modarate	Flat or almost flat (<4)
KS66		KS160615-5	Karoline Sichalwe	Coastal Zone	Kibaha	2016-06-15	263	Mwarabu	Homestead		Yes		Purplish-green	Absent	Ellipic-lanceolate	Other; Redish green	Nine	Absent	Light green	Light brown	Silver green	Straight	Erect	Cylindrical	White or cream	White or cream	White or cream		0	4	0	1	0	3	CGM	3	Flat, not flood-prone	Steppe (Grass, bush and thicket)	Sandy loam	Modarate	Flat or almost flat (<4)
KS67		KS160615-6	Karoline Sichalwe	Coastal Zone	Kibaha	2016-06-15	333	Diliculture	Farmer's field		Yes		Purplish-green	Absent	Lanceolate	Green with red		Absent		Dark brown	Light brown or orange	Straight	Trichotomous	Compact	Light brown	White or cream	White or cream		0	3	0	1	0	1	CGM	1	Flat, not flood-prone	East Africa coastal forest	Sandy loam	Modarate	Flat or almost flat (<4)
KS68		KS160615-6	karoline Sichalwe	Coastal Zone	Kibaha	2016-06-15	333	Mzuri Kuonja	Farmer's field		Yes		Light green	Absent	Lanceolate	Light green	Five	Absent	Light green	Cream	Silver green	Straight	Trichotomous	Umbrella	Yellow	White or cream		Medium	0	2	0	1	0	1	CGM	1	Flat, not flood-prone	East Africa coastal forest	Sandy loam	Modarate	Flat or almost flat (<4)
KS69		KS160615-6	Karoline Sichalwe	Coastal Zone	Kibaha	2016-06-15	333	Msufi	Farmer's field		Yes		Light green	Absent	Lanceolate	Green with red	Seven	Absent	Light green	Light brown	Light brown or orange	Straight	Trichotomous	Umbrella	White or cream	White or cream	White or cream		0	1	0	1	0	1	CGM	1	Flat, not flood-prone	East Africa coastal forest	Sandy loam	Modarate	Moderate slope (4-14)
KS70		KS160616-1	Karoline Sichalwe	Coastal Zone	Kibaha	2016-06-16	81	Kichangani-ngailo-12	Homestead		Yes		Dark green	Absent	Ellipic-lanceolate	Red	Seven	Absent	Light green	Light brown	Silver green	Straight	Erect	Cylindrical	Dark brown	White or cream	Purple		0	3	0	1	0	3	CGM	2	Flat, not flood-prone	Steppe (Grass, bush and thicket)	Sandy loam	Good	Flat or almost flat (<4)
KS71		KS160616-2	Karoline Sichalwe	Coastal Zone	Kibaha	2016-06-16	85	Binti Ndope	Homestead		Yes		Dark green	Absent	Lanceolate	Purple	Seven	Present	Light green	Light brown	Dark brown	Straight	Erect	Umbrella	Light brown	White or cream	White or cream		0	3	0	1	0	2	CGM	1	Flat, not flood-prone	Steppe (Grass, bush and thicket)	Sandy loam	Good	Flat or almost flat (<4)
KS72		KS160616-2	Karoline Sichalwe	Coastal Zone	Kibaha	2016-06-16	85	Kichangani- Mkamu-13	Homestead		Yes		Purple	Absent	Linear-pandurate	Red	Seven	Present	Light green	Light brown	Dark green	Straight	Dichotomous	Compact	Light brown	White or cream	White or cream		0	3	0	1	0	3	CGM	2	Flat, not flood-prone	Steppe (Grass, bush and thicket)	Sandy loam	Good	Flat or almost flat (<4)
KS73		KS160616-3	Karoline Sichalwe	Coastal Zone	Kibaha	2016-06-16	80	Busha	Homestead		Yes		Purplish-green	Absent	Ellipic-lanceolate		Seven	Absent	Dark green	Light brown	Dark brown	Straight	Tetrachotomous	Compact	Light brown	White or cream	Purple		0	4	0	1	0	4	CGM		Flat, not flood-prone	Steppe (Grass, bush and thicket)	Sandy loam	Good	Flat or almost flat (<4)
KS74		KS160616-4	Karoline Sichalwe	Coastal Zone	Kibaha	2016-06-16	60	Mfaransa	Homestead		Yes		Light green	Absent	Ellipic-lanceolate	Green with red	Five	Present	Light green	Light brown		Straight	Tetrachotomous	Compact	White or cream	White or cream	White or cream		0	1	0	1	0	3	CGM	1	Steep hills	Steppe (Grass, bush and thicket)	Sandy loam	Modarate	Moderate slope (4-14)
KS75		KS160616-5	Karoline Sichalwe	Coastal Zone	Kibaha	2016-06-16	35	Mtamu Kuonja	Farmer's field		Yes		Dark green	Absent	Ellipic-lanceolate	Red	Seven	Absent	Light green	Light brown	Silver green	Straight	Erect	Umbrella	White or cream	White or cream	White or cream		0	2	0	1	0	3	CGM	1	Flat, not flood-prone	Steppe (Grass, bush and thicket)	Sandy loam	Good	Flat or almost flat (<4)
KSF01		KSF161112-1	Kasele	Lake Zone	Ukiriguru	2016-11-12	1467	Rwanguhira	Farmer's field		Yes		Purplish-green	Absent	Lanceolate	Green with red	Seven	Absent	Light green	Cream	Silver green	Straight	Dichotomous	Umbrella	White or cream	White or cream	White or cream		0	3	0	1	0	1	CGM		Rolling hills	Steppe (Grass, bush and thicket)	Sandy loam	Good	Moderate slope (4-14)
KSF02		KSF161112-1	Kasele	Lake Zone	Ukiriguru	2016-11-12	1467	Kachongoma	Farmer's field		Yes		Purple	Absent	Linear-pandurate	Red	Nine	Absent	Light green	Dark brown	Light brown or orange	Straight	Dichotomous	Cylindrical	Light brown	White or cream	White or cream		0	1	0	1	0	1	CGM		Rolling hills	Steppe (Grass, bush and thicket)	Sandy loam	Good	Moderate slope (4-14)
KSF03		KSF161112-2	Kasele	Lake Zone	Ukiriguru	2016-11-12	1454	Kasumaili	Farmer's field		Yes		Purplish-green	Absent	Oblong-lanceolate	Green with red	Seven	Absent	Light green	Light brown	Silver green	Straight	Dichotomous	Umbrella	White or cream	White or cream	White or cream		0	1	0	1	0	1	CGM		Rolling hills	Steppe (Grass, bush and thicket)	Sandy loam	Good	Moderate slope (4-14)
KSF04		KSF161112-2	Kasele	Lake Zone	Ukiriguru	2016-11-12	1454	Muganda	Farmer's field		Yes		Purplish-green	Absent	Lanceolate	Green with red	Seven	Absent	Light green	Light brown	Silver green	Straight	Dichotomous	Umbrella	White or cream	White or cream	White or cream		0	1	0	1	0	1	CGM		Rolling hills	Steppe (Grass, bush and thicket)	Sandy loam	Good	Moderate slope (4-14)
KSF05		KSF161113-1	Kasele	Lake Zone	Ukiriguru	2016-11-13	1350	Nyalewe	Farmer's field		Yes		Purplish-green	Absent	Oblong-lanceolate	Purple	Seven	Present	Light green	Dark brown	Light brown or orange	Straight	Erect	Umbrella					0	3	0		0	3			Rolling hills	Steppe (Grass, bush and thicket)	Loam	Good	Moderate slope (4-14)
KSF06		KSF161113-1	Kasele	Lake Zone	Ukiriguru	2016-11-13	1350	Ndiare	Farmer's field		Yes		Purplish-green	Absent	Lanceolate	Reddish Green	Nine	Present	Dark green	Dark brown	Silver green	Straight	Erect	Umbrella	Yellow	White or cream	White or cream		0	4	0	1	0	1			Rolling hills	Steppe (Grass, bush and thicket)	Loam	Good	Moderate slope (4-14)
KSF07		KSF161113-1	Kasele	Lake Zone	Ukiriguru	2016-11-13	1350	Sudhe	Farmer's field		Yes		Purplish-green	Absent	Lanceolate	Purple	Seven	Absent	Light green	Dark brown	Silver green	Straight	Erect	Cylindrical	Light brown	White or cream	Pink		0	3	0	1	0	1			Rolling hills	Steppe (Grass, bush and thicket)	Loam	Good	Moderate slope (4-14)
KSF08		KSF161113-1	Kasele	Lake Zone	Ukiriguru	2016-11-13	1350	Obarodak	Farmer's field		Yes		Purplish-green	Absent	Lanceolate	Reddish green	Seven	Absent	Light green	Dark brown	Light brown or orange	Straight	Dichotomous	Umbrella	Dark brown	White or cream	White or cream		0	5	0	5	0	3			Rolling hills	Steppe (Grass, bush and thicket)	Loam	Good	Moderate slope (4-14)
KSF09		KSF161113-2	Kasele	Lake Zone	Ukiriguru	2016-11-13	1160	Nyamori	Farmer's field		Yes		Purplish-green	Absent	Lanceolate	Reddish-Yellow	Five	Present	Light green	Dark brown	Silver green	Straight	Dichotomous	Umbrella	Dark brown	White or cream	Pink		0	4	0	1	0	3			Rolling hills	Steppe (Grass, bush and thicket)	Loam	Good	Moderate slope (4-14)
KSF10		KSF161113-2	Kasele	Lake Zone	Ukiriguru	2016-11-13	1160	Anyoni	Farmer's field		Yes		Purple	Absent	Lanceolate	Green with red	Seven	Absent	Dark green	Dark brown	Silver green	Straight	Erect	Compact	Light brown	White or cream	White or cream		0	4	0	1	0	1			Rolling hills	Steppe (Grass, bush and thicket)	Loam	Good	Moderate slope (4-14)
KSF100		KSF170119-2	Kasele	Central Zone	Ukiriguru	2017-01-19	1221	Chakwale	Farmer's field		Yes		Purplish-green	Absent	Straight or linear	Light green	Seven	Absent	Dark green	Light brown	Silver green	Straight	Dichotomous	Compact	Light brown	White or cream	White or cream		0	1	0	1	0	1	CGM	5	Rolling hills	Steppe (Grass, bush and thicket)	Sandy loam	Good	Moderate slope (4-14)
KSF101		KSF170119-3	Kasele	Central Zone	Ukiriguru	2017-01-19	1241	Katumba	Farmer's field		Yes		Purplish-green	Absent	Ellipic-lanceolate	Light green	Five	Absent	Light green	Dark brown	Light brown or orange	Straight	Tetrachotomous	Umbrella	Light brown	White or cream	White or cream		0	1	0	1	0	3			Steep hills	Steppe (Grass, bush and thicket)	Sandy loam	Good	Moderate slope (4-14)
KSF102		KSF170120-1	Kasele	Central Zone	Ukiriguru	2017-01-20	1147	Pesai	Farmer's field		Yes		Purplish-green	Present	Lanceolate	Purple	Seven	Absent	Light green	Light brown	Silver green	Straight	Dichotomous	Cylindrical	Light brown	White or cream	Yellow		0	1	0	1	0	3			Flat, not flood-prone	Steppe (Grass, bush and thicket)	Sandy loam	Good	Flat or almost flat (<4)
KSF103		KSF170120-1	Kasele	Central Zone	Ukiriguru	2017-01-20	1147	Ngarabhuto	Farmer's field		Yes		Purplish-green	Absent	Lanceolate	Green with red	Seven	Absent	Light green	Dark brown	Dark brown	Straight	Dichotomous	Open	Dark brown	White or cream	White or cream		0	1	0	1	0	1			Flat, not flood-prone	Steppe (Grass, bush and thicket)	Sandy loam	Good	Flat or almost flat (<4)
KSF11		KSF161113-2	Kasele	Lake Zone	Ukiriguru	2016-11-13	1160	Nyarkokinyi	Farmer's field		Yes		Purplish-green	Absent	Lanceolate	Light red	Seven	Absent	Light green	Cream	Dark green	Straight	Dichotomous	Umbrella	Light brown	White or cream	White or cream		0	1	0	1	0	1	CGM	4	Rolling hills	Steppe (Grass, bush and thicket)	Loam	Good	Moderate slope (4-14)
KSF12		KSF161114-1	Kasele	Lake Zone	Ukiriguru	2016-11-13	1513	Manchobele	Farmer's field		Yes		Purple	Absent	Lanceolate	Green with red	Seven	Present	Light green	Dark brown	Light brown or orange	Straight	Trichotomous	Umbrella	Dark brown	White or cream	Pink		0	1	0	1	0	1			Rolling hills	Steppe (Grass, bush and thicket)	Loam	Good	Moderate slope (4-14)
KSF13		KSF161114-1	Kasele	Lake Zone	Ukiriguru	2016-11-14	1513	Rongohera	Farmer's field		Yes		Purplish-green	Absent	Lanceolate	Yellowish green	Seven	Present	Light green	Cream	Silver green	Straight	Erect	Cylindrical	White or cream	White or cream	White or cream		0	1	0	1	0	4			Rolling hills	Steppe (Grass, bush and thicket)	Loam	Good	Moderate slope (4-14)
KSF14		KSF161114-1	Kasele	Lake Zone	Ukiriguru	2016-11-14	1513	Magoma-Anastazia-2	Farmer's field		Yes		Purplish-green	Absent	Lanceolate	Reddish green	Three	Present	Light green	Dark brown	Light brown or orange	Straight	Trichotomous	Compact	Dark brown	White or cream	White or cream		0	1	0	1	0	1			Rolling hills	Steppe (Grass, bush and thicket)	Loam	Good	Moderate slope (4-14)
KSF15		KSF161114-1	Kasele	Lake Zone	Ukiriguru	2016-11-14	1513	Magoma-Anastazia-2	Farmer's field		Yes		Purplish-green	Absent	Lanceolate	Yellowish green	Five	Absent	Light green	Orange	Dark green	Straight	Dichotomous	Umbrella	White or cream	White or cream	White or cream		0	1	0	1	0	1			Rolling hills	Steppe (Grass, bush and thicket)	Loam	Good	Moderate slope (4-14)
KSF16		KSF161114-2	Kasele	Lake Zone	Ukiriguru	2016-11-14	1590	Rumara			Yes		Purplish-green	Absent	Lanceolate	Yellowish Green	Seven	Present	Light green	Orange	Silver green	Straight	Trichotomous	Umbrella	White or cream	White or cream	White or cream		0	1	0	1	0	3			Rolling hills	Steppe (Grass, bush and thicket)	Loam	Good	Moderate slope (4-14)
KSF17		KSF161114-2	Kasele	Lake Zone	Ukiriguru	2016-11-14	1590	Rongohera	Farmer's field		Yes		Purplish-green	Absent	Lanceolate	Yellowish Green	Seven	Absent	Light green	Light brown	Dark green	Straight	Erect	Cylindrical	Yellow	White or cream	White or cream		0	1	0	1	0	1			Rolling hills	Steppe (Grass, bush and thicket)	Loam	Good	Moderate slope (4-14)
KSF18		KSF161114-2	Kasele	Lake Zone	Ukiriguru	2016-11-14	1590	Kambarage	Farmer's field		Yes		Purplish-green	Absent	Lanceolate	Purple	Seven	Absent	Light green	Orange	Dark green	Straight	Dichotomous	Umbrella	Yellow	White or cream	White or cream		0	1	0	1	0	1			Rolling hills	Steppe (Grass, bush and thicket)	Loam	Good	Moderate slope (4-14)
KSF19		KSF161115-1	Kasele	Lake Zone	Urikiguru	2016-11-15	1199	Lwabhakanga	Farmer's field		Yes		Purple	Absent	Oblong-lanceolate	Green with red	Seven	Absent	Light green	Orange	Silver green	Straight	Erect	Cylindrical	Yellow	White or cream	White or cream		0	4	0	1	0	4			Rolling hills	Steppe (Grass, bush and thicket)	Sandy loam	Good	Flat or almost flat (<4)
KSF20		KSF161115-1	Kasele	Lake Zone	Ukiriguru	2016-11-15	1199	Donat-Nyegina-1	Farmer's field		Yes		Purple	Present	Oblong-lanceolate	Purple	Seven	Absent	Light green	Cream	Dark green	Straight	Erect	Cylindrical	Yellow	White or cream	Yellow		0	3	0	1	0	1			Rolling hills	Steppe (Grass, bush and thicket)	Sandy loam	Good	Flat or almost flat (<4)
KSF21		KSF161115-2	Kasele	Lake Zone	Ukiriguru	2016-11-15	1153	Msitu Zanzibar	Farmer's field		Yes		Purplish-green	Absent	Lanceolate	Red	Seven	Absent	Light green	Light brown	Silver green	Straight	Trichotomous	Umbrella	Light brown	White or cream	White or cream		0	3	0	3	0	1			Rolling hills	Steppe (Grass, bush and thicket)	Loam	Good	Moderate slope (4-14)
KSF22		KSF161115-3	Kasele	Lake Zone	Urikiguru	2016-11-15	1207	Ndaro	Farmer's field		Yes		Purple	Absent	Lanceolate	Purple	Seven	Present	Light green	Dark brown	Light brown or orange	Straight	Dichotomous	Umbrella	Light brown	White or cream	White or cream		0	1	0	3	0	3			Mountainous	Steppe (Grass, bush and thicket)	Loam	Good	Moderate slope (4-14)
KSF23		KSF161121-1	Kasele	Lake Zone	Ukiriguru	2016-11-21	1260	Kahojwe	Farmer's field		Yes		Purplish-green	Absent	Obovate-lanceolate	Green with red	Seven	Absent	Light green	Light brown	Silver green	Straight	Erect	Cylindrical	Light brown	White or cream	White or cream		0	1	0	3	0	4			Rolling hills	Steppe (Grass, bush and thicket)	Sandy loam	Good	Moderate slope (4-14)
KSF24		KSF161121-1	Kasele	Lake Zone	Ukiriguru	2016-11-21	1260	Shelekela	Farmer's field		Yes		Purplish-green	Absent	Lanceolate	Green with red	Seven	Present	Light green	Light brown	Silver green	Straight	Erect	Cylindrical	Light brown	cream	cream		0	1	0	2	0	4			Rolling hills	Steppe (Grass, bush and thicket)	Sandy loam	Good	Moderate slope (4-14)
KSF25		KSF161121-1	Kasele	Lake Zone	Ukiriguru	2016-11-21	1260	Njubu	Farmer's field		Yes		Light green	Absent	Lanceolate	Green with red	Seven	Absent	Light green	Dark brown	Dark brown	Straight	Erect	Cylindrical	Light brown	White or cream	White or cream		0	1	0	1	0	3			Rolling hills	Steppe (Grass, bush and thicket)	Sandy loam	Good	Moderate slope (4-14)
KSF26		KSF161121-1	Kasele	Lake Zone	Ukiriguru	2016-11-21	1260	Kiilima-Joas-1	Farmer's field		Yes		Light green	Absent	Lanceolate	Red	Seven	Absent	Light green	Light brown	Light brown or orange	Straight	Erect	Cylindrical	Light brown	White or cream	White or cream		0	1	0	1	0	3			Rolling hills	Steppe (Grass, bush and thicket)	Sandy loam	Good	Moderate slope (4-14)
KSF27		KSF161121-2	Kasele	Lake Zone	Ukiriguru	2016-11-21	1263	Goonya	Farmer's field		Yes		Purplish-green	Present	Ellipic-lanceolate	Purple	Seven	Absent	Light green	Dark brown	Light brown or orange	Straight	Tetrachotomous	Umbrella	Light brown	White or cream	White or cream		0	1	0	1	0	1			Rolling hills	Steppe (Grass, bush and thicket)	Sandy loam	Good	Moderate slope (4-14)
KSF28		KSF161121-2	Kasele	Lake Zone	Ukiriguru	2016-11-21	1263	Kashukari	Farmer's field		Yes		Purplish-green	Absent	Lanceolate	Purple	Seven	Absent	Light green	Light brown	Silver green	Straight	Dichotomous	Umbrella	Light brown	White or cream	White or cream		0	1	0	1	0	1			Rolling hills	Steppe (Grass, bush and thicket)	Sandy loam	Good	Moderate slope (4-14)
KSF29		KSF161121-2	Kasele	Lake Zone	Ukiriguru	2016-11-21	1263	Marekani	Farmer's field		Yes		Purplish-green	Present	Ellipic-lanceolate	Red	Seven	Absent	Light green	Cream	Silver green	Straight	Erect	Cylindrical	White or cream	White or cream	White or cream		0	1	0	1	0	1			Rolling hills	Steppe (Grass, bush and thicket)	Sandy loam	Good	Moderate slope (4-14)
KSF30		KSF161121-2	Kasele	Lake Zone	Ukiriguru	2016-11-21	1263	Rusahunga	Farmer's field		Yes		Light green	Absent	Lanceolate	Red	Seven	Absent	Light green	Light brown	Light brown or orange	Straight	Dichotomous	Compact	Yellow	Yellow	Yellow		0	1	0	1	0	5			Rolling hills	Steppe (Grass, bush and thicket)	Sandy loam	Good	Moderate slope (4-14)
KSF31		KSF161121-3	Kasele	Lake Zone	Ukiriguru	2016-11-21	1197	Kaemp	Farmer's field		Yes		Purple	Absent	Lanceolate	Purple	Seven	Absent	Light green	Light brown	Light brown or orange	Straight	Tetrachotomous	Umbrella	Light brown	White or cream	Purple		0	1	0	1	0	1			Rolling hills	Steppe (Grass, bush and thicket)	Loam	Poor	Moderate slope (4-14)
KSF32		KSF161121-3	Kasele	Lake Zone	Ukiriguru	2016-11-21	1197	Msaza	Farmer's field		Yes		Purplish-green	Absent	Lanceolate	Reddish green	Nine	Absent	Light green	Light brown	Silver green	Straight	Trichotomous	Umbrella	White or cream	White or cream	White or cream		0	4	0	1	0	1			Rolling hills	Steppe (Grass, bush and thicket)	Loam	Poor	Moderate slope (4-14)
KSF33		KSF161122-1	Kasele	Lake Zone	Ukiriguru	2016-11-22	1498	Rushura	Farmer's field		Yes		Purplish-green	Absent	Ellipic-lanceolate	Purple	Seven	Absent	Light green	Cream	Silver green	Straight	Trichotomous	Umbrella	White or cream	White or cream	White or cream		0	1	0	1	0	5			Rolling hills	Steppe (Grass, bush and thicket)	Loam	Modarate	Moderate slope (4-14)
KSF34		KSF161122-1	Kasele	Lake Zone	Ukiriguru	2016-11-22	1498	Runyama	Farmer's field		Yes		Purplish-green	Absent	Lanceolate	Yellowish green	Seven	Absent	Light green	Light brown	Silver green	Straight	Erect	Cylindrical	Light brown	White or cream	White or cream		0	1	0	1	0	1			Rolling hills	Steppe (Grass, bush and thicket)	Loam	Modarate	Moderate slope (4-14)
KSF35		KSF161122-1	Kasele	Lake Zone	Ukiriguru	2016-11-22	1498	Kakochoka	Farmer's field		Yes		Purplish-green	Absent	Ellipic-lanceolate	Red	Seven	Absent	Light green	Light brown	Silver green	Zig zag	Dichotomous	Umbrella	Yellow	White or cream	White or cream		0	1	0	1	0	1			Rolling hills	Steppe (Grass, bush and thicket)	Loam	Modarate	Moderate slope (4-14)
KSF36		KSF161122-1	Kasele	Lake Zone	Ukiriguru	2016-11-22	1498	Kishunju	Farmer's field		Yes		Purplish-green	Absent	Lanceolate	yellowish green	six	Absent	Light green	Orange	Silver green	Straight	Erect	Cylindrical	White or cream	White or cream	White or cream		0	1	0	1	0	3			Rolling hills	Steppe (Grass, bush and thicket)	Loam	Modarate	Moderate slope (4-14)
KSF37		KSF161122-1	Kasele	Lake Zone	Ukiriguru	2016-11-22	1498	Lushalila-1	Farmer's field		Yes		Purplish-green	Absent	Ellipic-lanceolate	Green with red	Seven	Present	Light green	Light brown	Light brown or orange	Straight	Tetrachotomous	Umbrella	Light brown	White or cream	White or cream		0	1	0	1	0	1			Rolling hills	Steppe (Grass, bush and thicket)	Loam	Modarate	Moderate slope (4-14)
KSF38		KSF161122-1	Kasele	Lake Zone	Ukiriguru	2016-11-22	1498	Lushalila-2	Farmer's field		Yes		Purplish-green	Absent	Ellipic-lanceolate	Green with red	Seven	Absent	Light green	Dark brown	Light brown or orange	Straight	Tetrachotomous	Compact	Dark brown	White or cream	White or cream		0	1	0	1	0	1			Rolling hills	Steppe (Grass, bush and thicket)	Loam	Modarate	Moderate slope (4-14)
KSF39		KSF161122-1	Kasele	Lake Zone	Ukiriguru	2016-11-22	1498	Lushalila-3	Farmer's field		Yes		Purplish-green	Absent	Straight or linear	Purple	Seven	Absent	Light green	Light brown	Light brown or orange	Straight	Tetrachotomous	Umbrella	Dark brown	White or cream	White or cream		0	1	0	1	0	1			Rolling hills	Steppe (Grass, bush and thicket)	Loam	Modarate	Moderate slope (4-14)
KSF40		KSF161122-1	Kasele	Lake Zone	Ukiriguru	2016-11-22	1498	Katuku	Farmer's field		Yes		Purplish-green	Absent	Ellipic-lanceolate	Red	six	Absent	Light green	Light brown	Dark brown	Straight	Erect	Cylindrical	Light brown	White or cream	White or cream		0	1	0	1	0	1			Rolling hills	Steppe (Grass, bush and thicket)	Loam	Modarate	Moderate slope (4-14)
KSF41		KSF161122-1	Kasele	Lake Zone	Ukiriguru	2016-11-22	1498	Mabale	Farmer's field		Yes		Purplish-green	Absent	Lanceolate	Green with red	Seven	Present	Dark green	Dark brown	Light brown or orange	Straight	Tetrachotomous	Umbrella	Light brown	White or cream	White or cream		0	1	0	1	0	1			Rolling hills	Steppe (Grass, bush and thicket)	Loam	Modarate	Moderate slope (4-14)
KSF42		KSF161122-1	Kasele	Lake Zone	Ukiriguru	2016-11-22	1498	Biirabo-Sadoki-1	Farmer's field		Yes		Purplish-green	Absent	Oblong-lanceolate	Red	Five	Absent	Light green	Dark brown	Light brown or orange	Straight	Tetrachotomous	Umbrella	Dark brown	White or cream	White or cream		0	1	0	1	0	1			Rolling hills	Steppe (Grass, bush and thicket)	Loam	Modarate	Moderate slope (4-14)
KSF43		KSF161122-2	Kasele	Lake Zone	Ukiriguru	2016-11-22	1276	Mukarukwatage			Yes		Purplish-green	Absent	Lanceolate	Red	Seven	Present	Light green	Light brown	Light brown or orange	Straight	Tetrachotomous	Umbrella	White or cream	White or cream	White or cream		0	3	0	1	0	3			Rolling hills	Steppe (Grass, bush and thicket)	Loam	Modarate	Moderate slope (4-14)
KSF44		KSF161123-1	Kasele	Lake Zone	Ukiriguru	2016-11-23	1302	Pananzala	Farmer's field		Yes		Light green	Absent	Lanceolate	Green with red	Seven	Absent	Light green	Dark brown	Light brown or orange	Straight	Tetrachotomous	Umbrella	Dark brown	White or cream	White or cream		0	1	0	1	0	1			Rolling hills	Steppe (Grass, bush and thicket)	Sandy loam	Good	Moderate slope (4-14)
KSF45		KSF161123-1	Kasele	Lake Zone	Ukiriguru	2016-11-23	1302	Liongokigoma	Farmer's field		Yes		Purplish-green	Absent	Oblong-lanceolate	Green with red	Seven	Absent	Light green	Dark brown	Light brown or orange	Straight	Erect	Cylindrical	Light brown	White or cream	White or cream		0	1	0	1	0	1			Rolling hills	Steppe (Grass, bush and thicket)	Sandy loam	Good	Moderate slope (4-14)
KSF46		KSF161123-1	Kasele	Lake Zone	Ukiriguru	2016-11-23	1302	Kagoma-Kuzenza-1	Farmer's field		Yes		Purplish-green	Absent	Lanceolate	Green with red	Seven	Absent	Light green	Light brown	Silver green	Straight	Erect	Umbrella	White or cream	White or cream	White or cream		0	1	0	1	0	1			Rolling hills	Steppe (Grass, bush and thicket)	Sandy loam	Good	Moderate slope (4-14)
KSF47		KSF161123-1	Kasele	Lake Zone	Ukiriguru	2016-11-23	1302	Liongonyeupe	Farmer's field		Yes		Purplish-green	Present	Ellipic-lanceolate	Light green	Seven	Absent	Dark green	Cream	Silver green	Straight	Erect	Cylindrical	White or cream	White or cream	White or cream		0	1	0	1	0	3			Rolling hills	Steppe (Grass, bush and thicket)	Sandy loam	Good	Moderate slope (4-14)
KSF48		KSF161123-1	Kasele	Lake Zone	Ukiriguru	2016-11-23	1302	Mwarabu	Farmer's field		Yes		Purple	Absent	Oblong-lanceolate	Red	Seven	Absent	Light green	Light brown	Light brown or orange	Straight	Erect	Cylindrical	Light brown	White or cream	White or cream		0	1	0	1	0	1	CGM	3	Rolling hills	Steppe (Grass, bush and thicket)	Sandy loam	Good	Moderate slope (4-14)
KSF49		KSF161123-1	Kasele	Lake Zone	Ukiriguru	2016-11-23	1302	Kagoma-Kuzenza-2	Farmer's field		Yes		Light green	Absent	Lanceolate	Red	Seven	Absent	Light green	Light brown	Light brown or orange	Straight	Erect	Umbrella	Dark brown	White or cream	White or cream		0	1	0	1	0	1			Rolling hills	Steppe (Grass, bush and thicket)	Sandy loam	Good	Moderate slope (4-14)
KSF50		KSF161123-1	Kasele	Lake Zone	Ukiriguru	2016-11-23	1302	Kagoma-Kuzenza-1	Farmer's field		Yes		Light green	Absent	Oblong-lanceolate	Green with yellow	Nine	Absent	Light green	Light brown	Light brown or orange	Straight	Erect	Umbrella	Light brown	White or cream	White or cream		0	3	0	1	0	1			Rolling hills	Steppe (Grass, bush and thicket)	Sandy loam	Good	Moderate slope (4-14)
KSF51		KSF161123-1	Kasele	Lake Zone	Ukiriguru	2016-11-23	1302	Kagoma-Kuzenza-1	Farmer's field		Yes		Purple	Present	Lanceolate	Green with red	Seven	Absent	Light green	Light brown	Light brown or orange	Straight	Erect	Umbrella	Light brown	White or cream	White or cream		0	1	0	1	0	1			Rolling hills	Steppe (Grass, bush and thicket)	Sandy loam	Good	Moderate slope (4-14)
KSF52		KSF1611124-1	Kasele	Lake Zone	Ukiriguru	2016-11-24	1476	Lumala Mpunu	Farmer's field		Yes		Purplish-green	Absent	Lanceolate	Green with red	Seven	Absent	Light green	Light brown	Silver green	Straight	Tetrachotomous	Umbrella	Light brown	White or cream	White or cream		0	1	0	1	0	1	CGM	4	Rolling hills	Steppe (Grass, bush and thicket)	Sandy loam	Good	Steep slope (>14)
KSF53		KSF1611124-1	Kasele	Lake Zone	Ukiriguru	2016-11-24	1476	Runyana-Ambrose-1	Farmer's field		Yes		Purplish-green	Absent	Lanceolate	Green with red	Seven	Absent		Light brown	Silver green	Straight	Erect	Umbrella	Light brown	White or cream	White or cream		0	1	0	1	0	1	CGM	4	Rolling hills	Steppe (Grass, bush and thicket)	Sandy loam	Good	Steep slope (>14)
KSF54		KSF1611124-1	Kasele	Lake Zone	Ukiriguru	2016-11-24	1476	Rwinyana-Ambrose-2	Farmer's field		Yes		Purplish-green	Absent	Oblong-lanceolate	Green with red	Seven	Absent	Light green	Light brown	Silver green	Straight	Erect	Umbrella		White or cream	White or cream		0	1	0	1	0	3	CGM	3	Rolling hills	Steppe (Grass, bush and thicket)	Sandy loam	Good	Steep slope (>14)
KSF55		KSF161125-1	Kasele	Lake Zone	Ukiriguru	2016-11-25	1169	Kiwelu	Farmer's field		Yes		Light green	Absent	Oblong-lanceolate	Reddish green	Seven	Absent	Light green	Cream	Silver green	Straight	Dichotomous	Open	White or cream	White or cream	White or cream		0	1	0	1	0	1			Flat, not flood-prone	Savanna grasslands	Sandy loam	Good	Flat or almost flat (<4)
KSF56		KSF161125-1	Kasele	Lake Zone	Ukiriguru	2016-11-25	1169	Manigajege	Farmer's field		Yes		Purplish-green	Absent	Straight or linear	Green with red	Seven	Absent	Light green	Light brown	Silver green	Zig zag	Erect	Cylindrical	Light brown	White or cream	White or cream		0	1	0	1	0	1			Flat, not flood-prone	Savanna grasslands	Sandy loam	Good	Flat or almost flat (<4)
KSF57		KSF161125-1	Kasele	Lake Zone	Ukiriguru	2016-11-25	1169	Kalandilanyeupe	Farmer's field		Yes		Light green	Absent	Lanceolate	Green with red	Five	Absent	Light green	Light brown	Silver green	Straight	Erect	Umbrella	Light brown	White or cream	White or cream		0	1	0	1	0	1			Flat, not flood-prone	Savanna grasslands	Sandy loam	Good	Flat or almost flat (<4)
KSF58		KSF161125-1	Kasele	Lake Zone	Ukiriguru	2016-11-25	1169	Kalandilanyekundu	Farmer's field		Yes		Light green	Absent	Lanceolate	Green with red	Seven	Absent	Light green	Dark brown	Light brown or orange	Straight	Erect	Cylindrical	Light brown	White or cream	Pink		0	1	0	1	0	5			Flat, not flood-prone	Savanna grasslands	Sandy loam	Good	Flat or almost flat (<4)
KSF59		KSF161125-1	Kasele	Lake Zone	Ukiriguru	2016-11-25	1169	Mkapa	Farmer's field		Yes		Purplish-green	Absent	Lanceolate	Green with red	six	Absent	Light green	Orange	Light brown or orange	Straight	Tetrachotomous	Umbrella	Dark brown	White or cream	White or cream		0	1	0	1	0	5			Flat, not flood-prone	Savanna grasslands	Sandy loam	Good	Flat or almost flat (<4)
KSF60		KSF161125-1	Kasele	Lake Zone	Ukiriguru	2016-11-25	1169	Mbara	Farmer's field		Yes		Purplish-green	Absent	Ellipic-lanceolate	Red	Six	Present	Light green	Light brown	Light brown or orange	Straight	Tetrachotomous	Open	Light brown	White or cream	White or cream		0	1	0	1	0	1			Flat, not flood-prone	Savanna grasslands	Sandy loam	Good	Flat or almost flat (<4)
KSF61		KSF161125-1	Kasele	Lake Zone	Ukiriguru	2016-11-25	1169	Ssendege	Farmer's field		Yes		Light green	Absent	Lanceolate	Green with red	six	Absent	Light green	Light brown	Light brown or orange	Straight	Erect	Cylindrical	White or cream	White or cream	White or cream		0	1	0	2	0	1			Flat, not flood-prone	Savanna grasslands	Sandy loam	Good	Flat or almost flat (<4)
KSF62		KSF170109-1	Kasele	Lake Zone	Ukiriguru	2016-11-25	1142	Mzao	Farmer's field		Yes		Purplish-green	Absent	Lanceolate	Yelowish green	Seven	Absent	Light green	Light brown	Dark brown	Straight	Erect	Umbrella	White or cream	White or cream	Purple		0	1	0	1	0	3	CGM	3	Rolling hills	Steppe (Grass, bush and thicket)	Sandy loam	Good	Flat or almost flat (<4)
KSF63		KSF170110-1	Kasele	Western Zone	Ukiriguru	2017-01-10	1307	Mchindamwiburi	Farmer's field		Yes		Light green	Absent	Lanceolate	Green with red	Seven	Absent	Light green	Dark brown	Light brown or orange	Straight	Dichotomous	Umbrella	Dark brown	White or cream	White or cream		0	1	0	1	0	1	CGM	3	Steep hills	Steppe (Grass, bush and thicket)	Sandy loam	Good	Moderate slope (4-14)
KSF64		KSF170110-1	Kasele	Western Zone	Ukiriguru	2017-01-10	1307	Lubona	Farmer's field		Yes		Purplish-green	Absent	Lanceolate	Green with red	Seven	Absent	Light green	Dark brown	Light brown or orange	Straight	Dichotomous	Cylindrical	Yellow	White or cream	White or cream		0	1	0	1	0	1	CGM	3	Steep hills	Steppe (Grass, bush and thicket)	Sandy loam	Good	Moderate slope (4-14)
KSF65		KSF170110-1	Kasele	Western Zone	Ukiriguru	2017-01-10	1307	Nteshimali	Farmer's field		Yes		Purplish-green	Absent	Ellipic-lanceolate	Purple	six	Present	Light green	Light brown	Dark brown	Straight	Trichotomous	Cylindrical	Dark brown	White or cream	White or cream		0	1	0	4	0	1	CGM	3	Steep hills	Steppe (Grass, bush and thicket)	Sandy loam	Good	Moderate slope (4-14)
KSF66		KSF170110-1	Kasele	Western Zone	Ukiriguru	2017-01-10	1307	Mkoloni	Farmer's field		Yes		Purplish-green	Present	Lanceolate	Red	Seven	Absent	Light green	Cream	Silver green	Straight	Dichotomous	Cylindrical	White or cream	White or cream	White or cream		0	1	0	1	0	1	CGM	2	Steep hills	Steppe (Grass, bush and thicket)	Sandy loam	Good	Moderate slope (4-14)
KSF67		KSF170110-2	Kasele	Western Zone	Ukiriguru	2017-01-10	1184	Mayenzi	Farmer's field		Yes		Purplish-green	Absent	Straight or linear	Green with red	Five	Present	Light green	Light brown	Silver green	Straight	Tetrachotomous	Compact	Light brown	White or cream	White or cream		0	1	0	3	0	3	CGM	3	Rolling hills	Steppe (Grass, bush and thicket)	Sandy loam	Good	Moderate slope (4-14)
KSF68		KSF170111-1	Kasele	Western Zone	Ukiriguru	2017-01-11	1334	Kigomanyekundu	Farmer's field		Yes		Purple	Absent	Oblong-lanceolate	Red	Seven	Absent	Light green	Dark brown	Light brown or orange	Straight	Tetrachotomous	Compact	Light brown	White or cream	White or cream		0	1	0	1	0	3	CGM	3	Rolling hills	Steppe (Grass, bush and thicket)	Sandy loam	Good	Moderate slope (4-14)
KSF69		KSF170111-2	Kasele	Western Zone	Ukiriguru	2017-01-11	1199	Suguti	Farmer's field		Yes		Purplish-green	Present	Lanceolate	Green with red	Seven	Present	Light green	Dark brown	Dark brown	Straight	Dichotomous	Cylindrical	Dark brown	Yellow	White or cream		0	1	0	1	0	1	CGM	1	Rolling hills	Steppe (Grass, bush and thicket)	Sandy loam	Good	Moderate slope (4-14)
KSF70		KSF170111-2	Kasele	Western Zone	Ukiriguru	2017-01-11	1199	Nyawera	Farmer's field		Yes		Purplish-green	Present	Oblong-lanceolate	Yellowish green	six	Absent	Light green	Orange	Silver green	Straight	Erect	Cylindrical	Light brown	White or cream	White or cream		0	2	0	1	0	1	CGM	2	Rolling hills	Steppe (Grass, bush and thicket)	Sandy loam	Good	Moderate slope (4-14)
KSF71		KSF170111-2	Kasele	Western Zone	Ukiriguru	2017-01-11	1199	Shelisheli	Farmer's field		Yes		Purplish-green	Present	Straight or linear	Yellowish-green	Seven	Absent	Light green	Cream	Silver green	Straight	Erect	Cylindrical	White or cream	White or cream	White or cream		0	3	0	1	0	3	CGM	1	Rolling hills	Steppe (Grass, bush and thicket)	Sandy loam	Good	Moderate slope (4-14)
KSF72		KSF170111-3	Kasele	Western Zone	Ukiriguru	2017-01-11	1355	Sidiko	Farmer's field		Yes		Purplish-green	Absent	Obovate-lanceolate	Green with red	Seven	Absent	Light green	Light brown	Silver green	Straight	Tetrachotomous	Compact	White or cream	White or cream	White or cream		0	1	0	1	0	3			Rolling hills	Steppe (Grass, bush and thicket)	Sandy loam	Good	Moderate slope (4-14)
KSF73		KSF170111-3	Kasele	Western Zone	Ukiriguru	2017-01-11	1355	Ndelelabhana	Farmer's field		Yes		Purplish-green	Present	Lanceolate	Purple	Eight	Absent	Light green	Light brown	Silver green	Straight	Erect	Umbrella	White or cream	White or cream	White or cream		0	1	0	2	0	1	CGM	1	Rolling hills	Steppe (Grass, bush and thicket)	Sandy loam	Good	Moderate slope (4-14)
KSF74		KSF170112-1	Kasele	Western Zone	Ukiriguru	2017-01-12	1098	Mwanaidi	Farmer's field		Yes		Purplish-green	Absent	Lanceolate	Green with red	Seven	Absent	Light green	Dark brown	Light brown or orange	Straight	Trichotomous	Umbrella	Light brown	White or cream	Pink		0	1	0	1	0	4			Rolling hills	Steppe (Grass, bush and thicket)	Sandy loam	Good	Steep slope (>14)
KSF75		KSF170112-1	Kasele	Western Zone	Ukiriguru	2017-01-12	1098	Tandikamunyu	Farmer's field		Yes		Purple	Absent	Lanceolate	Red	Seven	Present	Light green	Dark brown	Light brown or orange	Straight	Dichotomous	Compact	Dark brown	White or cream	Pink		0	1	0	1	0	1			Rolling hills	Steppe (Grass, bush and thicket)	Sandy loam	Good	Steep slope (>14)
KSF76		KSF170112-1	Kasele	Western Zone	Ukiriguru	2017-01-12	1098	Nkumi-Aviluse	Farmer's field		Yes		Purple	Absent	Lanceolate	Purple	Five	Absent	Light green	Dark brown	Dark green	Straight	Trichotomous	Compact	Light brown	White or cream	White or cream		0	1	0	1	0	1			Rolling hills	Steppe (Grass, bush and thicket)	Sandy loam	Good	Steep slope (>14)
KSF77		KSF170112-1	Kasele	Western Zone	Ukiriguru	2017-01-12	1098	Kifyinsi	Farmer's field		Yes		Purplish-green	Absent	Lanceolate	Purple	Seven	Absent	Light green	Dark brown	Light brown or orange	Straight	Trichotomous	Compact	Dark brown	White or cream	White or cream		0	1	0	1	0	4			Rolling hills	Steppe (Grass, bush and thicket)	Sandy loam	Good	Steep slope (>14)
KSF78		KSF170112-1	Kasele	Western Zone	Ukiriguru	2017-01-12	1135	Kongo	Farmer's field		Yes		Purplish-green	Absent	Lanceolate	Red	Nine	Absent	Light green	Dark brown	Light brown or orange	Straight	Trichotomous	Compact	Dark brown	White or cream	White or cream		0	1	0	1	0	3			Rolling hills	Steppe (Grass, bush and thicket)	Sandy loam	Good	Steep slope (>14)
KSF79		KSF170112-1	Kasele	Western Zone	Ukiriguru	2017-01-12	1139	Tule na Bwana	Farmer's field		Yes		Purple	Absent	Lanceolate	Red	Seven	Absent	Orange	Dark brown	Light brown or orange	Straight	Tetrachotomous	Compact	Light brown	White or cream	White or cream		0	1	0	1	0	3			Rolling hills	Steppe (Grass, bush and thicket)	Sandy loam	Good	Steep slope (>14)
KSF80		KSF170112-1	Kasele	Western Zone	Ukiriguru	2017-01-12	1098	Tandika	Farmer's field		Yes		Purplish-green	Absent	Lanceolate	Green with red	Seven	Absent	Orange	Orange	Light brown or orange	Straight	Tetrachotomous	Compact	Light brown	White or cream	Yellow		0	1	0	1	0	4			Rolling hills	Steppe (Grass, bush and thicket)	Sandy loam	Good	Steep slope (>14)
KSF81		KSF170113-1	Kasele	Western Zone	Ukiriguru	2017-01-13	1145	Rudida	Farmer's field		Yes		Purplish-green	Absent	Lanceolate	Green with red	Seven	Absent	Light green	Cream	Silver green	Straight	Erect	Cylindrical	White or cream	White or cream	White or cream		0	1	0	1	0	1			Flat, not flood-prone	Steppe (Grass, bush and thicket)	Sandy loam	Good	Flat or almost flat (<4)
KSF82		KSF170113-1	Kasele	Western Zone	Ukiriguru	2017-01-13	1145	Girisi	Farmer's field		Yes		Purplish-green	Absent	Lanceolate	Green with red	Seven	Absent	Light green	Dark brown	Dark brown	Straight	Tetrachotomous	Compact	Light brown	White or cream	White or cream		0	1	0	2	0	3			Flat, not flood-prone	Steppe (Grass, bush and thicket)	Sandy loam	Good	Flat or almost flat (<4)
KSF83		Mguu wa Kwale	Kasele	Western Zone	Ukiriguru	2017-01-13	1161	Mguu wa Kwale	Farmer's field		Yes		Purplish-green	Absent	Lanceolate	Red	Seven	Absent	Light green	Dark brown	Light brown or orange	Straight	Dichotomous	Compact	Light brown	White or cream	Pink		0	1	0	1	0	3			Flat, not flood-prone	Steppe (Grass, bush and thicket)	Sandy loam	Good	Flat or almost flat (<4)
KSF84		KSF170113-3	Kasele	Western Zone	Ukiriguru	2017-01-13	1027	Kosani	Farmer's field		Yes		Purplish-green	Absent	Oblong-lanceolate	Purple	Seven	Absent	Light green	Dark brown	Light brown or orange	Straight	Trichotomous	Umbrella	Light brown	White or cream	Pink		0	1	0	1	0	3			Rolling hills	Steppe (Grass, bush and thicket)	Sandy loam	Good	Moderate slope (4-14)
KSF85		KSF170114-1	Kasele	Western Zone	Ukiriguru	2017-01-14	952	Kisuravu	Farmer's field		Yes		Purplish-green	Absent	Oblong-lanceolate	Green with red	Seven	Absent	Light green	Light brown	Light brown or orange	Straight	Dichotomous	Compact	Light brown	White or cream	White or cream		0	1	0	1	0	1			Rolling hills	Steppe (Grass, bush and thicket)	Sandy loam	Good	Steep slope (>14)
KSF86		KSF170114-1	Kasele	Western Zone	Ukiriguru	2017-01-14	952	Buyote	Farmer's field		Yes		Purplish-green	Absent	Lanceolate	Red	Seven	Absent	Light green	Light brown	Dark brown	Straight	Dichotomous	Umbrella	Dark brown	White or cream	Pink		0	1	0	1	0	3			Rolling hills	Steppe (Grass, bush and thicket)	Sandy loam	Good	Steep slope (>14)
KSF87		KSF170114-2	Kasele	Western Zone	Ukiriguru	2017-01-14	944	Moshi wa Sigara	Farmer's field		Yes		Purple	Absent	Lanceolate	Purple	Seven	Absent	Light green	Dark brown	Dark green	Straight	Dichotomous	Umbrella	Light brown	White or cream	White or cream		0	1	0	1	0	1			Rolling hills	Steppe (Grass, bush and thicket)	Sandy loam	Good	Moderate slope (4-14)
KSF88		KSF170116-1	Kasele	Western Zone	Ukiriguru	2017-01-16	1097	Zegula	Farmer's field		Yes		Purplish-green	Absent	Lanceolate	Green with red	Seven	Absent	Light green	Dark brown	Dark brown	Straight	Trichotomous	Compact	Light brown	White or cream	White or cream		0	1	0	1	0	3			Flat, not flood-prone	Steppe (Grass, bush and thicket)	Sandy loam	Good	Flat or almost flat (<4)
KSF89		KSF170116-2	Kasele	Western Zone	Ukiriguru	2017-01-16	1093	Kihonyi	Farmer's field		Yes		Dark green	Absent	Lanceolate	Purple	Seven	Absent	Light green	Dark brown	Dark brown	Straight	Erect	Cylindrical	Light brown	White or cream	White or cream		0	1	0	3	0	3				Steppe (Grass, bush and thicket)	Sandy loam	Good	Moderate slope (4-14)
KSF90		KSF170116-3	Kasele	Western Zone	Ukiriguru	2017-01-16	1099	Bungara	Farmer's field		Yes		Purplish-green	Present	Lanceolate	Purple	Seven	Absent	Light green	Light brown	Dark green	Straight	Dichotomous	Umbrella	Light brown	White or cream	White or cream		0	1	0	1	0	4			Flat, not flood-prone	Steppe (Grass, bush and thicket)	Sandy loam	Good	Flat or almost flat (<4)
KSF91		KSF170116-3	Kasele	Western Zone	Ukiriguru	2017-01-16	1099	Kajani Kadogo	Farmer's field		Yes		Purple	Absent	Oblong-lanceolate	Purple	Nine	Absent	Light green	Light brown	Dark green	Straight	Dichotomous	Umbrella	Light brown	White or cream	White or cream		0	1	0	1	0	4			Flat, not flood-prone	Steppe (Grass, bush and thicket)	Sandy loam	Good	Flat or almost flat (<4)
KSF92		KSF170116-3	Kasele	Western Zone	Ukiriguru	2017-01-16	1099	Kabumb Nyeupe	Farmer's field		Yes		Purplish-green	Present	Lanceolate	Red	Seven	Absent	Dark green	Light brown	Silver green	Straight	Erect	Cylindrical	White or cream	White or cream	White or cream		0	1	0	1	0	3			Flat, not flood-prone	Steppe (Grass, bush and thicket)	Sandy loam	Good	Flat or almost flat (<4)
KSF93		KSF170117-1	Kasele	Central Zone	Ukiriguru	2017-01-17	1040	Mwasunga	Farmer's field		Yes		Purplish-green	Present	Lanceolate	Purple	Seven	Absent	Dark green	Light brown	Dark green	Straight	Erect	Umbrella	White or cream	White or cream	Yellow		0	1	0	1	0				Flat, not flood-prone	Steppe (Grass, bush and thicket)	Sandy loam	Good	Flat or almost flat (<4)
KSF94		KSF170117-1	Kasele	Central Zone	Ukiriguru	2017-01-17	1040	Hassan-Ushokola-1	Farmer's field		Yes		Purplish-green	Present	Lanceolate	Red	Seven	Absent	Dark green	Dark brown	Silver green	Straight	Dichotomous	Umbrella	Dark brown	White or cream	White or cream		0	1	0	1	0	3			Flat, not flood-prone	Steppe (Grass, bush and thicket)	Sandy loam	Good	Flat or almost flat (<4)
KSF95		KSF170117-2	Kasele	Central Zone	Ukiriguru	2017-01-17	1125	Ayoub-Ulasa-1	Farmer's field		Yes		Purplish-green	Absent	Lanceolate	Purple	Five	Present	Light green		Light brown or orange	Straight	Dichotomous	Compact	Light brown	White or cream	White or cream		0	1	0	1	0	3			Flat, not flood-prone	Steppe (Grass, bush and thicket)	Sandy loam	Good	Flat or almost flat (<4)
KSF96		KSF170118-1	Kasele	Central Zone	Ukiriguru	2017-01-17	1131	Mwanza Kilago	Farmer's field		Yes		Purplish-green	Present	Oblong-lanceolate	yellowish green	Seven	Absent			Light brown or orange	Straight	Dichotomous	Compact	Light brown	White or cream	White or cream		0	1	0	1	0	3			Rolling hills	Steppe (Grass, bush and thicket)	Sandy loam	Good	Moderate slope (4-14)
KSF97		KSF170118-1	Kasele	Central Zone	Ukiriguru	2017-01-18	1131	Hamis-Maswanya-1	Farmer's field		Yes		Purple	Absent	Lanceolate	Purple	Seven	Absent	Dark green	Dark brown	Dark brown	Straight	Erect	Cylindrical	Yellow	White or cream	White or cream		0	1	0	2	0	1			Rolling hills	Steppe (Grass, bush and thicket)	Sandy loam	Good	Moderate slope (4-14)
KSF98		KSF170119-1	Kasele	Central Zone	Ukiriguru	2017-01-19	1167	Mwaya	Farmer's field		Yes		Purplish-green	Absent	Oblong-lanceolate	Yellowish green	Seven	Absent	Light green	Light brown	Light brown or orange	Straight	Dichotomous	Compact	White or cream	White or cream	White or cream		0	1	0	1	0	1			Flood plain	Steppe (Grass, bush and thicket)	Sandy loam	Good	Flat or almost flat (<4)
KSF99		KSF170119-1	Kasele	Central Zone	Ukiriguru	2017-01-19	1167	Kachaga	Farmer's field		Yes		Purplish-green	Absent	Straight or linear	Light green	Seven	Absent	Dark green	Light brown	Silver green	Straight	Dichotomous	Compact	Light brown	White or cream	White or cream		0	1	0	1	0	1			Flood plain	Steppe (Grass, bush and thicket)	Sandy loam	Good	Flat or almost flat (<4)
SMS01		SMS160615-1	Shaali M Shaali	Zanzibar	Kizimbani	2016-06-15	9	Kisimba	Farmer's field	IMG0003	Yes		Purplish-green	Absent	Lanceolate	Red	Five	Absent	Light green	Orange	Silver green	Straight	Erect	Cylindrical	Dark brown	White or cream	Purple	Medium	1	1	1	1	1	1	1	1	Steep hills	Steppe (Grass, bush and thicket)	Loam	Poor	Moderate slope (4-14)
SMS02		SMS160615-1	Shaali M Shaali	Zanzibar	Kizimbani	2016-06-15	9	Kigori	Farmer's field	IMG0004	Yes		Purplish-green	Absent	Lanceolate	Red	Seven	Absent	Light green	Light brown	Silver green	Straight	Dichotomous	Umbrella	Dark brown	White or cream	White or cream	Medium	1	1	1	1	1	1	1	1		Steppe (Grass, bush and thicket)	Loam	Poor	Moderate slope (4-14)
SMS03		SMS160615-2	Shaali M Shaali	Zanzibar	Kizimbani	2016-06-15	9	Uzi- Ali-1	Farmer's field	IMG0005	Yes		Purplish-green	Absent	Lanceolate	Light green	Seven	Absent	Light green	Light brown	Silver green	Straight	Dichotomous	Umbrella	Dark brown	White or cream	White or cream	Medium	1	1	1	1	1	1	1	1	Steep hills	Steppe (Grass, bush and thicket)	Loam	Poor	Moderate slope (4-14)
SMS04		SMS160615-2	Shaali M.Shaali	Zanzibar	Kizimbani	2016-06-15	9	Mamboga	Farmer's field	IMG 006	Yes		Purple	Absent	Lanceolate	Green with red	Five	Absent	Dark green	Light brown	Silver green	Straight	Dichotomous	Umbrella	Light brown	White or cream	White or cream	Medium	1	1	1	1	1	1	1	1
SMS05		SMS160615-3	Shaali M. Shaali	Zanzibar	Kizimbani	2016-06-15	14	Uzi-Haji-1	Farmer's field		Yes		Purple	Absent	Lanceolate	Red	Seven	Absent	Dark green	Light brown	Silver green	Straight	Dichotomous	Umbrella	Dark brown	White or cream	White or cream	Medium	1	1	1	1	1	1	1	1	Steep hills	Steppe (Grass, bush and thicket)	Loam	Poor	Moderate slope (4-14)
SMS06		SMS160616-1	Shaali M Shaali	Zanzibar	Kizimbani	2016-06-16	10	Haji Maneno	Farmer's field	11.57.36	Yes		Purplish-green	Absent	Ellipic-lanceolate	Light green	Seven	Absent	Dark green	Light brown	Silver green	Straight	Erect	Cylindrical	Dark brown	White or cream	White or cream	Medium	0	1	0	1	25	2			Flat, not flood-prone	East Africa coastal forest	Loam	Good	Moderate slope (4-14)
SMS07		SMS160616-2	Shaali M Shaali	Zanzibar	Kizimbani	2016-06-16	49	Kaniki	Homestead	14.01.20	Yes		Purplish-green	Absent	Ellipic-lanceolate	Green with red; Purple	Seven	Absent	Dark green	Light brown	Silver green	Straight	Dichotomous	Open	Dark brown	White or cream	White or cream	High	0	1	0	1	5	2			Flat, not flood-prone	East Africa coastal forest	Loam	Good	Moderate slope (4-14)
SMS08		SMS160616-3	Shaali M Shaali	Zanzibar	Kizimbani	2016-06-16	49	Unknown	Farmer's field	15.09.17	Yes		Purple	Absent	Obovate-lanceolate	Red	Seven	Absent	Light green	Orange	Light brown or orange	Straight	Erect	Cylindrical	Yellow	White or cream	White or cream	High	0	1	0	1	10	2			Flat, not flood-prone	East Africa coastal forest	Loam	Good	Moderate slope (4-14)
SMS09		SMS160616-4	Shaali M Shaali	Zanzibar	Kizimbani	2016-06-16	25	Unknown	Homestead	No photo	Yes		Purplish-green	Absent	Obovate-lanceolate	Red	Other; eight	Absent	Light green	Light brown	Silver green	Straight	Erect	Cylindrical	Dark brown	White or cream	White or cream	Medium	0	1	0	1	15	2			Flat, not flood-prone	East Africa coastal forest	Loam	Good	Moderate slope (4-14)
SMS10		SMS160616-5	Shaali M Shaali	Zanzibar	Kizimbani	2016-06-16	20	Unknown	Farmer's field	No photo	Yes		Purplish-green	Absent	Oblong-lanceolate	Red	Five	Absent	Light green	Light brown	Light brown or orange	Straight	Dichotomous	Umbrella	Yellow	White or cream	White or cream	Medium	0	1	0	1	10	2			Flood plain	East Africa coastal forest	Sandy	Modarate	Moderate slope (4-14)
SMS11		SMS160616-5	Shaali M Shaali	Zanzibar	Kizimbani	2016-06-16	20	Unknown	Farmer's field	No Photo	Yes		Dark green	Absent	Ellipic-lanceolate	Light green	Five	Absent	Dark green	Cream	Silver green	Straight	Dichotomous	Umbrella	Light brown	White or cream	White or cream	Medium	0	1	0	1	10	2			Flood plain	East Africa coastal forest	Sandy	Modarate	Moderate slope (4-14)
SMS12		SMS160616-5	Shaali M Shaali	Zanzibar	Kizimbani	2016-06-16	0	Unknown	Farmer's field	Photo	Yes		Light green	Absent	Ellipic-lanceolate	Green with red	Five	Absent	Light green	Cream	Silver green	Straight	Tetrachotomous	Compact	White or cream	White or cream	White or cream	Medium	0	1	0	1	25	2			Flood plain	East Africa coastal forest	Sandy	Modarate	Moderate slope (4-14)
SMS13		SMS160617-1	Shaali M Shaali	Zanzibar	Kizimbani	2016-06-17	13	Tunda	Farmer's field	IMG0009	Yes		Purplish-green	Absent	Obovate-lanceolate	Red	Seven	Present	Light green	Light brown	Silver green	Straight	Dichotomous	Umbrella	Dark brown	White or cream	Pink		1	1	1	1	1	1			Flat, not flood-prone	Steppe (Grass, bush and thicket); Temperate and mountain grassland	Sandy loam	Good	Moderate slope (4-14)
SMS14		SMS160617-1	Shaali M Shaali	Zanzibar	Kizimbani	2016-06-17	13		Farmer's field	IMG0010	Yes		Purplish-green	Absent	Ellipic-lanceolate	Green with red	Seven	Present	Light green	Light brown	Silver green	Straight	Dichotomous	Umbrella	Light brown	White or cream	White or cream	High	0	1	0	1	25	2			Mountainous	Steppe (Grass, bush and thicket); Temperate and mountain grassland	Sandy loam	Good	Moderate slope (4-14)
SMS15		SMS160617-1	Shaali M Shaali	Zanzibar	Kizimbani	2016-06-17	13	Keji-Makame-2	Farmer's field	No Photo	Yes		Light green	Absent	Ellipic-lanceolate	Green with red	Five	Absent	Light green	Light brown	Silver green		Erect	Umbrella	Light brown	White or cream	Pink	High	0	1	0	1	0	1			Flat, not flood-prone	Steppe (Grass, bush and thicket); Temperate and mountain grassland	Sandy loam	Modarate	Moderate slope (4-14)
SMS16		SMS160617-2	Shaali M Shaali	Zanzibar	Kizimbani	2016-06-17	3	Mtungi	Farmer's field	IMG0014	Yes		Purplish-green	Absent	Ellipic-lanceolate	Red	Seven	Present	Light green	Light brown	Silver green	Straight	Dichotomous	Open	Yellow	White or cream	White or cream	Medium	0	1	0	1	0	1
SMS17		SMS160617-2	Shaali M Shaali	Zanzibar	Kizimbani	2016-06-17	3	Muafaka	Farmer's field	IMG0015	Yes		Purplish-green	Absent	Ellipic-lanceolate	Green with red	Seven	Present	Light green	Light brown	Silver green	Straight	Erect	Cylindrical	Light brown	White or cream	Pink	High	0	1	0	1	0	1			Flat, not flood-prone	Steppe (Grass, bush and thicket); Temperate and mountain grassland	Sandy loam	Modarate	Moderate slope (4-14)
SMS18		SMS160617-2	Shaali M Shaali	Zanzibar	Kizimbani	2016-06-17	3	Maskini hazogi	Farmer's field	IMG0016	Yes		Purplish-green	Absent	Ellipic-lanceolate	Red	Seven	Present	Light green	Light brown	Light brown or orange	Straight	Dichotomous	Umbrella	Yellow	White or cream	White or cream	High	0	1	0	1	0	1			Flat, not flood-prone	Steppe (Grass, bush and thicket); Temperate and mountain grassland	Sandy loam	Modarate	Moderate slope (4-14)
SMS19		SMS160617-2	Shaali M Shaali	Zanzibar	Kizimbani	2016-06-17	3	Keji-Khamis-1	Farmer's field	IMG0017	Yes		Purplish-green	Absent	Ellipic-lanceolate	Green with red	Seven	Absent	Light green	Dark brown	Light brown or orange	Straight	Dichotomous	Umbrella					0	1	0	1	0	1			Flat, not flood-prone	Steppe (Grass, bush and thicket); Temperate and mountain grassland	Sandy loam	Modarate	Moderate slope (4-14)
SMS20		SMS160617-3	Shaali M Shaali	Zanzibar	Kizimbani	2016-06-17	17	Keji-Mberwa-1	Farmer's field	IMG0018	Yes		Purplish-green	Absent	Straight or linear	Light green	Seven	Absent	Dark green	Light brown	Silver green	Straight	Dichotomous	Umbrella	Light brown	White or cream	White or cream	Medium									Steep hills	East Africa coastal forest	Loam	Modarate	Steep slope (>14)
SMS21		SMS160617-4	Shaali M Shaali	Zanzibar	Kizimbani	2016-06-17	23	Kalolo	Farmer's field	IMG0020	Yes		Light green	Absent	Ellipic-lanceolate	Green with red	Seven	Absent	Light green	Light brown	Silver green	Straight	Trichotomous	Umbrella	Light brown	White or cream	Pink	High	0	1	0	1	0	1			Flat, not flood-prone	Steppe (Grass, bush and thicket); East Africa coastal forest	Sandy loam	Good	Moderate slope (4-14)
SMS22		SMS160617-5	Shaali M Shaali	Zanzibar	Kizimbani	2016-06-17	20	Kiguzo	Farmer's field	IMG0021	Yes		Purplish-green	Absent	Ellipic-lanceolate	Red	Seven	Absent	Light green	Light brown	Silver green	Straight	Erect	Cylindrical	Dark brown	White or cream	White or cream	Medium	0	1	0	1	0	1			Flat, not flood-prone	Steppe (Grass, bush and thicket); East Africa coastal forest	Sandy	Good	Flat or almost flat (<4)
SMS23		SMS160617-5	Shaali M Shaali	Zanzibar	Kizimbani	2016-06-17	20	Kipusa 2	Farmer's field	No photo	Yes		Purplish-green	Absent	Ellipic-lanceolate	Green with red	Five	Present	Light green	Light brown	Light brown or orange	Straight	Dichotomous	Cylindrical	Light brown	White or cream	White or cream	Medium	0	1	0	1	0	1			Flat, not flood-prone	Steppe (Grass, bush and thicket); East Africa coastal forest	Clay	Good	Flat or almost flat (<4)
SMS24		SMS160617-6	Shaali M Shali	Zanzibar	Kizimbani	2016-06-17	21	Kigoma	Farmer's field	IMG0022	Yes		Purple	Absent	Ellipic-lanceolate	Red	Seven	Absent	Light green	Light brown	Silver green	Straight	Trichotomous	Umbrella	White or cream	White or cream	Pink	High	0	1	0	1	0	1			Flat, not flood-prone	Deciduous forest (Woodland savanna); East Africa coastal forest	Sandy loam	Good	Moderate slope (4-14)
SMS25		SMS160617-7	Shaali M Shaali	Zanzibar	Kizimbani	2016-06-17	19	Boma Ndefu	Homestead	IMG0023	Yes		Purple	Absent	Ellipic-lanceolate	Red	Seven	Absent	Light green	Light brown	Silver green	Straight	Erect	Cylindrical				High	25	2	0	1	25	2			Flat, not flood-prone	Deciduous forest (Woodland savanna);East Africacoastal forest	Sandy loam	Good	Moderate slope (4-14)
SMS26		SMS160620-1	Shaali M Shaali	Zanzibar	Kizimbani	2016-06-20	67	Tom	Homestead	SAM2409	Yes		Purplish-green	Absent	Lanceolate	Red	Seven	Absent	Light green	Light brown	Silver green	Straight	Dichotomous	Umbrella	Dark brown	White or cream	Pink		25	2	0	1	1	0			Flat, not flood-prone	East Africa coastal forest	Sandy	Good	Moderate slope (4-14)
SMS27		SMS160620-1	Shaali M Shaali	Zanzibar	Kizimbani	2016-06-20	67	Kiroba	Homestead	SMS2410	Yes		Purplish-green	Absent	Lanceolate	Light green	Seven	Absent	Light green	Light brown	Silver green	Straight	Dichotomous	Umbrella	Light brown	White or cream	White or cream	Medium	25	2	1		25	2			Flat, not flood-prone	East Africa coastal forest	Sandy loam	Good	Moderate slope (4-14)
SMS28		SMS160620-2	Shaali M Shaali	Zanzibar	Kizimbani	2016-06-20	54	Mtanga	Farmer's field	SAM2413	Yes		Light green	Absent	Lanceolate	Green with red	Seven	Absent	Light green	Dark brown	Silver green	Straight	Erect	Cylindrical	Dark brown	White or cream	White or cream	Medium	0	1	0	1	0	1			Rolling hills	East Africa coastal forest	Sandy loam	Good	Moderate slope (4-14)
SMS29		SMS160620-2	Shaali M Shaali	Zanzibar	Kizimbani	2016-06-20	54	Mfaransa	Farmer's field	SAM2411	Yes		Light green	Absent	Ellipic-lanceolate	Red	Three	Present	Light green	Light brown	Dark green	Straight	Dichotomous	Open	White or cream	White or cream	White or cream	Medium	0	1	0	1	0	1			Rolling hills	East Africa coastal forest	Sandy loam	Good	Moderate slope (4-14)
SMS30		SMS160620-3	Shaali M Shaali	Zanzibar	Kizimbani	2016-06-20	37	Abuja	Farmer's field	No Photo	Yes		Light green	Absent	Lanceolate	Light green	Seven	Absent	Light green	Light brown	Silver green	Straight	Dichotomous	Umbrella	White or cream	White or cream	White or cream	Medium	0	1	0	1	0	1			Flat, not flood-prone	East Africa coastal forest	Sandy loam	Good	Moderate slope (4-14)
SMS31		SMS160620-3	Shaali M Shaali	Zanzibar	Kizimbani	2016-06-20	36	Mlezi	Farmer's field	SAM2414	Yes		Light green	Absent	Lanceolate	Red	Seven	Absent	Light green	Light brown	Silver green	Straight	Dichotomous	Cylindrical	White or cream	White or cream	White or cream	Medium	0	1	0	1	0	1			Flat, not flood-prone	East Africa coastal forest	Sandy loam	Good	Moderate slope (4-14)
SMS32		SMS160621-1	Shaali M Shaali	Zanzibar	Kizimbani	2016-06-21	48	Mtoto Shoo	Homestead	No Photo	Yes		Purplish-green	Absent	Ellipic-lanceolate	Red	Five	Present	Light green	Dark brown	Light brown or orange	Straight	Erect	Cylindrical	Dark brown	White or cream	White or cream	Medium	40	3	30	2	0	1			Flat, not flood-prone	Steppe (Grass, bush and thicket)	Clay loam	Good	Flat or almost flat (<4)
SMS33		SMS160621-2	Shaali M Shaali	Zanzibar	kizimbani	2016-06-21	92	Kizimbani-Juma-1	Farmer's field	No Photo	Yes		Purplish-green	Absent	Ellipic-lanceolate	Light green	Three	Present	Light green	Light brown	Silver green	Zig zag	Dichotomous	Open	Light brown	White or cream	White or cream	Low	30	2	60	3	0	1			Flat, not flood-prone	Steppe (Grass, bush and thicket)	Clay loam	Good	Flat or almost flat (<4)
