# Supplementary material for: Collection, genotyping and virus elimination of cassava landraces from Tanzania and documentation of farmer knowledge
Source: PLoS One. 2021 Aug 17;16(8):e0255326. doi: 10.1371/journal.pone.0255326 (PMC8370617; doi:10.1371/journal.pone.0255326)
Supplement: S7 File — This data forms the basis of Fig 2B. (XLSX) [file pone.0255326.s007.xlsx]

## Sheet: Sheet1
PONE-D-20-24321
Ferguson et al. Collection, Genotyping and Virus Elimination of Cassava Landraces from Tanzania and Documentation of Farmer Knowledge
Supplementary file S7: Primary, secondary and tertiary uses of landraces according to Zone. This data forms the basis of Fig 2b.
Zone	Priority	Household food roots	Household food leaves	Household food processed	Household planting material	Household fencing	Household beer	Household fodder	Household firewood	Sale of roots	Sale of processed product	Sale of planting material	Sale of leaves	Sale of beer	Conservation	Gift	Number of landraces
Lake	1	28	2	24	0	0	0	0	0	2	1	0	0	0	0	0	57	61
	2	2	7	8	0	0	0	0	4	8	21	0	0	0	0	0
	3	0	13	5	0	1	3		1	2	3	1	1	4	0	0
Western	1	13	0	15	0	0	0	0	0	0	3	0	0	0	0	0	31	42
	2	4	5	3	1	0	0	0	0	2	2	0	0	0	0	0
	3	1	5	0	0	0	0	0	2	3	0	0	0	0	0	0
Southern Highlands	1	26	0	50	0	0	0	0	0	5	0	0	0	0	0	0	81	45
	2	15	29	20	5	0	0	0	0	5	0	0	0	0	0	0
	3	3	12	4	25	1	0	1	0	5	0	1	0	0	0	0
Central	1	13	1	42	0	0	0	0	0	18	1	1	0	0	0	0	76	69
	2	20	3	5	0	0	0	0	0	26	3	2	0	0	0	0
	3	3	8	17	0	0	0	0	0	2	1	3	0	0	0	0
Northern	1	60	0	7	0	0	0	0	0	1	0	0	0	0	0	0	68	47
	2	0	6	15	10	2	0	0	0	30	0	1	0	0	0	0
	3	0	0	5	9	0	0	0	0	9	3	2	0	0	0	0
Coastal	1	43	4	4	1	0	0	0	0	1	0	0	0	0	0	0	53	76
	2	0	15	22	12	0	0	0	0	0	0	0	0	0	0	0
	3	0	0	5	27	0	0	0	0	6	0	0	0	0	0	0
Zanzibar	1	50	0	2	0	0	0	0	0	1	0	0	0	0	0	0	53	53
	2	1	34	5	0	0	0	0	0	13	0	0	0	0	0	0
	3	0	13	13	2	1	0	0	0	14	1	0	1	0	1	1		393
