# Supplementary material for: Collection, genotyping and virus elimination of cassava landraces from Tanzania and documentation of farmer knowledge
Source: PLoS One. 2021 Aug 17;16(8):e0255326. doi: 10.1371/journal.pone.0255326 (PMC8370617; doi:10.1371/journal.pone.0255326)
Supplement: S9 File — (XLSX) [file pone.0255326.s009.xlsx]

## Sheet: Sheet1
PONE-D-20-24321
Ferguson et al. Collection, Genotyping and Virus Elimination of Cassava Landraces from Tanzania and Documentation of Farmer Knowledge
Supplementary file S9: On-station measurement of cooking quality and organoleptic traits in comparison to information obtained during key informant interviews with farmers, of 22 farmer-preferred varieties in Tanzania
	Data from key informant interviews taken during germplasm collection					On-station or laboratory evaluation
Landrace ID.	Yield: 1 = Fair 2 = Good 3 = Very good 4 = Outstanding	Cooking quality (boiling)	Processing quality (flour)	Taste 1=sweet 2=intermediate 3=bitter	Market demand	Av. No. Commercial roots per plant (2 plants)	Wt. of roots (g) (2 plants)	Taste 1 = sweet, 2 = intermediate, 3 = bitter	CNP (mg/kg fresh weight) ± s.d. with rank in parentheses	Softness (toothpick) 1= soft 3=hard	Softness (panel) 1= soft 5=extremely hard	Probe 1 peak force (g) with rank from softest to hardest in parentheses	Positive area (g.sec)	Mealiness 1= Not mealy 3=extremely mealy	Time to cook (min)
BKP13	1	Bad; bitter	Good	Bad; bitter	Fair	5.5	878	3	175 ± 2.7 (13)	3	4	5436 (14)	21228 (16)	1	21
BKP24	2	Bad; bitter	Good	Bad; bitter	Good	2.5	832	3
BKP29	2	Good	Bad	Good; sweet	Good	3.5	1772	1	29 ± 1.9 (1)	3	4	1851 (1)	6507 (1)	3	26
BKP33	2	Fair, variable	Good	Fair; slightly sweet	Good	2.5	1313	1	75 ± 8.0 (7)	3	4	4112 (11)	12522 (10)	3	15
BKP38	2	Good	Good	Good	Good	3	1808	2	140 ± 16.7 (12)	3	3	3042 (6)	7579 (3)	1	26
BKP41	2	Fair; bitter	Good	Fair; bitter	Good	3.5	2157	1	72 ± 28.6 (6)	3	2	2705 (5)	8876 (4)	2	15
BKP49	3	Good	Good; relatively good ugali (white)	Good	Good	3	2624	2	129 ± 2.9 (10)	2	1	2629 (4)	10568 (6)	3	27
BKP58	2	Good	Good	Good	Good	1.5	1523	1		2	4	3512 (9)	12369 (8)	3	28
EPM01	3	Very good; short time to cook, high starch	Good; but not preferred	Very good; sweet boiled fresh root	Very good	0	154	2		3	4	4694 (13)	14149 (12)	3	28
EPM45	4	Very good; cooks faster	Very good; has good quality flour	Very good; sweet with high starch content	Very good	2	723	2	64 ± 17.1 (5)	3	2	3658 (10)	12344 (7)	3	20
Horti_23	2	Good	Good	Good	Good	2.5	2774	1		3	4			3	13
KS48	1	Good	Don't know	Very good	Very good	2	780	1		3	1			1	28
KS57	3	Very good	Don't know	Good	Good	1	617	1		2	2			1	35
KS70	3	Very good	Very good	Very good	Don't know	1	406	1		3	4			3	13
SMS01	3	Good	Good	Very good	Good	1	1311	1	38 ± 3.1 (2)	3	1	5617 (16)	17456 (15)	3	28
SMS06	2	Good	Good	Good	Good	1	1243	2	63 ± 4.4 (4)	3	4	3223 (7)	12892 (11)	3	25
SMS07	3	Fair	Don't know	Fair	Don't know	3	2580	2	100 ± 3.1 (8)	3	4	4440 (12)	15356 (13)	2	14
SMS08	3	Good	Don't know	Good	Don't know	2.5	840	1	45 ± 0.7 (3)	3	4	3420 (8)	12443 (9)	1	14
SMS11	2	Good	Don't know	Good	Fair	1.5	832	2	128 ± 5.43 (9)	3	4	5596 (15)	16952 (14)	1	36
SMS15	2	Very good	Good	Very good	Fair	2.5	1936	2	132 ± 5.02 (11)	2	1	2481 (3)	9068 (5)	2	18
SMS28	1	Good	Don't know	Good	Good	3	1833	1	100 ± 2.49 (8)	2	1	2463 (2)	7299 (2)	2	18
SMS29	1	Good	Fair	Good	Fair	3	1349	1		2	4			3	23
