# Supplementary material for: Collection, genotyping and virus elimination of cassava landraces from Tanzania and documentation of farmer knowledge
Source: PLoS One. 2021 Aug 17;16(8):e0255326. doi: 10.1371/journal.pone.0255326 (PMC8370617; doi:10.1371/journal.pone.0255326)
Supplement: S10 File — (CSV) [file pone.0255326.s010.csv]

PONE-D-20-24321
Ferguson et al. Collection, Genotyping and Virus Elimination of Cassava Landraces from Tanzania and Documentation of Farmer Knowledge
Supplementary file S10: Raw DArTSeq SNP data from 20,075 markers and 490 cassava cultivars
	Albert_BR1	Nachinyaya_BR1	Nachinyaya_BR2	Nachinyaya_BR3	Nachinyaya_BR4	Albert_BR2	Albert_BR3	Albert_BR4	Albert_BR5	Kiroba_BR1	Kiroba_BR2	Kiroba_BR3	Kiroba_BR4	Albert_BR6	Kiroba_BR5	Kiroba_BR6	Nachinyaya_BR5	Nachinyaya_BR6	Namikonga	Nachinyaya_BR7	Albert_BR7	KSF20	KSF63	KSF87	KSF93	KSF03	KSF12	KSF52	KSF34	KSF58	KSF39	KSF78	KSF09	KSF86	KSF65	KSF100	KSF04	KSF07	KSF48	KSF28	KSF61	KSF42	KSF69	KSF06	KSF76	KSF74	KSF96	KSF02	KSF08
M1	0	2	2	2	2	0	0	0	0	0	0	0	0	0	0	0	2	2	2	2	0	0	2	2	1	0	0	2	1	2	0	1	2	2	1	2	1	0	0	1	2	0	2	2	2	2	2	0	2
M2	0	0	0	0	0	0	0	0	0	0	0	0	0	0	0	0	0	0	0	0	0	0	0	0	0	0	0	0	0	0	0	0	0	0	0	0	0	0	0	0	0	0	0	0	0	0	0	0	0
M3	0	0	0	0	0	0	0	0	0	2	2	2	2	0	2	2	0	0	0	0	0	0	0	0	0	0	0	0	0	0	0	0	0	0	0	0	0	0	0	0	0	0	0	0	0	0	0	0	0
M4	0	0	0	0	0	0	0	0	0	0	0	0	0	0	0	0	0	0	0	0	0	0	0	0	0	0	0	0	0	0	0	0	0	0	0	0	0	0	0	0	2	0	0	0	0	0	0	0	0
M5	0	0	0	0	0	0	0	0	0	0	0	0	0	0	0	0	0	0	0	0	0	0	0	0	2	0	0	0	0	2	2	0	0	0	0	0	2	0	0	0	0	0	0	0	0	0	0	0	0
M6	0	0	0	0	0	0	0	0	0	0	0	0	0	0	0	0	0	0	0	0	0	0	0	0	0	0	0	0	0	0	0	0	0	0	0	0	0	0	0	0	0	0	0	0	0	0	0	0	0
M7	0	0	0	0	0	0	0	0	0	0	0	0	0	0	0	0	0	0	0	0	0	0	0	0	0	0	0	0	0	0	0	0	0	0	0	0	0	0	0	0	0	0	0	0	0	0	0	0	0
M8	0	0	0	0	0	0	0	0	0	0	0	0	0	0	0	0	0	0	0	0	0	0	0	0	0	0	0	0	0	0	0	0	0	0	0	0	0	0	0	0	0	0	0	0	0	0	0	0	0
M9	0	0	0	0	0	0	0	0	0	0	0	0	0	0	0	0	0	0	0	0	0	2	0	0	0	2	0	0	0	0	2	0	0	0	0	0	0	0	2	2	0	2	0	0	0	0	0	0	0
M10	0	2	2	2	2	0	0	0	0	0	0	0	0	0	0	0	2	2	0	2	0	0	0	0	0	1	2	1	0	2	1	0	0	0	0	2	0	0	2	0	0	1	0	1	0	0	2	2	2
M11	0	0	0	0	0	0	0	0	0	2	2	2	2	0	2	2	0	0	2	0	0	0	0	0	0	0	0	0	0	0	0	0	0	0	0	0	0	0	0	0	0	0	0	0	0	0	0	0	0
M12	0	2	2	2	2	0	0	0	0	2	2	2	2	0	2	2	2	2	0	2	0	0	0	2	0	1	0	2	2	0	0	2	0	0	0	2	0	0	0	0	0	0	0	2	2	0	0	0	0
M13	0	0	0	0	0	0	0	0	0	0	0	0	0	0	0	0	0	0	0	0	0	0	0	0	0	0	0	0	0	0	0	0	0	2	2	2	0	0	0	0	2	0	0	0	0	0	2	2	0
M14	0	0	0	0	0	0	0	0	0	0	0	0	0	0	0	0	0	0	0	0	0	0	0	0	0	0	0	0	0	0	0	0	0	0	0	0	0	0	0	0	0	0	0	0	0	0	0	0	0
M15	2	2	2	2	2	2	2	2	2	0	0	0	0	2	0	0	2	2	0	2	2	0	0	0	2	0	0	0	2	2	0	0	0	0	2	0	2	0	2	2	0	0	0	0	2	0	0	2	0
M16	0	0	0	0	0	0	0	0	0	0	0	0	0	0	0	0	0	2	0	0	0	0	0	2	0	0	0	0	0	0	0	2	0	2	0	2	0	0	2	0	0	0	0	0	0	0	0	2	0
M17	0	0	0	0	0	0	0	0	0	2	2	2	2	0	2	2	0	0	0	0	0	0	0	0	0	0	2	0	0	2	0	0	2	2	0	0	0	2	0	0	0	0	0	0	0	2	0	0	0
M18	0	0	0	0	0	0	0	0	0	0	0	0	0	0	0	0	0	0	0	0	0	0	0	2	0	0	0	0	0	0	0	0	2	0	0	0	0	0	2	2	0	2	0	0	0	0	2	2	0
M19	0	0	0	0	0	0	0	0	0	0	0	0	0	0	0	0	0	0	0	0	0	0	0	0	0	0	0	0	0	0	0	0	0	0	0	0	0	0	0	0	0	0	0	0	0	0	0	0	0
M20	0	2	2	2	2	0	0	0	0	2	2	2	2	0	2	2	2	2	0	2	0	0	1	0	2	2	2	2	2	1	2	0	0	0	0	2	2	2	2	0	0	2	0	2	2	2	0	2	2
M21	1	1	1	1	1	1	1	1	1	1	1	1	1	1	1	1	1	1	1	1	1	1	1	1	1	1	2	1	1	1	2	1	1	2	1	2	1	1	2	1	2	1	2	1	1	1	2	2	1
M22	0	0	0	0	0	0	0	0	0	0	0	0	0	0	0	0	0	0	0	0	0	0	0	0	0	0	0	0	0	0	0	0	0	0	0	0	0	0	0	0	0	0	0	0	0	0	0	0	0
M23	2	2	2	2	2	2	2	2	2	1	1	1	1	2	1	1	2	2	0	2	2	1	2	2	2	2	2	2	2	0	1	1	2	1	2	2	2	0	2	2	1	2	1	2	2	0	2	2	2
M24	0	0	0	0	0	0	0	0	0	0	0	0	0	0	0	0	0	0	0	0	0	0	0	0	0	0	0	0	0	0	0	0	0	0	0	0	0	0	0	0	0	0	0	0	0	0	0	0	0
M25	2	1	1	1	1	2	2	2	2	0	0	0	0	2	0	0	1	1	2	1	2	1	1	1	1	1	2	1	1	1	1	1	1	1	2	1	1	1	1	2	2	2	2	1	1	1	1	1	1
M26	0	0	0	0	0	0	0	0	0	0	0	0	0	0	0	0	0	0	0	0	0	0	0	0	0	0	0	0	0	0	0	0	0	0	0	0	0	0	0	0	0	0	0	0	0	0	0	0	0
M27	0	0	0	0	0	0	0	0	0	0	0	0	0	0	0	0	0	0	0	0	0	1	0	2	1	2	2	1	0	0	1	0	0	2	0	-	1	2	-	0	2	0	0	1	0	0	1	-	2
M28	2	2	2	2	2	2	2	2	2	0	0	0	0	2	0	0	2	2	2	2	2	0	2	2	2	0	2	0	0	2	0	2	0	0	2	0	2	2	0	2	1	2	2	0	2	0	0	0	2
M29	0	0	0	0	0	0	0	0	0	2	2	2	2	0	2	2	0	0	2	0	0	2	2	0	2	0	2	2	0	2	2	2	2	0	0	2	2	0	0	0	2	2	0	2	1	2	0	0	2
M30	0	0	0	0	0	0	0	0	0	0	0	0	0	0	0	0	0	0	0	0	0	0	0	0	0	0	0	0	0	0	0	0	0	2	0	2	0	0	0	0	0	0	0	0	0	0	0	0	0
M31	0	2	2	2	2	0	0	0	0	1	1	1	1	0	1	1	2	2	0	2	0	2	2	2	0	2	2	2	0	0	0	0	2	0	0	0	0	0	0	0	0	0	2	2	0	0	0	0	0
M32	0	0	0	0	0	0	0	0	0	0	0	0	0	0	0	0	0	0	2	0	0	0	0	0	0	0	0	0	0	0	0	0	0	0	0	0	0	0	0	0	0	0	0	0	0	0	0	0	2
M33	0	0	0	0	0	0	0	0	0	0	0	0	0	0	0	0	0	0	0	0	0	0	0	0	0	0	0	0	0	0	0	0	0	0	0	0	0	0	0	0	0	0	0	0	0	0	0	0	0
M34	0	0	0	0	0	0	0	0	0	0	0	0	0	0	0	0	0	0	0	0	0	0	0	0	0	2	0	2	0	0	2	0	0	0	0	0	0	0	2	0	0	0	0	2	0	0	0	2	2
M35	0	0	0	0	0	0	0	0	0	0	0	0	0	0	0	0	0	0	0	0	0	0	0	0	0	0	0	0	0	0	0	0	0	0	0	0	2	0	0	0	0	0	2	0	0	0	0	0	0
M36	2	2	2	2	2	2	2	2	2	1	1	1	1	2	1	1	2	2	2	2	2	1	1	2	2	2	2	0	2	1	0	1	1	2	1	2	2	0	2	1	2	1	1	0	2	1	2	2	0
M37	0	0	0	0	0	0	0	0	0	0	0	0	0	0	0	0	0	0	0	0	0	0	0	0	0	0	0	0	0	0	0	0	0	0	0	0	0	0	0	0	0	0	0	0	0	0	0	0	0
M38	0	2	2	2	2	0	0	0	0	0	0	0	0	0	0	0	2	2	0	2	0	0	2	2	2	0	2	0	0	2	0	0	2	0	0	0	2	2	1	0	0	2	0	0	2	0	2	1	0
M39	2	1	1	1	1	2	2	2	2	2	2	2	2	2	2	2	1	1	0	1	2	2	2	0	1	2	2	2	2	0	2	0	0	0	2	2	2	2	0	1	0	2	2	2	0	2	0	0	2
M40	0	0	0	0	0	0	0	0	0	2	2	0	2	0	2	2	0	0	0	0	0	0	0	0	0	0	0	0	0	0	0	0	0	0	2	0	0	0	0	0	0	0	0	0	0	0	0	0	0
M41	0	2	2	2	2	0	0	0	0	1	1	1	1	0	1	1	2	2	0	2	0	0	0	0	2	1	2	2	0	0	2	2	0	0	0	1	2	2	2	0	2	0	2	2	0	0	0	2	2
M42	0	0	0	0	0	0	0	0	0	0	0	0	0	0	0	0	0	0	0	0	0	0	0	0	0	0	0	0	0	0	0	0	0	0	0	0	0	0	-	0	0	0	0	0	0	0	0	0	0
M43	0	0	0	0	0	0	0	0	0	0	0	0	0	0	0	0	0	0	0	0	0	0	0	0	0	0	0	0	0	0	0	0	0	0	0	0	0	0	0	0	0	0	0	0	0	0	0	0	0
M44	0	2	2	2	2	0	0	0	0	1	1	1	1	0	1	1	2	2	0	2	0	0	0	1	1	2	2	0	2	1	0	0	0	2	2	2	1	1	2	0	1	0	0	0	0	2	2	2	1
M45	0	0	0	0	0	0	0	0	0	0	0	0	0	0	0	0	0	0	0	0	0	0	0	0	0	0	0	0	0	0	0	0	0	0	0	0	0	0	0	0	0	0	0	0	0	0	0	0	0
M46	1	2	2	2	2	1	1	1	1	1	1	1	1	1	1	1	2	2	2	2	1	0	2	0	0	0	0	0	0	2	0	0	2	2	2	0	0	0	0	2	2	0	2	0	0	0	0	0	0
M47	2	2	2	2	2	2	2	2	2	0	0	0	0	2	0	0	2	2	2	2	2	2	2	2	1	0	2	2	1	1	1	1	1	1	1	1	1	1	2	2	2	2	2	2	1	1	2	2	1
M48	0	0	0	0	0	0	0	0	0	0	0	0	0	0	0	0	0	0	2	0	0	0	0	0	0	0	0	0	0	0	0	0	0	0	0	0	0	0	0	0	0	0	0	0	0	0	0	0	0
M49	0	0	0	0	0	0	0	0	0	0	0	0	0	0	0	0	0	0	2	0	0	0	0	0	0	0	0	0	0	0	0	0	0	0	0	0	0	0	0	0	0	0	0	0	0	0	0	0	0
M50	0	0	0	0	0	0	0	0	0	0	0	0	0	0	0	0	0	0	0	0	0	0	0	0	0	0	0	0	0	0	0	0	0	0	0	0	0	0	0	0	0	0	0	0	0	0	0	0	0
M51	0	0	0	0	0	0	0	0	0	0	0	0	0	0	0	0	0	0	0	0	0	0	0	0	0	0	0	0	0	0	0	0	0	0	0	0	0	0	0	0	0	0	0	0	0	0	0	0	0
M52	2	0	0	0	0	2	2	2	2	0	0	0	0	2	0	0	0	0	2	0	2	2	2	1	0	1	2	1	0	0	1	1	2	2	0	2	0	0	2	0	2	2	1	1	1	2	2	2	1
M53	0	0	0	0	0	0	0	0	0	0	0	0	0	0	0	0	0	0	2	0	0	0	0	0	0	0	0	0	0	0	0	0	0	0	0	0	0	0	0	0	0	0	0	0	0	0	0	0	0
M54	2	2	2	2	2	2	2	2	2	1	1	1	1	2	1	1	2	2	2	2	2	2	1	2	2	0	2	0	2	2	0	1	2	1	2	2	2	2	2	2	2	1	1	0	2	1	0	2	0
M55	0	0	0	0	0	0	0	0	0	0	0	0	0	0	0	0	0	0	0	0	0	2	0	0	0	0	0	2	0	0	0	0	0	0	0	0	0	0	2	0	0	2	0	2	0	0	2	2	2
M56	0	0	0	0	0	0	0	0	0	0	0	0	0	0	0	0	0	0	2	0	0	0	0	0	0	0	0	0	0	0	0	0	0	0	0	0	0	0	0	0	0	0	0	0	0	0	0	0	0
M57	2	1	1	1	1	2	2	2	2	0	0	0	0	2	0	0	1	1	1	1	2	2	0	2	1	1	2	1	1	1	1	1	0	2	1	0	1	1	0	1	1	2	2	1	2	2	1	0	2
M58	2	0	0	0	0	2	2	2	2	2	2	1	2	2	2	2	0	0	0	0	2	0	0	0	0	0	0	0	0	2	0	0	2	2	2	0	0	0	0	0	2	0	2	0	0	2	0	0	0
M59	0	0	0	0	0	0	0	0	0	0	0	0	0	0	0	0	0	0	0	0	0	0	0	0	0	0	0	0	0	0	0	0	0	0	0	0	0	0	0	0	0	0	0	0	0	0	0	0	0
M60	0	0	0	0	0	0	0	0	0	2	2	2	2	0	2	2	0	0	0	0	0	0	0	0	0	0	0	0	0	0	0	0	0	0	0	0	0	0	0	0	0	0	0	0	0	0	0	0	0
M61	0	0	0	0	0	0	0	0	0	0	0	0	0	0	0	0	0	0	0	0	0	0	0	0	0	0	0	0	-	0	0	0	0	0	0	0	0	0	0	0	0	0	0	0	0	0	0	0	0
M62	0	0	0	0	0	0	0	0	0	0	0	0	0	0	0	0	0	0	0	0	0	2	0	0	2	0	0	0	0	0	0	0	0	2	0	0	2	0	2	0	0	0	0	0	1	0	2	0	0
M63	2	2	2	2	0	2	2	2	2	1	1	1	1	2	1	1	2	2	2	2	2	1	2	2	2	1	2	1	1	1	1	1	1	1	1	1	2	1	1	1	0	1	2	1	1	1	0	1	1
M64	2	1	1	1	1	2	2	2	2	1	1	1	1	2	1	1	1	1	0	1	2	2	2	1	2	1	2	1	2	0	1	2	2	2	2	1	0	1	-	2	1	2	2	1	2	0	2	1	2
M65	0	0	0	0	0	0	0	0	0	0	0	0	0	0	0	0	0	0	0	0	0	0	0	0	0	0	0	0	0	0	0	0	0	0	0	0	0	0	0	0	0	0	0	-	0	0	0	0	0
M66	0	0	0	0	0	0	0	0	0	0	0	0	0	0	0	0	0	0	0	0	0	0	0	0	0	0	0	0	0	0	0	0	0	0	0	0	0	0	0	0	0	0	0	0	0	0	0	0	0
M67	0	0	0	0	0	0	0	0	0	0	0	0	0	0	0	0	0	0	0	0	0	0	0	0	0	0	0	0	0	0	0	0	0	0	0	0	0	0	0	0	0	0	0	0	0	0	0	0	0
M68	0	0	0	0	0	0	0	0	2	0	0	0	0	2	0	0	0	0	0	0	0	0	0	2	0	2	0	2	0	0	2	2	0	2	2	0	2	0	2	0	0	0	0	2	0	0	2	2	2
M69	2	0	0	0	0	2	2	2	2	0	0	0	0	2	0	0	0	0	2	0	2	0	0	0	0	1	2	1	0	1	2	2	2	1	2	0	0	2	2	0	2	2	0	1	2	2	2	2	2
M70	0	0	0	0	0	0	0	0	0	0	0	0	0	0	0	0	0	0	0	0	0	0	0	0	0	2	2	0	0	0	0	0	0	0	0	0	0	0	0	0	0	2	0	0	0	0	0	0	0
M71	0	0	0	0	0	0	0	0	0	0	0	0	0	0	0	0	0	0	0	0	0	0	0	0	0	0	0	0	0	0	0	0	0	0	0	0	0	0	0	0	0	0	0	0	0	0	0	0	0
M72	0	0	0	0	0	0	0	0	0	2	2	2	2	0	2	2	0	0	0	0	0	2	0	2	0	0	0	0	0	0	0	0	0	2	0	0	0	0	2	0	0	0	0	0	0	0	0	2	0
M73	0	2	0	2	2	0	0	0	0	2	2	0	2	0	2	2	2	2	0	2	0	1	0	1	0	1	2	2	2	0	1	2	2	2	2	1	0	1	1	1	1	1	1	2	0	0	1	1	2
M74	2	0	0	0	0	2	2	2	2	0	0	0	0	2	0	0	0	0	1	0	2	0	2	2	2	0	2	0	2	2	0	0	0	0	2	1	2	2	2	2	0	1	0	0	0	1	2	2	0
M75	0	0	0	0	0	0	0	0	0	0	0	0	0	0	0	0	0	0	0	0	0	0	0	0	0	0	0	0	0	0	0	0	0	0	0	0	0	0	0	0	0	0	0	0	0	0	0	0	0
M76	0	2	0	0	0	0	0	0	0	0	0	0	0	0	0	0	0	0	0	0	0	0	0	0	0	0	0	0	0	0	0	0	0	0	0	0	0	0	0	0	0	0	0	0	0	0	0	0	0
M77	0	0	0	0	0	0	0	0	0	0	0	0	0	0	0	0	0	0	2	0	0	0	0	0	0	0	0	0	-	0	0	0	0	0	0	0	0	0	0	0	0	0	0	0	0	0	0	0	0
M78	0	0	0	0	0	0	0	0	0	0	0	0	0	0	0	0	0	0	0	0	0	0	0	0	0	0	0	0	0	0	0	0	0	0	0	0	0	0	0	0	0	0	0	0	0	-	0	0	0
M79	0	0	0	0	0	0	0	0	0	0	0	0	0	0	0	0	0	0	0	0	0	0	0	0	0	0	0	0	0	0	0	0	0	0	0	0	0	0	0	0	0	0	0	0	0	0	0	0	0
M80	0	2	2	2	2	0	0	0	0	2	2	2	2	0	2	2	2	2	0	2	0	2	0	1	2	0	2	0	0	0	0	2	0	0	0	2	2	2	0	0	0	0	0	0	0	0	2	0	0
M81	0	0	0	0	0	0	0	0	0	2	0	0	0	0	0	0	0	0	0	0	0	0	0	0	0	0	2	0	0	0	0	0	0	0	0	0	0	0	0	0	0	0	2	0	0	0	2	0	0
M82	0	0	0	0	0	0	0	0	0	0	0	0	0	0	0	0	0	0	2	0	0	0	0	0	0	0	0	0	0	0	0	0	0	0	0	0	0	0	0	0	0	0	0	0	0	0	0	0	0
M83	1	2	2	2	2	1	1	1	1	1	1	1	1	1	1	1	2	2	1	2	1	1	2	2	0	2	2	2	2	2	1	1	1	2	2	1	2	2	2	2	2	0	0	2	2	1	1	2	2
M84	0	0	0	0	0	0	0	0	0	0	-	0	0	0	0	0	0	0	0	0	0	0	0	0	0	0	0	0	0	0	0	0	0	0	0	0	0	0	0	0	0	0	0	0	0	0	0	0	0
M85	0	0	0	0	0	2	0	0	0	0	0	0	0	0	0	2	0	0	0	0	0	0	0	0	0	0	0	0	0	0	0	0	0	0	0	0	0	0	0	-	0	0	0	0	0	0	0	0	0
M86	0	0	0	0	0	0	0	0	0	0	0	0	0	0	0	0	0	0	0	0	0	0	0	0	0	0	0	0	0	0	0	0	0	0	0	0	0	0	0	0	0	0	0	0	0	0	0	0	0
M87	0	0	0	0	0	0	0	0	0	0	0	0	0	0	0	0	0	0	0	0	0	0	0	0	0	0	0	0	0	0	0	0	0	0	0	0	0	0	0	0	0	0	0	0	0	0	0	0	0
M88	2	1	1	1	1	2	2	2	2	2	2	2	2	2	2	2	1	1	0	1	2	1	2	1	2	1	1	1	1	0	1	1	0	1	1	1	2	1	1	1	2	1	2	1	2	1	2	1	2
M89	0	0	0	0	0	0	0	0	0	0	0	0	0	0	0	0	0	0	0	0	0	0	0	2	2	0	2	2	0	0	2	0	0	0	0	2	2	2	0	2	0	0	2	2	0	0	2	0	2
M90	0	0	0	0	0	0	0	0	0	0	0	0	0	0	0	0	0	0	0	0	0	0	0	0	0	0	0	0	0	0	0	0	0	0	0	0	0	0	0	0	0	0	0	0	0	0	0	0	0
M91	1	1	1	1	1	1	1	1	1	2	2	2	2	1	2	2	1	1	1	1	1	0	1	1	2	1	2	1	2	2	1	2	2	0	0	1	2	2	2	0	2	2	2	1	2	2	1	2	2
M92	0	0	0	0	0	0	0	0	0	0	0	0	0	0	0	0	0	0	0	0	0	0	0	0	0	0	0	0	0	0	0	0	0	0	0	0	0	0	0	0	0	0	0	0	0	0	0	0	0
M93	2	2	2	2	2	2	2	2	2	1	1	1	1	2	1	1	2	2	2	2	2	2	1	0	1	2	2	2	2	1	1	2	2	2	0	2	1	2	2	0	2	2	2	2	2	1	0	2	2
M94	0	0	0	0	0	0	0	0	0	0	0	0	0	0	0	0	0	0	0	0	0	0	0	0	0	0	2	0	0	0	2	0	0	0	0	0	0	2	0	0	0	0	2	0	0	0	0	0	2
M95	2	2	2	2	2	2	2	2	2	0	0	0	0	0	0	0	2	2	0	2	2	0	0	0	1	1	2	2	0	0	2	0	0	0	0	2	1	0	0	0	0	2	0	2	0	2	0	0	0
M96	0	0	0	0	0	0	0	0	0	0	0	0	0	0	0	0	0	0	0	0	0	0	0	0	0	0	0	0	0	0	0	0	0	0	0	0	0	0	0	0	0	0	0	0	0	0	0	0	0
M97	0	0	0	0	0	0	0	0	0	0	0	0	0	0	0	0	0	0	0	0	0	0	2	2	0	0	2	2	2	2	2	0	0	0	0	0	0	1	0	2	0	1	0	2	0	2	0	0	0
M98	0	0	0	0	0	0	0	0	0	2	2	2	2	0	2	2	0	0	0	0	0	0	0	0	0	0	2	0	0	0	0	0	0	0	0	0	0	2	0	0	2	0	0	0	0	0	0	0	0
M99	0	0	0	0	0	0	0	0	0	0	0	0	0	0	0	0	0	0	0	0	0	0	0	0	0	0	0	0	0	0	0	0	0	0	0	0	0	0	0	0	0	0	0	0	0	0	0	0	0
M100	0	0	0	0	0	0	0	0	0	0	0	0	0	0	0	0	0	0	2	0	0	2	0	2	2	2	1	0	2	2	2	2	1	1	1	2	2	1	1	2	0	2	0	2	2	0	1	2	2
M101	0	0	0	0	0	0	0	0	0	0	0	0	0	0	0	0	0	0	2	0	0	0	2	0	0	0	0	0	0	0	0	2	0	0	0	0	0	0	0	0	0	0	0	0	0	0	0	0	0
M102	2	2	2	2	2	2	2	2	2	0	0	0	0	2	2	0	0	2	0	2	2	0	0	0	0	0	0	0	2	0	0	0	2	0	0	0	0	0	0	0	0	0	0	0	0	0	2	0	0
M103	0	0	0	0	0	0	0	0	0	0	0	0	0	0	0	0	0	0	0	0	0	2	0	2	0	0	0	-	0	0	0	2	0	2	0	2	0	0	0	0	0	0	2	2	0	0	2	1	0
M104	1	1	1	1	1	1	1	1	1	1	1	1	1	1	1	1	1	1	1	1	1	1	1	1	1	1	1	1	1	1	1	1	1	1	1	1	1	1	1	1	1	1	1	1	1	1	1	1	1
M105	1	1	1	1	1	1	1	1	1	1	1	1	1	1	1	1	1	1	2	1	1	1	1	1	1	1	1	1	1	1	1	1	1	1	1	1	1	1	1	1	1	1	1	1	1	1	1	1	1
M106	0	0	0	0	0	0	0	0	0	0	0	0	0	0	0	0	0	0	0	0	0	0	0	0	0	0	0	0	0	0	0	0	0	0	0	0	0	0	0	0	0	0	0	0	0	0	0	0	0
M107	0	2	2	2	2	0	0	2	0	0	0	0	0	0	0	0	2	2	0	2	0	2	0	2	0	0	0	0	2	0	0	0	0	0	0	0	0	0	0	2	0	2	0	0	2	0	0	0	2
M108	0	0	0	0	0	0	0	0	0	0	0	0	0	0	0	0	0	0	0	0	0	0	0	0	0	0	0	0	0	0	0	0	0	0	0	0	0	0	0	0	0	0	0	0	0	0	0	0	0
M109	0	0	0	0	0	0	0	0	0	0	0	0	0	0	0	0	0	0	0	0	0	0	0	0	0	0	0	0	0	0	0	0	0	0	0	0	0	0	0	0	0	0	0	0	0	0	0	0	0
M110	0	0	0	0	0	0	0	0	0	0	0	0	0	0	0	0	0	0	0	0	0	0	0	0	0	0	0	0	0	0	0	0	0	0	0	0	0	0	0	0	0	0	0	0	0	0	0	0	0
M111	0	0	0	0	0	0	0	0	0	0	0	0	0	0	0	0	0	0	2	0	0	0	0	0	0	0	0	0	0	0	0	0	0	0	0	0	0	0	-	0	0	0	0	0	0	0	0	0	0
M112	0	2	2	2	2	0	0	0	0	2	2	2	2	0	2	2	2	0	2	2	0	0	0	2	0	2	2	1	0	0	0	2	0	0	2	-	0	1	0	0	-	0	0	-	0	0	1	2	1
M113	0	0	0	0	0	0	0	0	0	0	0	0	0	0	0	0	0	0	0	0	0	0	0	0	0	0	0	0	0	0	0	0	0	0	0	0	0	0	0	0	0	0	0	0	0	0	0	0	0
M114	0	0	0	0	0	0	0	0	0	0	0	0	0	0	0	0	0	0	0	0	0	0	0	0	0	0	0	0	0	0	0	0	0	0	0	0	0	0	0	0	0	0	0	0	0	0	0	0	0
M115	0	2	2	2	2	0	0	0	0	0	0	0	0	0	0	0	2	2	2	2	0	2	1	1	2	1	2	2	0	2	1	2	1	-	0	0	2	2	2	0	0	2	2	2	0	2	2	0	1
M116	0	0	0	0	0	0	0	0	0	0	0	0	0	0	0	0	0	0	2	0	0	0	0	0	0	0	0	0	0	0	0	0	0	0	0	0	0	0	0	0	0	0	0	0	0	-	0	0	0
M117	0	0	0	0	0	0	0	0	0	0	0	0	0	0	0	0	0	0	0	0	0	0	0	0	0	0	0	0	0	0	0	0	0	0	0	0	0	0	0	0	0	0	0	0	0	0	0	0	0
M118	0	0	0	0	0	0	0	0	0	0	0	0	0	0	0	0	0	0	0	0	0	0	0	0	0	0	0	0	0	0	0	0	0	0	0	0	0	0	0	0	0	0	0	0	0	0	0	0	0
M119	2	1	1	1	1	2	2	2	2	2	2	2	2	2	2	2	1	1	0	1	2	1	2	0	2	0	0	2	0	2	0	0	0	0	1	0	2	0	2	1	1	0	0	2	0	0	2	2	0
M120	0	0	0	0	0	0	0	0	0	0	0	0	0	0	0	0	0	0	0	0	0	0	0	0	0	0	0	0	0	0	0	0	0	0	0	0	0	0	0	0	0	0	0	0	0	0	0	0	0
M121	0	0	0	0	0	0	0	0	0	2	1	2	2	0	2	2	0	0	0	0	0	1	0	0	0	2	2	0	0	0	2	0	0	0	2	0	0	2	0	2	0	2	2	0	0	0	0	0	0
M122	0	0	0	0	0	0	0	0	0	0	0	0	0	0	0	0	0	0	2	0	0	0	0	0	0	0	0	0	0	0	0	0	0	0	0	0	0	0	0	0	0	0	0	-	0	0	0	0	0
M123	0	0	0	0	0	0	0	0	0	0	0	0	0	0	0	0	0	0	0	0	0	0	0	0	0	0	0	0	0	0	0	0	0	0	0	0	0	0	0	0	0	0	0	0	0	0	0	0	0
M124	0	2	2	2	2	0	0	0	0	0	0	0	0	0	0	0	2	2	0	2	0	2	0	0	0	0	0	0	0	0	0	0	0	0	0	0	0	0	0	0	0	0	0	0	0	0	0	0	0
M125	0	2	2	2	2	0	0	2	0	2	2	2	2	0	2	2	2	2	2	2	0	0	0	2	0	2	0	2	0	0	2	2	2	0	0	2	0	2	2	0	2	2	0	2	0	0	2	2	2
M126	0	0	0	0	0	0	0	0	0	0	0	0	0	0	0	0	0	0	2	0	0	0	0	0	0	0	2	0	0	2	0	0	2	2	0	0	0	0	0	0	0	0	0	0	0	0	0	0	0
M127	0	0	0	0	0	0	0	0	0	0	0	0	0	0	0	0	0	0	2	0	0	0	0	0	2	0	0	0	0	0	0	0	0	0	0	0	2	0	2	2	2	0	0	0	2	0	0	2	0
M128	2	2	2	2	2	2	2	2	2	0	0	0	0	2	0	0	2	2	2	2	2	1	0	2	2	2	0	2	0	0	2	2	0	0	0	2	2	0	2	0	0	0	0	1	0	0	2	0	2
M129	0	0	0	0	0	0	0	0	0	0	0	0	0	0	0	0	0	0	0	0	0	0	0	0	0	0	0	0	0	0	0	0	0	0	0	0	0	0	0	0	0	0	0	0	0	0	0	0	0
M130	0	0	0	0	0	0	0	0	0	0	0	0	0	0	0	0	0	0	0	0	0	0	2	0	0	0	0	0	0	0	0	0	0	0	0	0	0	0	0	0	0	0	0	0	2	2	0	0	2
M131	2	2	2	2	2	2	2	2	2	0	0	0	0	2	-	0	2	0	0	2	2	0	0	2	2	2	2	2	0	0	2	2	0	2	2	2	2	1	2	2	2	1	2	2	1	0	1	2	2
M132	2	2	2	2	2	2	2	2	2	2	1	2	2	2	0	0	2	2	2	2	2	2	2	0	0	0	2	0	0	2	0	0	0	0	0	2	2	1	2	2	1	2	2	0	0	0	2	2	2
M133	0	0	0	0	0	0	0	0	0	0	0	0	0	0	0	0	0	0	0	0	0	0	0	0	0	0	0	0	0	0	0	0	0	0	0	0	0	0	0	0	0	0	0	0	0	0	0	0	0
M134	0	0	0	0	0	0	0	0	0	0	0	0	0	0	0	0	0	0	0	0	0	0	2	0	0	0	0	0	2	0	2	0	0	0	0	0	0	0	0	0	2	0	2	0	0	0	0	0	0
M135	0	0	0	0	0	0	0	0	0	0	0	0	0	0	0	0	0	0	0	2	0	0	0	0	0	0	0	0	0	0	0	0	0	0	0	0	0	0	0	2	0	2	0	0	0	0	2	0	0
M136	0	0	0	0	0	0	0	0	0	0	0	0	0	0	0	0	0	2	0	0	0	0	0	0	0	0	2	0	0	0	0	0	0	0	0	0	0	0	0	0	0	0	0	0	0	0	0	0	0
M137	0	0	0	0	0	0	0	0	0	0	0	0	0	0	0	0	0	0	0	0	0	0	0	0	0	0	0	0	0	0	0	0	0	0	0	0	0	0	0	0	0	0	0	0	0	0	0	0	0
M138	0	0	0	0	0	0	0	0	0	0	0	0	0	0	0	0	0	0	0	0	0	0	0	0	2	0	2	0	2	0	0	0	2	0	0	0	2	0	0	0	0	0	0	0	0	0	2	0	2
M139	0	0	0	0	0	0	0	0	0	0	0	0	0	0	0	0	0	0	0	0	0	0	0	0	0	0	0	0	0	0	0	0	0	0	0	0	0	0	0	0	0	0	0	0	0	0	0	0	0
M140	2	2	2	2	2	2	2	2	2	2	2	2	2	2	2	2	2	2	2	2	2	1	2	2	2	1	1	2	2	0	0	0	0	2	2	2	2	2	0	1	0	2	1	1	0	2	2	0	0
M141	2	1	1	1	1	2	2	2	2	1	1	1	1	2	1	1	1	1	0	1	2	1	2	2	1	1	1	1	1	2	1	2	2	0	2	2	1	1	1	2	1	1	1	1	1	2	2	1	1
M142	2	1	1	1	1	2	2	2	2	0	0	0	0	2	0	0	1	1	2	1	2	0	2	2	2	2	2	0	2	2	0	0	2	0	2	2	2	0	2	1	2	2	1	0	2	2	2	2	2
M143	0	1	1	2	1	0	0	0	0	2	2	2	2	0	2	2	1	1	0	2	0	2	0	2	2	2	2	0	1	0	2	0	0	0	2	0	2	2	1	2	2	1	2	0	2	0	2	1	0
M144	0	0	0	0	0	0	0	0	0	0	0	0	0	0	0	0	0	0	0	0	0	0	0	1	0	1	2	1	0	0	2	0	0	0	2	1	0	0	0	0	2	0	2	1	0	1	2	0	1
M145	0	0	0	0	0	0	0	0	0	0	0	0	0	0	0	0	0	0	0	0	0	0	0	0	0	0	0	0	0	0	0	0	0	0	0	0	0	0	0	0	0	0	0	0	0	0	0	0	0
M146	2	0	0	0	0	2	2	2	2	2	2	2	2	2	2	2	0	0	1	0	2	2	1	2	1	0	2	2	2	1	2	2	2	2	2	2	1	2	2	2	2	1	0	0	2	1	2	2	1
M147	0	0	0	0	0	0	0	0	0	0	0	0	0	0	0	0	0	0	0	0	0	0	0	0	0	0	0	0	0	0	0	0	0	0	0	0	0	0	0	0	0	0	0	0	0	0	0	0	0
M148	2	0	0	0	0	2	2	2	2	0	0	0	0	2	0	0	0	0	0	0	2	2	2	2	0	0	2	0	1	0	2	1	1	2	2	0	0	2	2	0	2	0	2	0	1	2	0	2	0
M149	2	1	2	2	2	2	2	2	2	1	1	1	1	2	1	1	2	2	2	2	2	0	1	2	2	2	2	2	0	1	2	2	1	2	2	2	2	1	2	1	1	1	1	2	1	1	2	2	2
M150	1	2	2	2	2	1	1	1	1	2	2	2	2	1	2	2	2	2	0	2	1	0	2	2	0	2	0	1	0	0	1	0	0	0	0	0	0	2	0	0	2	0	2	-	0	0	2	0	2
M151	0	2	1	2	2	0	0	0	0	0	0	0	0	0	0	0	2	2	0	2	0	2	0	0	0	0	0	2	0	0	2	0	0	2	2	0	0	0	1	0	0	0	2	2	0	0	0	2	0
M152	0	0	0	0	0	0	0	0	0	2	2	2	2	0	2	2	0	0	2	0	0	0	0	0	0	0	0	0	0	0	0	0	0	0	0	0	0	0	0	0	0	0	0	0	0	0	0	0	0
M153	2	0	0	0	0	2	2	2	2	2	2	2	2	2	2	2	0	0	0	0	2	0	2	0	0	0	0	0	2	2	2	0	2	0	2	0	0	0	0	0	0	1	0	0	0	0	2	0	0
M154	0	0	0	0	0	0	0	0	0	0	0	0	0	0	0	0	0	0	0	0	0	0	0	0	0	0	0	0	0	0	0	2	0	2	0	0	0	0	2	0	0	0	0	0	2	0	0	2	0
M155	0	0	0	0	0	0	0	0	0	0	0	0	0	0	0	0	0	0	0	0	0	0	2	0	0	0	0	0	0	2	0	1	2	0	0	0	0	0	0	0	2	0	0	0	2	0	0	0	2
M156	0	0	0	0	0	0	0	0	0	0	0	0	0	0	0	0	0	0	2	0	0	0	0	0	0	0	0	0	0	0	0	0	0	0	0	0	0	0	0	0	0	0	0	0	0	0	0	0	0
M157	0	0	0	0	0	0	0	0	0	0	0	0	0	0	0	0	0	0	0	0	0	2	0	2	1	0	2	0	0	0	2	2	1	2	1	2	1	0	0	2	1	2	2	0	0	2	0	0	0
M158	0	0	0	0	0	0	0	0	0	0	0	0	0	0	0	0	0	0	0	0	0	0	0	0	0	0	0	0	0	0	0	0	0	0	0	0	0	0	0	0	0	0	0	0	0	0	0	0	0
M159	0	0	0	0	0	0	0	0	0	0	0	0	0	0	0	0	0	0	0	0	0	0	0	0	0	0	0	0	0	0	0	0	0	0	0	0	0	0	0	0	0	0	0	0	0	0	0	0	0
M160	0	0	0	0	0	0	0	0	0	0	0	0	0	0	0	0	0	0	0	0	0	0	0	0	0	0	0	0	0	0	0	0	0	0	0	0	0	0	0	0	0	0	2	0	0	0	0	0	0
M161	2	2	2	2	2	2	2	2	2	1	1	1	1	2	1	1	2	2	0	2	2	0	2	0	2	0	2	0	2	2	0	0	2	2	0	0	2	2	2	0	0	2	0	0	2	2	0	2	2
M162	0	0	0	0	0	0	0	0	0	0	0	0	0	0	0	0	0	0	0	0	0	0	0	0	0	0	0	0	0	0	0	0	0	0	0	0	0	0	0	0	0	0	0	0	0	0	0	0	0
M163	0	0	0	0	0	0	0	0	0	0	0	0	0	0	0	0	0	0	0	0	0	0	0	0	0	0	0	0	0	0	0	0	0	0	0	0	0	0	0	0	0	0	0	0	0	0	0	0	0
M164	0	0	0	0	0	0	0	0	0	0	0	0	0	0	0	0	0	0	0	0	0	0	0	0	0	0	0	0	0	0	0	0	0	0	0	0	0	0	0	0	0	0	0	0	0	0	0	0	0
M165	2	2	2	2	2	2	2	2	2	0	0	0	0	2	0	0	2	2	2	2	2	1	0	0	2	2	2	0	0	1	2	2	2	2	0	0	2	2	0	2	1	2	2	0	2	0	2	0	0
M166	0	2	2	2	2	0	0	0	0	2	2	2	2	0	2	2	2	2	0	2	0	1	0	2	2	2	0	2	0	0	2	2	2	2	0	1	2	0	1	0	0	0	0	1	2	0	2	1	2
M167	2	2	0	0	0	2	2	2	2	0	0	0	0	2	0	0	0	0	2	0	2	0	2	0	2	0	2	0	2	2	0	2	1	2	2	0	2	2	0	0	2	2	0	0	1	2	0	0	0
M168	0	0	0	0	0	0	0	0	0	0	0	0	0	0	0	0	0	0	2	0	0	0	0	0	0	0	0	0	0	0	0	0	0	-	0	0	0	0	0	0	0	0	0	0	0	0	0	0	0
M169	0	0	0	0	0	0	0	0	0	0	0	0	0	0	0	0	0	0	0	0	0	0	0	0	0	0	0	0	0	0	0	0	0	0	0	0	0	0	0	0	0	0	0	0	0	0	0	0	0
M170	0	0	0	0	0	0	0	0	0	0	0	0	0	0	0	0	0	0	0	0	0	0	0	0	0	0	0	0	0	0	0	0	0	0	0	0	0	0	0	0	0	0	0	0	0	0	0	0	0
M171	0	0	0	0	0	0	0	0	0	2	2	2	2	0	2	2	0	0	2	0	0	0	0	0	0	0	0	0	0	0	0	0	0	0	0	0	0	0	0	0	0	0	0	0	0	0	0	0	0
M172	0	0	0	0	0	0	0	0	0	0	0	0	0	0	0	0	0	0	0	0	0	2	2	0	0	0	0	0	0	0	2	0	0	0	0	0	0	0	2	0	0	2	0	0	0	0	0	2	0
M173	0	0	0	0	0	0	0	0	0	0	0	0	0	0	0	0	0	0	0	0	0	0	0	0	0	0	0	0	0	0	0	0	0	0	0	0	0	0	0	0	0	0	0	0	0	0	0	0	0
M174	2	1	1	1	1	2	2	2	2	0	0	0	0	2	0	0	1	1	2	1	2	0	0	0	2	0	0	2	2	0	2	2	2	2	0	0	2	0	2	0	0	0	2	2	0	2	0	2	0
M175	0	0	0	0	0	0	0	0	0	0	0	0	0	0	0	0	0	0	0	0	0	0	0	0	0	2	0	2	0	0	1	0	0	0	2	2	0	0	2	0	0	0	2	2	0	0	2	2	0
M176	0	0	0	0	0	0	0	0	0	0	0	0	0	0	0	0	0	0	0	0	0	0	0	0	0	0	0	0	0	0	0	0	0	0	0	0	0	0	0	0	0	0	0	0	0	0	0	0	0
M177	2	2	2	2	2	2	2	2	2	1	1	1	1	2	1	1	2	2	2	2	2	0	2	0	0	2	2	0	0	2	0	2	2	2	2	0	0	0	2	2	2	2	1	0	1	2	0	2	0
M178	0	2	2	2	2	0	0	0	0	0	0	0	0	0	0	0	2	2	0	2	0	2	0	0	2	0	2	0	2	0	0	0	0	0	2	0	2	2	0	2	0	0	0	0	0	0	0	0	0
M179	1	1	1	1	1	1	1	1	1	1	1	1	1	1	1	1	1	1	1	1	1	2	1	1	1	1	1	-	1	1	0	2	1	0	1	1	1	1	2	1	1	1	1	2	1	1	2	2	1
M180	0	0	0	0	0	0	0	0	0	0	0	0	0	0	0	0	0	0	0	0	0	0	0	0	0	0	0	0	0	0	0	0	0	0	0	0	0	0	0	0	0	0	0	0	0	0	0	0	0
M181	1	2	2	2	2	1	1	1	1	2	2	2	2	1	2	2	2	2	1	2	1	1	2	1	1	1	2	2	2	1	1	1	2	1	2	2	1	2	2	2	1	1	1	2	2	1	2	2	2
M182	0	0	0	0	0	0	0	0	0	0	0	0	0	0	0	0	0	0	0	0	0	0	0	0	0	0	0	0	0	0	0	0	0	0	0	0	0	0	0	0	0	0	0	0	0	0	0	0	0
M183	0	0	0	0	0	0	0	0	0	0	0	0	0	0	0	0	0	0	2	0	0	0	0	0	0	0	0	0	0	0	0	0	0	0	0	0	0	0	0	0	0	0	0	0	0	0	0	0	0
M184	0	0	0	0	0	0	0	0	0	0	0	0	0	0	0	0	0	0	0	0	0	0	0	0	0	0	0	0	0	0	0	0	0	0	0	0	0	0	0	0	0	0	2	0	0	0	0	0	0
M185	0	0	0	0	0	0	0	0	0	0	0	0	0	0	0	0	0	0	0	0	0	0	0	0	0	0	2	0	0	0	0	0	0	0	0	2	0	2	2	0	0	2	0	0	0	0	2	2	0
M186	0	0	0	0	0	0	0	0	0	0	0	0	0	0	0	0	0	0	0	0	0	0	0	0	2	0	0	0	0	0	0	0	0	0	2	0	2	0	0	0	0	2	2	0	0	0	0	0	0
M187	2	2	2	2	2	2	2	2	2	2	2	2	2	2	1	2	2	2	2	2	2	2	2	0	0	2	2	2	2	2	0	0	0	0	0	0	0	2	1	0	0	2	0	0	2	2	0	2	2
M188	0	0	0	0	0	0	0	0	0	0	0	0	0	0	0	0	0	0	0	0	0	1	0	0	0	0	2	0	0	0	2	2	0	0	0	2	0	0	0	0	0	0	0	0	2	0	2	0	0
M189	0	0	0	0	0	0	0	0	0	0	0	0	0	0	0	0	0	0	0	0	0	0	0	0	0	0	0	0	0	0	0	0	0	0	0	0	0	0	0	0	0	0	0	0	0	0	0	0	0
M190	0	0	0	0	0	0	0	0	0	2	2	2	2	0	2	2	0	0	0	0	0	2	0	0	0	0	0	0	0	0	0	0	0	0	0	0	0	0	0	0	0	0	0	0	0	0	0	0	0
M191	0	0	0	0	0	0	0	0	0	0	0	0	0	0	0	0	0	0	0	0	0	0	0	0	0	0	0	0	0	0	0	0	0	0	0	0	0	0	0	0	0	0	0	0	0	0	0	0	0
M192	0	0	0	0	0	0	0	0	0	0	0	0	0	0	0	0	0	0	2	0	0	0	0	0	0	0	0	0	0	0	0	0	0	0	0	0	0	0	0	0	0	0	0	0	0	0	0	0	0
M193	0	0	0	0	0	0	0	0	0	2	2	2	2	0	2	2	0	0	2	0	0	0	0	0	0	0	0	0	0	0	0	0	0	0	0	0	0	0	0	0	0	0	0	0	0	0	0	0	0
M194	0	0	0	0	0	0	0	0	0	0	0	0	0	0	0	0	0	0	0	0	0	0	0	0	0	0	0	0	0	0	0	0	0	0	0	0	0	0	0	0	0	0	0	0	0	0	0	0	0
M195	0	0	0	0	0	0	0	0	0	0	0	0	0	0	0	0	0	0	0	0	0	0	0	0	0	0	0	0	0	0	0	0	0	0	0	0	0	0	0	0	0	0	0	0	0	0	0	0	0
M196	0	0	0	0	0	0	0	0	0	0	0	0	0	0	0	0	0	0	0	0	0	0	0	0	0	0	0	0	0	0	0	0	0	0	0	0	0	0	0	0	0	0	0	0	0	0	0	0	0
M197	2	1	1	1	1	2	2	2	2	2	2	2	2	2	2	2	1	1	0	1	2	1	2	2	2	2	2	2	1	2	2	2	0	2	2	0	2	2	0	1	2	2	1	2	2	0	0	0	1
M198	2	2	2	2	2	2	2	2	2	0	0	0	0	2	0	0	2	2	0	2	2	0	2	0	0	0	2	2	0	0	0	2	0	2	2	2	0	0	2	0	0	0	2	2	0	0	0	2	0
M199	0	0	0	0	0	0	0	0	0	0	0	0	0	0	0	0	0	0	0	0	0	2	0	2	0	0	0	0	0	0	0	0	0	2	0	0	0	0	2	0	0	0	0	0	0	0	0	2	0
M200	1	1	1	1	1	1	1	1	1	2	2	2	2	1	2	2	1	1	1	1	2	0	1	0	0	0	1	2	2	2	2	1	1	1	2	1	0	1	2	0	2	2	2	2	2	1	1	2	1
M201	0	2	2	2	2	0	0	0	0	0	0	0	0	0	0	0	2	2	0	2	0	1	0	0	2	2	2	2	0	2	0	2	0	0	0	2	2	2	0	2	2	2	0	2	2	2	2	0	2
M202	2	1	1	2	1	2	2	2	2	0	0	0	0	2	0	0	1	1	2	1	2	2	0	0	1	0	2	2	2	2	2	2	2	0	0	0	1	1	2	0	2	0	1	2	0	2	1	2	0
M203	0	0	0	0	0	0	0	0	0	0	0	0	0	0	0	0	0	0	0	0	0	0	0	0	0	0	0	0	0	0	0	0	0	0	0	0	0	0	0	0	0	0	0	0	0	0	0	0	0
M204	0	0	0	0	0	0	0	0	0	0	0	0	0	0	0	0	0	0	2	0	0	0	0	0	0	0	0	0	0	0	0	0	0	0	0	0	0	0	0	0	0	0	0	0	0	0	0	0	0
M205	2	1	1	1	1	2	2	2	2	0	0	0	0	2	0	0	1	1	2	1	2	1	2	2	2	1	2	1	2	0	2	2	0	2	2	1	2	1	2	2	1	2	0	1	1	2	1	2	1
M206	0	0	0	0	0	0	0	0	0	0	0	0	0	0	0	0	0	0	0	0	0	0	0	0	0	0	0	0	0	0	0	0	0	0	0	0	0	0	0	0	0	0	0	0	0	0	0	0	0
M207	0	0	0	0	0	0	0	0	0	0	0	0	0	0	0	0	0	0	0	0	0	0	0	0	2	0	0	0	1	0	0	0	1	0	0	0	2	0	0	0	-	2	0	0	2	0	0	0	0
M208	0	0	0	0	0	0	0	0	0	0	0	0	0	0	0	0	0	0	2	0	0	0	0	0	0	0	0	0	0	0	0	0	0	0	0	0	0	0	0	0	0	0	0	0	0	0	0	0	0
M209	0	0	0	0	0	0	0	0	0	0	0	0	0	0	0	0	0	0	0	0	0	0	0	0	0	0	0	0	0	0	0	0	0	0	0	0	0	0	0	0	0	0	0	0	0	0	0	0	0
M210	1	1	1	1	1	1	1	1	1	1	1	1	1	1	1	1	1	1	1	1	1	1	1	1	1	1	2	1	2	1	1	1	1	1	2	1	1	1	1	2	2	1	1	1	1	2	1	1	1
M211	2	1	1	1	1	2	2	2	2	0	0	0	0	2	0	0	1	1	2	1	2	1	2	1	1	1	1	1	1	2	2	2	2	2	2	1	1	1	1	1	2	1	2	1	2	2	1	1	1
M212	0	0	0	0	0	0	0	0	0	0	0	0	0	0	0	0	0	0	0	0	0	0	0	0	0	0	0	0	0	0	0	0	0	0	0	0	0	0	0	0	0	0	0	0	0	0	0	0	0
M213	0	0	0	0	0	0	0	0	0	0	0	0	0	0	0	0	0	0	0	0	0	0	0	0	0	0	0	0	0	0	0	0	0	0	0	0	0	0	0	0	0	0	0	0	0	0	0	0	0
M214	0	0	0	0	0	0	0	0	0	0	0	0	0	0	0	0	0	0	0	0	0	0	0	0	0	0	2	0	0	0	0	0	0	0	0	2	0	2	2	0	0	0	2	0	0	0	0	2	0
M215	0	0	0	0	0	0	0	0	0	0	0	0	0	0	0	0	0	0	0	0	0	1	0	2	2	0	2	2	2	0	0	0	0	0	2	2	2	2	0	2	0	2	0	2	0	2	0	0	2
M216	0	0	0	0	0	0	0	0	0	0	0	0	0	0	0	0	0	0	0	0	0	0	0	0	0	0	0	0	0	0	0	0	0	0	0	0	0	0	0	0	0	0	0	0	0	0	0	0	0
M217	0	0	0	0	0	0	0	0	0	0	0	0	0	0	0	0	0	0	0	0	0	2	0	2	1	0	0	2	1	0	2	0	0	0	0	2	1	0	2	1	2	2	0	2	0	2	0	2	2
M218	2	0	0	0	0	2	2	2	2	2	2	2	2	2	2	2	0	0	0	0	2	0	0	0	0	0	0	0	2	0	0	2	2	2	2	0	0	2	0	2	0	2	2	0	0	0	2	0	0
M219	0	0	0	0	0	0	0	0	0	0	0	0	0	0	0	0	0	0	0	0	0	0	0	0	0	0	0	0	0	0	0	0	0	0	0	0	0	0	0	0	0	0	0	0	0	0	0	0	0
M220	0	0	0	0	0	0	0	0	0	2	2	2	2	0	2	2	0	0	0	0	0	0	0	0	0	0	0	0	0	0	0	0	0	0	0	0	0	0	0	0	-	0	0	-	0	0	0	2	0
M221	0	0	0	0	0	0	0	0	0	0	0	0	0	0	0	0	0	0	0	0	0	0	0	0	0	0	0	0	-	0	0	0	0	0	0	0	0	0	0	0	-	0	0	0	0	0	0	0	0
M222	1	1	1	1	1	1	1	1	1	1	1	1	1	1	1	1	1	1	1	1	1	1	1	1	1	1	1	1	1	1	1	1	1	1	1	1	1	1	1	1	1	1	1	1	1	1	1	1	1
M223	0	0	0	0	0	0	0	0	0	0	0	0	0	0	0	0	0	0	0	0	0	0	0	0	0	0	0	0	0	0	0	0	0	0	0	0	0	0	0	0	0	0	0	0	0	0	0	0	0
M224	0	0	0	0	0	0	0	0	0	0	0	0	0	0	0	0	0	0	0	0	0	2	0	2	0	0	2	2	0	0	0	2	2	0	0	0	0	0	0	0	0	2	0	1	0	-	0	0	2
M225	0	0	0	0	0	0	0	0	0	0	0	0	0	0	0	0	0	0	0	0	0	0	0	0	0	0	0	0	0	0	0	0	0	0	0	0	0	0	0	0	0	0	0	0	0	0	0	0	0
M226	0	0	0	0	0	0	0	0	0	0	0	0	0	0	0	0	0	0	0	0	0	0	0	0	0	0	0	0	0	0	0	0	0	0	0	0	0	0	0	0	0	0	0	0	0	0	0	0	0
M227	0	0	0	0	0	0	0	0	0	0	0	0	0	0	0	0	0	0	0	0	0	0	0	0	0	0	0	0	0	0	0	0	0	0	0	0	0	0	0	0	0	0	0	0	0	0	0	0	0
M228	0	0	0	0	0	0	0	0	0	0	0	0	0	0	0	0	0	0	0	0	0	0	0	0	0	0	2	0	0	0	0	0	0	0	0	0	0	0	0	0	0	0	2	0	0	0	0	0	0
M229	0	0	0	0	0	0	0	0	0	0	0	0	0	0	0	0	0	0	0	0	0	0	0	0	0	0	0	0	0	0	0	0	0	0	0	0	0	0	0	0	0	0	0	0	0	0	0	0	0
M230	0	0	0	0	0	0	0	0	0	0	0	0	0	0	0	0	0	0	0	0	0	0	0	0	0	0	0	0	0	0	0	0	0	0	0	0	0	0	0	0	0	0	0	0	0	0	0	0	0
M231	0	0	0	0	0	0	0	0	0	0	0	0	0	0	0	0	0	0	0	0	0	0	0	0	0	0	0	0	0	0	0	0	0	0	0	0	0	0	0	0	0	0	0	0	0	0	0	0	0
M232	0	0	0	0	0	0	0	0	0	0	0	0	0	0	0	0	0	0	0	0	0	0	2	0	0	0	0	0	2	0	0	0	0	0	0	0	0	0	0	0	0	0	0	0	0	2	0	0	2
M233	0	0	0	0	0	0	0	0	0	2	2	2	2	0	2	2	0	0	2	0	0	0	0	0	0	0	0	0	0	0	0	0	0	0	0	0	0	0	0	0	0	0	0	0	0	0	0	0	0
M234	0	2	2	2	2	0	0	0	0	0	0	0	0	0	0	0	2	2	0	2	0	2	0	0	2	0	2	0	2	0	0	0	0	0	2	0	2	2	0	2	0	0	0	0	0	0	0	0	0
M235	0	0	0	0	0	0	0	0	0	2	2	2	2	0	2	2	0	0	2	0	0	0	2	0	2	0	2	0	0	2	0	2	2	0	2	0	2	2	0	0	0	2	2	0	2	2	0	0	0
M236	0	0	0	0	0	0	0	0	0	0	0	0	0	0	0	0	0	0	2	0	0	0	0	0	0	0	0	0	0	0	0	0	0	0	0	0	0	0	0	0	0	0	0	0	0	0	0	0	0
M237	0	0	0	0	0	0	0	0	0	0	0	0	0	0	0	0	0	0	0	0	0	0	0	0	0	0	0	0	0	0	0	0	0	0	0	0	0	0	0	0	0	0	0	0	0	0	0	0	0
M238	0	2	1	2	2	0	0	0	0	2	1	1	2	0	1	1	2	2	0	2	0	2	0	0	0	2	0	0	2	0	0	0	0	0	0	0	0	0	0	2	0	1	-	0	2	0	2	0	0
M239	0	0	0	0	0	0	0	0	0	0	0	2	0	0	0	0	0	0	0	0	0	2	0	2	0	2	2	2	0	0	0	2	0	2	0	2	0	0	2	0	2	0	0	2	2	0	2	2	0
M240	1	1	1	1	1	1	1	1	1	1	1	1	1	1	1	1	1	1	1	1	1	1	1	0	1	1	2	2	1	1	2	1	1	1	2	1	1	2	1	1	2	1	1	2	1	1	2	2	2
M241	0	0	0	0	0	0	0	0	0	0	0	0	0	0	0	0	0	0	0	0	0	2	0	0	2	0	2	0	2	0	0	0	0	0	0	2	2	0	0	0	0	2	2	0	0	0	0	0	0
M242	2	0	0	0	0	2	2	2	2	0	0	0	0	2	0	0	0	0	2	0	2	0	2	0	0	0	0	0	0	2	0	0	2	0	2	0	0	2	0	0	0	0	0	0	0	0	0	0	0
M243	0	0	0	0	0	0	0	0	0	0	0	0	0	0	0	0	0	0	2	0	0	0	0	0	2	0	0	0	0	2	0	0	0	0	0	2	2	0	0	0	0	0	0	0	0	0	0	0	0
M244	0	0	0	0	0	0	0	0	0	0	0	0	0	0	0	0	0	0	0	0	0	0	0	0	0	0	0	0	0	0	0	0	0	0	2	0	0	0	0	0	0	0	2	-	0	0	0	0	0
M245	0	0	0	0	0	0	0	0	0	0	0	0	0	0	0	0	0	0	0	0	0	0	0	0	0	0	0	0	0	0	2	0	0	0	0	0	0	0	0	0	0	0	0	0	0	0	0	0	0
M246	0	0	0	0	0	0	0	0	0	0	0	0	0	0	0	0	0	0	0	0	0	0	2	2	0	2	0	2	0	0	2	0	2	0	0	0	0	0	0	0	2	2	2	2	2	0	0	0	2
M247	2	0	0	0	0	2	2	2	2	2	2	2	2	2	2	2	0	0	0	0	2	0	0	0	0	0	0	0	2	0	0	2	2	2	2	0	0	0	0	2	0	2	2	0	0	0	2	0	0
M248	0	0	0	0	0	0	0	0	0	0	0	0	0	0	0	0	0	0	0	0	0	0	0	0	0	0	0	0	0	0	0	0	0	0	0	0	0	0	0	0	0	0	0	0	0	0	0	0	0
M249	0	0	0	0	0	0	0	0	0	0	0	0	0	0	0	0	0	0	0	0	0	0	0	0	0	0	0	0	0	0	0	0	0	0	0	0	0	0	0	0	0	0	0	0	0	0	0	0	0
M250	2	1	1	1	1	2	2	2	2	0	0	0	0	2	0	0	1	1	2	1	-	2	1	2	2	2	2	2	1	2	1	0	0	2	2	2	2	2	1	1	2	2	0	0	2	2	2	1	1
M251	2	2	2	2	2	2	2	2	2	0	0	0	0	2	0	0	2	2	2	2	2	0	2	2	2	2	2	2	2	0	0	0	0	0	0	2	2	2	0	0	0	2	0	2	0	0	2	0	2
M252	0	2	2	2	2	0	0	0	0	0	0	0	0	0	0	0	2	2	0	2	0	2	2	0	0	2	2	2	0	0	0	0	0	0	2	0	0	2	0	2	2	2	0	2	0	0	0	0	0
M253	0	0	0	0	0	0	0	0	0	0	0	0	0	0	0	0	0	0	0	0	0	0	0	0	0	0	0	0	0	0	0	0	0	0	0	0	0	0	0	0	0	0	0	0	0	0	0	0	0
M254	0	0	0	0	0	0	0	0	0	0	0	0	0	0	0	0	0	0	0	0	0	0	0	0	0	0	2	0	0	0	0	0	0	0	0	0	0	2	0	0	0	0	2	0	0	0	0	0	0
M255	0	0	0	0	0	0	0	0	0	0	0	0	0	0	0	0	0	0	0	0	0	0	0	0	0	0	0	0	0	0	0	0	0	0	0	0	0	0	0	0	0	0	0	0	0	0	0	0	0
M256	0	0	0	0	0	0	0	0	0	0	0	0	0	0	0	0	0	0	0	0	0	0	0	0	0	0	0	0	0	0	0	0	0	0	0	0	0	0	0	0	0	0	0	0	0	0	0	0	0
M257	0	0	0	0	0	0	0	0	0	0	0	0	0	0	0	0	0	0	0	0	0	2	0	0	0	0	0	0	0	0	0	0	0	0	0	2	0	0	2	0	0	0	0	0	0	0	2	1	0
M258	0	0	0	0	0	0	0	0	0	0	0	0	0	0	0	0	0	0	0	0	0	0	0	0	0	0	0	0	0	0	0	0	0	0	0	0	0	0	0	0	0	0	0	0	0	0	0	0	0
M259	0	0	0	0	0	0	0	0	0	0	0	0	0	0	0	0	0	0	2	0	0	0	0	0	0	0	0	0	2	0	0	0	2	0	0	0	0	0	0	0	0	2	0	0	2	0	0	0	0
M260	0	0	0	0	0	0	0	0	0	0	0	0	0	0	0	0	2	0	0	0	0	0	0	0	2	0	2	0	2	0	0	0	0	0	0	2	2	0	0	2	-	0	0	0	0	0	0	0	2
M261	0	0	0	0	0	0	0	0	0	0	0	0	0	0	0	0	0	0	0	0	0	2	0	0	0	0	0	0	0	2	2	0	0	0	0	2	0	0	2	0	0	0	0	0	0	0	2	2	2
M262	2	2	2	2	2	2	2	2	2	0	0	0	0	2	0	0	2	2	2	2	2	2	0	2	2	0	2	0	0	2	0	0	0	0	2	0	2	0	0	0	0	2	2	0	2	2	2	0	0
M263	2	0	0	0	0	2	2	2	2	2	1	2	2	2	2	2	0	0	2	0	2	0	0	0	0	0	2	0	0	2	0	2	0	2	0	0	0	2	0	0	2	0	2	0	2	0	0	0	0
M264	0	0	0	0	0	0	0	0	0	0	0	0	0	0	0	0	0	0	0	0	0	0	0	0	0	0	0	0	0	0	0	0	0	0	0	0	0	0	0	0	0	0	0	0	0	0	0	0	0
M265	0	0	0	0	0	0	0	0	0	0	0	0	0	0	0	0	0	0	0	0	0	0	0	0	0	0	2	0	0	0	0	0	0	0	0	0	0	2	0	0	0	0	0	0	0	0	0	0	0
M266	0	0	0	0	0	0	0	0	0	0	0	0	0	0	0	0	0	0	2	0	0	0	0	0	0	0	0	0	0	0	0	0	0	0	0	0	0	0	0	0	0	0	0	0	0	0	0	0	0
M267	0	0	0	0	0	0	0	0	0	0	0	0	0	0	0	0	0	0	0	0	0	0	0	0	0	0	0	0	0	0	2	0	2	2	2	0	0	0	0	0	0	0	0	0	0	2	0	0	0
M268	0	0	0	0	0	0	0	0	0	0	0	0	0	0	0	0	0	0	0	0	0	1	2	0	0	0	0	0	2	0	0	0	2	1	0	1	0	0	-	0	0	2	2	0	2	2	0	2	0
M269	0	0	0	0	0	0	0	0	0	0	0	0	0	0	0	0	0	0	0	0	0	0	2	0	0	0	0	0	0	0	0	2	2	2	2	0	0	0	0	0	-	0	0	0	2	0	0	0	0
M270	0	0	0	0	0	0	0	0	0	0	0	0	0	0	0	0	0	0	0	0	0	0	0	0	0	0	0	0	0	0	0	0	0	0	0	0	0	0	0	0	0	0	0	0	0	0	0	0	0
M271	0	0	0	0	0	0	0	0	0	0	0	0	0	0	0	0	0	0	0	0	0	0	0	0	0	0	0	0	0	0	0	0	0	-	0	0	0	0	0	0	0	0	0	0	0	0	0	0	0
M272	0	0	0	0	0	0	0	0	0	1	1	1	1	0	1	1	0	0	0	0	0	0	2	0	0	0	2	0	0	0	0	0	2	2	2	0	0	2	0	0	0	0	0	0	2	0	0	0	0
M273	2	0	0	0	0	2	2	2	2	2	2	2	2	2	2	2	2	0	2	2	2	2	2	0	0	2	0	0	0	0	0	2	0	0	0	0	2	2	0	0	1	0	2	0	0	0	0	0	0
M274	0	0	0	0	0	0	0	0	0	0	0	0	0	0	0	0	0	0	2	0	0	0	0	0	0	0	0	0	0	0	0	0	0	0	0	0	0	0	0	0	0	0	0	0	0	0	0	0	0
M275	2	1	1	1	1	2	2	2	2	2	2	2	2	2	2	2	2	1	2	1	2	2	1	2	0	2	2	2	2	1	0	2	2	0	2	2	2	0	2	1	1	2	2	2	1	0	2	2	1
M276	0	2	2	2	2	0	0	0	0	2	2	2	2	0	2	2	2	2	0	2	0	1	2	2	2	1	2	1	2	0	1	2	1	1	1	1	2	1	0	2	0	2	0	1	0	1	0	0	1
M277	2	2	2	2	2	2	2	2	2	0	0	0	0	2	0	0	2	2	2	2	2	1	2	2	1	0	2	2	1	1	2	2	1	2	2	2	1	0	2	1	1	1	1	2	1	1	0	2	2
M278	0	0	0	0	0	0	0	0	0	0	0	0	0	0	0	0	0	0	0	0	0	0	0	0	0	0	0	0	0	0	0	0	0	0	0	0	0	0	0	0	0	0	0	-	0	0	0	-	0
M279	0	2	2	2	2	0	0	0	0	0	0	0	0	0	0	0	2	2	2	2	0	2	0	2	2	2	2	2	1	2	1	1	1	0	2	1	2	2	2	1	2	1	2	2	1	2	2	2	1
M280	2	2	2	2	2	2	2	2	2	2	2	2	2	2	2	2	2	2	0	2	2	0	0	0	0	0	0	0	0	2	0	0	0	0	0	0	0	0	2	0	2	0	0	0	0	0	2	0	0
M281	0	0	0	0	0	0	0	0	0	0	0	0	0	0	0	0	0	0	0	0	0	0	0	0	0	0	0	0	0	0	0	0	0	0	0	0	0	0	0	0	0	0	0	0	0	0	0	0	0
M282	0	0	0	0	0	0	0	0	0	2	2	2	2	0	2	2	0	0	2	0	0	1	0	2	1	2	2	0	2	2	0	2	2	0	2	2	1	0	0	2	0	0	2	0	2	2	2	0	2
M283	0	0	0	0	0	0	0	2	0	0	0	0	0	0	0	0	0	0	2	0	0	0	0	0	0	0	0	0	0	0	0	0	0	0	0	0	0	0	0	0	0	0	0	0	0	0	0	0	0
M284	0	0	0	0	0	0	0	0	0	0	0	0	0	0	0	0	0	0	0	0	0	0	0	0	0	0	0	0	0	0	0	0	0	0	0	0	0	0	0	0	0	0	0	0	0	0	0	0	0
M285	1	2	2	2	2	1	1	1	1	2	2	2	2	1	2	2	2	2	1	2	1	0	1	1	1	1	2	2	2	1	2	1	1	1	2	1	2	2	2	2	2	2	2	2	1	2	2	2	2
M286	0	0	0	0	0	0	0	0	0	0	0	0	0	0	0	0	0	0	0	0	0	2	0	2	0	0	0	0	0	0	0	2	0	2	0	0	0	0	0	0	0	0	0	0	2	0	2	0	0
M287	0	2	2	2	2	0	0	0	0	2	2	2	2	0	0	2	2	2	0	2	0	2	0	2	2	2	2	2	0	0	0	2	2	2	0	1	2	0	2	0	0	0	0	2	1	0	0	2	2
M288	2	2	2	2	2	2	2	2	2	1	1	1	1	2	1	1	2	2	0	2	2	0	2	0	2	0	2	0	2	2	0	0	2	0	0	0	2	2	2	0	0	2	0	0	2	2	0	2	2
M289	0	0	0	0	0	0	0	0	0	0	0	0	0	0	0	0	0	0	0	0	0	0	0	0	0	0	0	0	0	0	0	0	0	0	0	0	0	0	0	0	0	0	0	0	0	0	0	0	0
M290	0	0	0	0	0	0	0	0	0	0	0	0	0	0	0	0	0	0	0	0	0	0	2	2	0	2	2	2	2	2	0	0	0	0	0	1	0	2	2	0	0	0	0	2	0	2	2	2	1
M291	0	0	0	0	0	0	0	0	0	0	0	0	0	0	0	0	0	0	0	0	0	0	0	0	0	0	0	0	0	0	0	0	0	0	0	0	0	0	0	0	0	0	0	0	0	0	0	0	0
M292	0	0	0	0	0	0	0	0	0	0	0	0	0	0	0	0	0	0	0	0	0	0	0	0	0	0	0	0	0	0	0	0	0	0	0	0	0	0	0	0	0	0	0	0	0	0	0	0	0
M293	2	2	2	2	2	2	2	2	2	0	0	0	0	2	2	0	2	2	0	2	2	0	2	0	0	0	2	0	0	0	2	2	0	2	2	0	0	2	0	0	0	2	0	0	2	0	0	0	0
M294	0	0	0	0	0	0	0	0	0	0	0	0	0	0	0	2	0	0	2	0	0	0	0	0	0	0	0	0	0	0	0	0	0	0	0	0	0	0	0	0	0	0	0	0	0	0	0	0	0
M295	0	0	0	0	0	0	0	0	0	0	0	0	0	0	0	0	0	0	0	0	0	0	0	0	0	0	0	0	0	0	0	0	0	0	0	0	0	0	0	0	0	0	0	0	0	0	0	0	0
M296	0	0	0	0	0	0	0	0	0	0	0	0	0	0	0	0	0	0	2	0	0	0	0	0	0	0	0	0	0	0	0	0	0	0	0	0	0	0	-	0	0	0	0	0	0	0	0	0	0
M297	0	0	0	0	0	0	0	0	0	0	0	0	0	0	0	0	0	0	0	0	0	0	0	0	0	0	0	0	0	0	0	0	0	0	0	0	0	0	0	0	0	0	0	0	0	0	0	0	0
M298	0	0	0	0	0	0	0	0	0	0	0	0	0	0	0	0	0	0	0	0	0	0	0	0	0	0	0	0	0	0	0	0	0	0	0	0	0	0	0	0	0	0	0	0	0	0	0	0	0
M299	0	0	0	0	0	0	0	0	0	2	2	2	2	0	2	2	0	0	0	0	0	2	0	2	2	2	0	2	0	0	2	0	0	0	2	0	2	0	1	2	0	1	0	2	0	0	0	2	1
M300	0	0	0	0	0	0	0	0	0	0	0	0	0	0	0	0	0	0	2	0	0	0	2	0	0	0	0	0	0	0	0	2	0	2	2	0	0	0	0	0	0	0	0	0	2	2	0	0	0
M301	0	0	0	0	0	0	0	0	0	0	0	0	0	0	0	0	0	0	0	0	0	0	0	0	0	0	0	0	0	0	0	0	0	0	0	0	0	0	0	0	0	0	0	0	0	0	0	0	0
M302	0	0	0	0	0	0	0	0	0	0	0	0	0	0	0	0	0	0	0	0	0	0	0	0	0	0	0	0	0	0	0	0	0	0	0	0	0	0	0	0	0	0	0	0	0	0	0	0	0
M303	1	2	2	2	2	1	1	1	1	0	0	0	0	1	0	0	2	2	2	2	1	0	1	2	0	2	2	2	0	1	2	1	2	1	2	2	0	0	2	2	2	2	2	2	2	2	2	2	2
M304	0	0	0	0	0	0	0	0	0	0	0	0	0	0	0	0	0	0	0	0	0	0	0	0	0	0	0	0	0	0	0	0	0	0	0	0	0	0	0	0	0	0	0	0	0	0	0	0	0
M305	0	0	0	0	0	0	0	0	0	0	0	0	0	0	0	0	0	0	0	0	0	0	0	0	0	0	0	0	0	0	0	0	0	0	0	0	0	0	0	0	0	0	0	0	0	0	0	0	0
M306	0	0	0	0	0	0	0	0	0	0	0	0	0	0	0	0	0	0	2	0	0	0	0	0	0	0	0	0	0	0	0	0	0	0	0	0	0	0	0	0	0	0	0	0	0	0	0	0	0
M307	1	1	1	1	1	1	1	1	1	2	2	2	2	1	2	2	1	1	0	1	1	1	2	1	1	2	1	0	1	1	2	0	1	2	2	2	1	1	2	1	2	2	0	0	0	1	2	2	2
M308	0	2	2	2	2	0	0	0	0	2	2	0	2	0	2	2	2	2	0	2	0	1	0	2	2	2	2	1	2	0	2	0	1	2	1	0	2	2	1	2	0	1	2	1	0	0	2	1	1
M309	0	0	0	0	0	0	0	0	0	0	0	0	0	0	0	0	0	0	0	0	0	0	0	0	0	0	0	0	0	0	0	0	0	0	0	0	0	0	0	0	0	0	0	0	0	0	0	0	0
M310	0	0	0	0	0	0	0	0	0	0	0	0	0	0	0	0	0	0	0	0	0	1	2	0	0	1	2	2	0	2	0	0	0	0	0	2	0	1	2	2	0	0	0	1	0	0	0	2	1
M311	0	0	0	0	0	0	0	0	0	0	0	0	0	0	0	0	0	0	0	0	0	0	0	0	0	0	0	0	0	0	0	0	0	0	0	0	0	0	0	0	0	0	0	0	0	0	0	0	0
M312	0	0	0	0	0	0	0	0	0	0	0	0	0	0	0	0	0	0	0	0	0	0	0	0	0	0	0	0	0	0	0	0	0	0	0	0	0	0	0	0	2	0	0	0	0	0	0	0	0
M313	0	0	0	0	0	0	0	0	0	0	0	0	0	0	0	0	0	0	0	0	0	2	0	2	0	2	2	2	2	0	2	0	0	0	2	0	0	1	0	2	2	2	2	2	0	0	2	0	1
M314	0	0	0	0	0	0	0	0	0	0	0	0	0	0	0	0	0	0	0	0	0	0	0	0	0	0	0	0	0	0	0	0	0	0	0	0	0	0	0	0	0	0	0	0	0	0	0	0	0
M315	0	0	0	0	0	0	0	0	0	0	0	0	0	0	0	0	0	0	0	0	0	0	0	0	0	0	0	0	0	0	0	0	0	0	0	0	0	0	0	0	1	0	2	0	0	0	0	0	0
M316	2	0	0	2	0	2	2	2	2	2	2	2	2	2	2	2	0	0	1	0	2	1	2	1	2	2	1	2	1	2	2	1	1	1	2	1	2	1	1	2	1	2	0	2	1	1	1	1	2
M317	0	0	0	0	0	0	0	0	0	0	0	0	0	0	0	0	0	0	0	0	0	0	0	0	0	0	0	0	0	0	0	0	0	0	0	0	0	0	0	0	2	0	0	0	0	0	0	0	0
M318	0	0	0	0	0	0	0	0	0	0	0	0	0	0	0	0	0	0	2	0	0	0	0	0	0	0	0	0	0	0	0	0	0	0	0	0	0	0	0	0	0	0	0	0	0	0	0	0	0
M319	0	0	0	0	0	0	0	0	0	0	0	0	0	0	0	0	0	0	2	0	0	0	0	0	2	0	0	0	0	0	0	0	0	0	0	0	2	0	0	0	0	0	2	2	0	0	0	0	0
M320	0	0	0	0	0	0	0	0	0	0	0	0	0	0	0	0	0	0	0	0	0	0	0	0	0	0	0	0	0	0	0	0	0	0	0	0	0	0	0	0	0	0	0	0	0	0	0	0	0
M321	0	0	0	0	0	0	0	0	0	0	0	0	0	0	0	0	0	0	0	0	0	2	2	0	0	0	0	0	2	0	2	0	2	2	0	2	0	0	2	0	0	1	1	0	0	2	0	2	0
M322	0	0	0	0	0	0	0	0	0	0	0	0	0	0	0	0	0	0	2	0	0	0	0	0	0	0	0	0	0	0	0	0	0	0	0	0	0	0	0	0	0	0	0	0	0	0	0	0	0
M323	0	0	0	0	0	0	0	0	0	2	2	2	2	0	2	2	0	0	2	0	0	1	1	2	1	0	0	0	2	0	2	0	2	-	2	2	2	2	2	2	2	2	1	0	2	0	2	2	0
M324	0	2	2	2	2	0	0	0	0	0	0	0	0	0	0	0	2	2	0	2	0	0	0	0	0	2	2	0	0	0	0	0	0	0	0	0	0	2	0	2	2	0	0	0	0	0	0	0	0
M325	1	2	2	2	2	1	1	1	1	0	0	0	0	1	0	0	2	1	0	2	1	0	2	0	2	0	2	0	1	0	0	2	0	0	1	0	2	0	0	1	1	2	2	0	0	0	0	0	2
M326	1	1	1	1	1	1	1	1	1	2	2	2	2	1	2	2	1	1	1	1	1	1	1	2	1	1	2	2	1	1	1	1	1	2	1	1	1	2	2	1	1	1	1	2	1	1	1	2	1
M327	0	0	0	0	0	0	0	0	0	0	0	0	0	0	0	0	0	0	0	0	0	0	0	0	0	0	0	0	0	0	0	0	0	0	0	0	0	0	0	0	0	0	0	0	0	0	0	0	0
M328	0	0	0	0	0	0	0	0	0	0	0	0	0	0	0	0	0	0	0	0	0	0	0	0	0	0	0	0	0	0	0	0	0	0	0	0	0	0	0	0	0	0	0	0	0	0	0	0	0
M329	0	0	0	0	0	0	0	0	0	0	0	0	0	0	0	0	0	0	0	0	0	0	0	0	0	0	0	0	0	0	0	0	0	0	0	0	0	0	0	0	0	0	0	0	0	0	0	0	0
M330	0	0	0	0	0	0	0	0	0	0	0	0	0	0	0	0	0	0	0	0	0	0	0	0	0	0	0	0	0	0	0	0	0	0	0	0	0	0	0	0	0	0	0	0	0	0	0	0	0
M331	2	2	2	2	2	2	2	2	2	0	-	0	0	2	0	0	2	0	0	2	2	0	0	2	0	2	2	1	0	0	2	2	0	2	2	2	0	0	2	0	2	0	2	1	2	0	2	2	2
M332	0	0	0	0	0	0	0	0	0	2	2	2	2	0	2	2	0	0	2	0	0	0	0	0	0	0	0	0	0	0	2	0	0	0	0	0	0	0	0	0	0	0	0	0	0	0	0	0	0
M333	2	1	1	1	1	2	2	2	2	0	0	0	0	2	0	0	1	1	2	1	2	1	2	2	0	2	2	2	2	0	2	2	0	2	2	1	0	2	2	2	0	2	0	2	1	2	2	2	2
M334	0	0	0	0	0	0	0	0	0	0	0	0	0	0	0	0	0	0	0	0	0	0	0	0	0	0	0	0	0	0	0	0	0	0	0	0	0	0	0	0	0	0	0	0	0	0	0	0	0
M335	0	0	0	0	0	0	0	2	0	2	2	2	2	0	2	2	0	0	2	0	0	2	0	0	2	2	2	0	2	0	0	2	1	2	0	0	2	2	0	2	2	2	2	0	1	1	0	0	0
M336	0	0	0	2	0	0	0	0	0	0	0	0	0	0	0	0	0	0	0	0	0	0	0	0	0	0	0	0	0	0	0	0	0	0	0	0	0	0	0	0	0	0	0	0	0	0	0	0	0
M337	0	0	0	0	0	0	0	0	0	0	0	0	0	0	0	0	0	0	2	0	0	0	0	0	0	0	0	0	0	0	0	0	0	0	0	0	0	0	0	0	0	0	0	0	0	0	0	0	0
M338	0	0	0	0	0	0	0	0	0	0	0	0	0	0	0	0	0	0	0	0	0	0	0	0	0	0	0	0	0	0	0	0	0	0	0	0	0	0	0	0	0	0	0	0	0	0	0	0	0
M339	2	0	2	0	0	2	2	2	2	0	0	0	0	2	0	0	0	0	1	0	2	2	2	0	0	0	0	0	0	2	2	1	2	2	2	0	0	0	2	0	2	0	0	0	2	2	0	2	0
M340	0	0	0	0	0	0	0	0	0	2	2	2	2	0	2	2	0	0	2	0	0	0	0	0	0	0	0	0	0	0	0	0	0	0	0	0	0	0	0	0	0	0	0	0	0	0	0	0	0
M341	0	0	0	0	0	0	0	0	0	0	0	0	0	0	0	0	0	0	0	0	0	0	0	0	0	0	0	0	0	0	0	0	0	0	0	0	0	0	0	0	0	0	0	0	0	0	0	0	0
M342	0	0	0	0	0	0	0	0	0	0	0	0	0	0	0	0	0	0	0	0	0	0	0	0	0	0	0	0	0	0	0	0	0	0	0	0	0	0	0	0	0	0	0	0	0	0	0	0	0
M343	0	0	0	0	0	0	0	0	0	0	0	0	0	0	0	0	0	0	2	0	0	0	0	0	0	0	0	0	0	0	0	0	0	0	0	0	0	0	0	0	0	0	0	0	0	0	0	0	0
M344	2	1	1	1	1	2	2	2	2	0	0	0	0	2	0	0	1	1	2	1	2	0	0	1	2	1	0	1	0	0	2	0	0	0	2	2	2	0	1	1	0	2	0	2	2	2	2	1	0
M345	0	0	0	0	0	0	0	0	0	0	0	0	0	0	0	0	0	0	0	0	0	0	0	0	0	0	0	0	0	0	0	0	0	0	0	0	0	0	0	0	0	0	0	0	0	0	0	0	0
M346	0	0	0	0	0	0	0	0	0	0	0	0	0	0	0	0	0	0	0	0	0	0	0	0	0	0	0	0	0	0	0	0	0	0	0	0	0	0	0	0	0	0	0	0	0	0	0	0	0
M347	0	0	0	0	0	0	0	0	0	0	0	0	0	0	0	0	0	0	0	0	0	0	0	0	0	0	0	0	0	0	0	0	0	0	0	0	0	0	0	0	0	0	0	0	0	0	0	0	0
M348	0	0	0	0	0	0	0	0	0	0	0	0	0	0	0	0	0	0	0	0	0	0	0	0	0	0	0	0	0	0	0	2	0	2	0	0	0	0	2	0	0	0	0	0	2	0	2	2	0
M349	2	0	0	0	0	2	2	2	2	2	2	2	2	2	2	2	0	0	2	0	2	0	2	0	0	0	0	0	0	2	0	0	2	0	0	0	0	0	0	0	0	0	0	0	0	0	0	0	0
M350	0	2	2	2	2	0	0	0	0	0	0	0	0	0	0	0	2	2	2	2	0	2	0	2	2	2	2	0	2	2	0	2	0	0	0	2	2	1	0	0	0	2	0	0	2	0	2	0	2
M351	2	2	1	2	2	2	2	2	2	0	0	0	0	2	0	0	2	2	2	2	2	0	0	0	0	2	0	0	0	0	0	2	0	2	2	2	0	0	0	2	0	0	0	0	0	0	1	0	0
M352	0	0	0	0	0	0	0	0	0	0	0	0	0	0	0	0	0	0	2	0	0	0	0	0	0	0	0	0	0	0	0	0	0	0	0	0	0	0	0	0	0	0	0	0	0	0	0	0	0
M353	0	2	2	2	2	0	0	0	0	2	2	2	2	0	2	2	2	2	0	2	0	0	0	0	0	0	0	2	0	0	2	0	0	0	0	0	0	0	2	0	0	0	0	2	0	0	0	2	2
M354	0	0	0	0	0	0	0	0	0	0	0	0	0	0	0	0	0	0	0	0	0	0	0	0	0	0	0	0	0	0	0	0	0	0	0	0	0	0	0	0	0	0	0	0	0	0	0	0	0
M355	0	0	0	0	0	0	0	0	0	0	0	0	0	0	0	0	0	0	0	0	0	0	0	0	0	0	0	0	0	0	0	0	0	0	0	0	0	0	0	0	0	0	0	0	0	0	0	0	0
M356	0	2	2	2	2	0	0	0	0	0	0	0	0	0	0	0	2	2	2	2	0	2	2	2	1	0	2	2	0	2	0	2	0	2	2	2	1	2	1	2	0	2	0	2	0	2	2	1	2
M357	0	0	0	0	0	0	0	0	0	0	0	0	0	0	0	0	0	0	0	0	0	0	0	0	0	0	0	0	0	0	0	0	0	0	0	0	0	0	0	0	0	0	0	0	0	0	0	0	0
M358	0	0	0	0	0	0	0	0	0	2	2	2	2	0	2	2	0	0	0	0	0	0	0	0	0	0	0	0	0	0	0	0	0	0	0	0	0	0	0	0	0	0	0	0	0	0	0	0	0
M359	0	0	0	0	0	0	0	0	2	0	0	0	0	0	0	0	0	0	2	0	0	0	0	0	0	0	0	0	0	0	0	0	0	0	0	0	0	0	0	0	0	0	0	0	0	0	0	0	0
M360	1	1	1	1	1	1	1	1	1	2	2	2	2	1	2	2	1	1	2	1	1	1	1	2	1	2	1	2	1	1	1	1	1	1	1	1	1	1	1	2	2	2	1	2	1	1	2	2	2
M361	0	0	0	0	0	0	0	0	0	0	0	0	0	0	0	0	0	0	0	0	0	0	0	0	0	0	0	0	0	0	0	0	0	0	0	0	0	0	0	0	0	0	0	0	0	0	0	0	0
M362	0	0	0	0	0	0	0	0	0	0	0	0	0	0	0	0	0	0	0	0	0	0	0	0	0	0	0	0	0	0	0	0	0	0	0	0	0	0	0	0	0	0	0	0	0	0	0	0	0
M363	0	0	0	0	0	0	0	0	0	0	0	0	0	0	0	0	0	0	0	0	0	0	0	0	0	0	0	0	0	0	0	0	0	0	0	0	0	0	0	0	0	0	0	0	0	0	0	0	0
M364	0	0	0	0	0	0	0	0	0	0	0	0	0	0	0	0	0	0	0	0	0	0	0	0	2	0	2	0	0	0	0	0	0	0	1	0	2	0	0	2	2	0	2	0	0	0	2	0	0
M365	0	0	0	0	0	0	0	0	0	0	0	0	0	0	0	0	0	0	0	0	0	-	0	0	2	0	0	0	0	0	-	0	0	0	0	0	2	0	0	0	2	0	0	0	0	0	0	0	0
M366	0	2	2	2	2	0	0	0	0	2	2	2	2	0	2	2	2	2	2	2	0	2	2	1	1	2	1	1	1	2	1	1	1	2	2	1	1	1	1	1	2	1	2	1	1	1	1	1	1
M367	2	2	2	2	2	2	2	2	2	2	2	2	2	2	2	2	2	2	2	2	2	0	2	0	2	0	0	0	2	2	0	0	2	0	2	2	2	0	0	2	0	0	2	0	2	0	0	2	0
M368	0	0	0	0	0	0	0	0	0	2	2	2	2	0	2	2	0	0	0	0	0	2	0	2	0	0	0	0	0	0	0	0	0	2	0	0	0	0	2	0	0	0	0	0	0	0	0	2	0
M369	0	0	0	0	0	0	0	0	0	0	0	0	0	0	0	0	0	0	0	0	0	0	0	0	0	0	0	0	0	0	0	0	0	0	0	0	0	0	0	0	-	0	0	0	0	0	0	0	0
M370	0	0	0	0	0	0	0	0	0	0	0	0	0	0	0	0	0	0	2	0	0	0	0	0	0	0	0	0	0	0	0	0	0	0	0	0	0	0	0	0	0	0	0	0	0	0	0	0	0
M371	0	0	0	0	0	0	0	0	0	0	0	0	0	0	0	0	0	0	0	0	0	0	0	0	0	0	0	0	0	0	0	0	0	0	0	0	0	0	0	0	0	0	0	0	0	0	0	0	0
M372	0	0	0	0	0	0	0	0	0	2	2	2	2	0	2	2	0	0	2	0	0	0	0	0	0	0	0	0	0	0	0	0	0	0	0	0	0	0	0	0	0	0	0	0	0	0	0	0	0
M373	0	0	0	0	0	0	0	0	0	0	0	0	0	0	0	0	0	0	0	0	0	0	0	0	0	0	0	0	0	0	0	0	0	0	0	0	0	0	0	0	0	0	0	0	0	0	0	0	0
M374	0	0	0	0	0	0	0	0	0	0	0	0	0	0	0	0	0	0	0	0	0	1	2	0	0	0	2	0	2	1	0	0	0	2	2	0	0	0	2	1	0	0	2	0	0	2	0	2	0
M375	0	2	2	2	2	0	0	0	0	0	0	0	0	0	0	0	2	2	0	2	0	2	0	2	0	0	0	2	0	0	2	2	0	2	0	2	0	0	2	0	0	2	0	2	2	2	2	2	0
M376	0	0	0	0	0	0	0	0	0	0	0	0	0	0	0	0	0	0	0	0	0	0	0	0	0	0	0	0	0	0	0	0	0	0	0	0	0	0	0	0	0	0	0	0	0	0	0	0	0
M377	0	0	0	0	0	0	0	2	0	0	0	0	0	2	0	0	0	0	2	0	0	0	0	0	0	0	0	0	0	0	0	0	0	0	0	0	0	0	0	0	0	0	0	0	0	0	0	0	0
M378	1	1	1	1	1	1	1	1	1	1	1	1	1	1	1	1	1	1	1	1	1	1	2	1	2	2	1	1	2	0	1	2	2	2	0	1	2	1	1	0	0	1	1	1	0	2	1	1	1
M379	0	0	0	0	0	0	0	0	0	2	2	2	2	0	2	2	0	0	2	0	0	0	0	0	0	0	0	0	0	0	0	0	0	0	0	0	0	0	0	0	0	0	0	0	0	0	0	0	0
M380	2	0	0	0	0	2	2	2	2	1	1	1	1	2	1	1	0	0	1	0	2	0	2	0	1	0	2	2	1	2	2	2	2	2	0	2	1	2	2	2	2	2	0	2	0	2	0	2	2
M381	0	0	0	0	0	0	0	0	0	0	0	0	0	0	0	0	0	0	0	0	0	0	0	0	0	0	0	0	0	0	0	0	0	0	0	0	0	0	0	0	0	0	0	0	0	0	0	0	0
M382	0	0	0	0	0	0	0	0	0	0	0	0	0	0	0	0	0	0	0	0	0	0	0	0	0	0	0	0	0	0	0	0	0	0	0	0	0	0	0	0	0	0	-	0	0	0	0	0	0
M383	0	0	0	0	0	0	0	0	0	0	0	0	0	0	0	0	0	0	0	0	0	0	0	0	0	0	0	0	0	0	0	0	0	0	0	0	0	0	0	0	0	0	0	0	0	0	0	0	0
M384	0	0	0	0	0	0	0	0	0	0	0	0	0	0	0	0	0	0	2	0	0	0	0	0	0	0	0	0	0	0	0	0	0	0	0	0	0	0	0	0	0	0	0	-	0	0	0	0	0
M385	1	2	2	2	2	1	1	1	1	1	1	1	1	1	1	1	2	2	1	2	1	1	1	1	1	2	2	2	2	1	1	1	1	1	1	1	1	2	1	1	2	1	1	2	2	1	1	2	2
M386	0	0	0	0	0	0	0	0	0	0	0	0	0	0	0	0	0	0	0	0	0	0	0	2	0	2	2	2	-	0	2	0	0	2	0	2	0	2	2	0	0	0	0	2	0	0	0	2	0
M387	0	0	0	0	0	0	0	0	0	0	0	0	0	0	0	0	0	0	0	0	0	0	0	0	0	0	0	0	0	0	0	0	0	0	0	0	0	0	0	0	0	0	0	0	0	0	0	0	0
M388	1	1	1	1	1	1	1	1	1	1	1	1	1	1	1	1	1	1	1	1	1	1	1	1	1	1	1	1	1	1	1	1	1	1	1	1	1	1	1	1	1	1	1	1	1	1	1	1	1
M389	2	2	2	2	2	2	2	2	2	0	0	0	0	2	0	0	2	2	0	2	2	0	0	0	2	2	0	2	0	0	2	0	0	0	0	0	2	0	0	0	0	0	0	2	0	2	0	0	2
M390	0	0	0	0	0	0	0	0	0	0	0	0	0	0	0	0	0	0	0	0	0	0	0	0	0	0	0	0	0	0	0	0	0	0	0	0	0	0	0	0	0	0	0	0	0	0	0	0	0
M391	0	0	0	0	0	0	0	0	0	0	0	0	0	0	0	0	0	0	0	0	0	0	0	0	0	0	0	0	0	0	0	0	0	0	0	0	0	0	0	-	0	0	0	0	0	0	0	0	0
M392	0	2	2	2	2	0	0	0	0	0	2	0	0	0	0	0	2	2	0	2	0	1	2	0	2	2	2	2	2	0	0	0	0	0	0	2	2	0	2	0	2	0	2	2	0	2	0	2	2
M393	1	1	1	1	1	1	1	1	1	1	1	1	1	1	1	1	1	1	2	1	1	1	1	1	2	2	1	1	2	2	1	1	1	1	1	2	2	1	1	1	2	1	2	1	2	1	1	1	2
M394	2	2	2	2	2	2	2	2	2	1	1	1	1	2	1	1	2	2	1	2	2	2	2	0	0	0	2	1	2	2	0	2	2	0	1	0	0	2	0	1	1	2	2	1	2	2	0	0	2
M395	0	0	0	0	0	0	0	0	0	0	0	0	0	0	0	0	0	0	2	0	0	0	2	0	0	0	0	0	0	0	0	0	0	0	0	0	0	0	0	0	0	0	0	0	0	0	0	0	0
M396	0	0	0	0	0	0	0	0	0	0	0	0	0	0	0	0	0	0	2	0	0	0	0	0	2	0	0	0	0	2	0	0	0	0	0	2	2	0	0	0	0	0	0	0	0	2	0	0	0
M397	0	0	0	0	0	0	0	0	0	0	0	0	0	0	0	0	0	0	0	0	0	0	0	0	0	0	0	0	0	0	0	0	0	0	0	0	0	0	0	0	0	0	0	0	0	0	0	0	0
M398	1	1	1	1	1	1	1	1	1	2	2	2	2	1	2	2	1	1	1	1	1	2	2	1	2	2	1	2	2	2	1	1	2	2	2	2	2	1	1	0	2	0	2	2	2	1	1	1	2
M399	0	0	0	0	0	0	0	0	0	0	0	0	0	0	0	0	0	0	0	0	0	0	0	0	0	0	0	0	-	0	0	0	0	-	0	0	0	0	0	0	0	0	0	0	0	0	0	0	0
M400	0	0	0	0	0	0	0	0	0	1	1	1	1	0	1	1	0	0	1	0	0	1	2	2	2	2	2	2	2	0	0	2	2	2	1	2	2	1	2	0	1	0	1	2	1	2	2	1	0
M401	1	1	1	1	1	1	1	2	1	1	1	1	1	1	1	1	1	1	0	1	1	2	1	2	1	1	1	1	2	2	2	1	2	2	2	1	1	1	2	1	1	1	1	1	2	2	2	2	1
M402	0	0	0	0	0	0	0	0	0	0	0	0	0	0	0	0	0	0	0	0	0	0	0	0	0	0	0	0	0	0	0	0	0	0	0	0	0	0	0	0	0	0	0	0	0	0	0	0	0
M403	2	2	2	2	2	2	2	2	2	1	1	1	1	2	1	1	2	2	0	2	2	2	0	0	2	2	2	0	0	2	0	0	0	0	0	0	2	0	0	2	0	2	0	0	2	2	0	0	0
M404	0	0	0	0	0	0	0	0	0	0	0	0	0	0	0	0	0	0	0	0	0	0	0	0	0	0	0	0	0	0	0	0	0	0	0	0	0	0	0	0	0	0	0	0	0	0	0	0	0
M405	2	1	1	1	1	2	2	2	2	1	1	1	1	2	1	1	1	1	0	1	2	2	2	2	2	1	2	1	2	2	2	2	2	1	1	2	2	2	2	2	1	1	1	1	2	0	2	2	2
M406	2	2	2	2	2	2	2	2	2	0	0	2	0	2	0	0	2	2	0	2	2	0	0	0	2	2	0	2	2	2	2	0	2	0	2	2	2	0	2	2	0	0	2	1	2	2	2	2	2
M407	0	0	0	0	0	0	0	0	0	0	0	0	0	0	0	0	0	0	0	0	0	0	0	0	0	0	0	0	0	0	0	0	0	0	0	0	0	0	0	0	0	0	0	0	0	0	0	0	0
M408	0	2	2	2	2	0	0	0	0	0	0	0	0	0	0	0	2	2	2	2	0	0	0	0	2	2	2	2	2	2	0	0	0	0	2	0	2	2	0	2	2	0	2	2	0	0	0	0	2
M409	2	2	2	2	2	2	2	2	2	0	0	0	0	2	0	0	2	2	0	2	2	0	1	2	0	2	2	0	2	2	0	0	2	2	2	0	0	2	0	0	0	2	2	0	0	2	2	0	0
M410	0	1	1	2	1	0	0	0	0	0	0	0	0	0	0	0	1	1	0	1	0	0	2	0	0	-	0	1	0	0	1	0	2	0	0	0	0	0	1	0	0	0	2	-	0	0	1	1	2
M411	0	0	0	0	0	0	0	0	0	0	0	0	0	0	0	0	0	0	2	0	0	0	0	2	2	0	2	1	0	0	-	0	2	0	0	0	2	2	0	0	0	0	0	1	0	0	0	0	0
M412	2	0	0	0	0	2	2	2	2	0	0	0	0	2	0	0	0	0	2	0	2	2	0	0	2	0	0	0	2	0	0	0	0	2	2	0	2	0	0	2	2	2	2	0	2	1	2	0	2
M413	0	0	0	0	0	0	0	0	0	0	0	0	0	0	0	0	0	0	0	0	0	0	0	0	0	0	0	0	0	0	0	0	0	0	0	0	0	0	0	0	0	0	0	0	0	0	0	0	0
M414	0	0	0	0	0	0	0	0	0	0	0	0	0	0	0	0	0	0	0	0	0	0	0	0	0	0	0	0	0	0	0	0	0	0	0	0	0	0	0	0	0	0	0	0	0	0	0	0	0
M415	0	0	0	0	0	0	0	0	0	2	2	2	2	0	2	2	0	0	2	0	0	0	0	0	0	0	0	0	0	0	0	0	0	0	0	0	0	0	0	0	0	0	0	0	0	0	0	0	0
M416	2	2	2	2	2	2	2	2	2	0	0	0	0	2	0	0	2	2	1	2	2	2	2	2	1	2	2	1	0	2	2	2	2	2	2	1	1	2	0	0	1	2	2	1	0	2	1	2	1
M417	0	2	2	2	2	0	0	0	0	1	1	1	1	0	1	1	2	2	0	2	0	2	2	0	2	2	2	1	2	0	1	2	0	1	2	0	2	2	1	1	-	1	0	-	0	0	2	1	2
M418	0	0	0	0	0	0	0	0	0	0	0	0	0	0	0	0	0	0	2	0	0	0	2	0	0	2	2	0	1	0	0	0	0	0	0	0	0	2	0	0	0	1	2	0	0	0	0	0	0
M419	0	0	0	0	0	0	0	0	0	0	0	0	0	0	0	0	0	0	0	0	0	0	0	0	0	0	0	0	0	0	0	0	0	0	0	0	0	0	0	0	0	0	0	0	0	0	0	0	0
M420	0	0	0	0	0	0	0	0	0	0	0	0	0	0	0	0	0	0	2	0	0	0	0	0	0	0	0	0	0	0	0	0	0	0	0	0	0	0	0	0	-	0	0	0	0	0	0	0	0
M421	2	1	1	2	1	2	2	0	2	2	2	2	2	2	2	2	1	1	2	1	2	1	2	1	2	1	1	1	2	2	1	2	2	2	1	2	2	1	1	2	2	1	0	1	0	2	1	1	2
M422	2	1	1	1	1	2	2	2	2	2	2	2	2	2	2	2	1	1	0	1	2	1	2	2	2	2	2	2	2	2	1	2	0	2	2	1	2	2	2	2	0	2	1	2	0	2	2	2	1
M423	0	0	0	0	0	0	0	0	0	1	1	1	1	0	1	1	0	0	0	0	0	1	2	2	2	2	2	0	0	2	0	2	2	1	1	2	2	2	1	2	0	2	0	0	2	1	2	1	0
M424	0	0	0	0	0	0	0	0	0	0	0	0	0	0	0	0	0	0	0	0	0	2	0	2	2	0	0	0	0	0	0	2	0	2	0	0	0	0	2	0	0	0	0	0	0	0	0	2	0
M425	0	0	0	0	0	0	0	0	2	0	0	0	0	0	0	0	0	0	0	0	0	2	0	0	2	0	2	0	0	0	2	0	0	0	0	0	2	2	0	0	0	2	0	0	0	0	0	0	0
M426	0	0	0	0	0	0	0	0	0	0	0	0	0	0	0	0	0	0	0	0	0	2	2	2	2	0	2	2	0	2	2	1	2	2	2	2	2	2	0	0	0	0	0	2	1	2	2	2	2
M427	0	0	0	0	0	0	0	0	0	0	0	0	0	0	0	0	0	0	0	0	0	0	0	0	0	0	0	0	0	0	0	0	0	0	0	0	0	0	0	0	0	0	0	0	0	0	0	0	0
M428	0	0	0	0	0	0	0	0	0	0	0	0	0	0	0	0	0	0	2	0	0	0	0	0	0	0	0	0	0	0	0	0	0	0	0	0	0	0	0	0	0	0	0	0	0	0	0	0	0
M429	2	0	0	0	0	2	2	2	2	2	2	2	2	2	2	2	0	0	2	0	2	2	2	1	2	1	2	2	2	2	2	1	0	2	2	1	2	2	2	2	1	1	2	2	1	2	2	2	2
M430	0	0	0	0	0	0	0	0	0	0	0	0	0	0	0	0	0	0	0	0	0	0	0	0	0	2	2	0	0	1	0	0	0	0	0	0	0	0	0	0	0	0	2	0	0	0	0	0	2
M431	0	0	0	0	0	0	0	0	0	0	0	0	0	0	0	0	0	0	0	0	0	1	0	2	0	0	0	2	0	0	1	2	0	2	0	2	0	0	2	0	0	0	0	2	0	0	2	2	0
M432	0	0	0	0	0	0	0	0	0	0	0	0	0	0	0	0	0	0	0	0	0	0	0	0	0	0	0	0	0	0	0	0	0	0	0	0	0	0	0	0	0	0	0	0	0	0	0	0	0
M433	0	0	0	0	0	0	0	0	0	0	0	0	0	0	0	0	0	0	0	0	0	0	0	0	0	0	0	0	0	0	0	0	0	0	0	0	0	0	0	0	-	0	0	0	0	0	0	0	0
M434	0	0	0	0	0	0	0	0	0	2	2	2	2	0	2	2	0	0	0	0	0	0	0	0	0	0	0	0	0	0	0	0	0	0	0	0	0	0	0	0	0	0	0	0	0	0	0	0	0
M435	1	2	2	2	2	1	1	1	1	0	0	0	0	1	0	0	2	2	0	2	1	0	2	0	2	2	2	2	0	0	1	-	-	0	0	1	2	0	1	0	0	2	2	2	0	0	2	1	1
M436	0	0	0	0	0	0	0	0	0	0	0	0	0	0	0	0	0	0	0	0	0	0	2	0	0	0	0	0	0	0	0	0	0	0	0	0	0	0	0	0	0	0	0	0	2	2	0	0	2
M437	2	1	1	1	1	2	2	2	2	1	1	1	1	2	1	1	1	1	1	1	2	2	2	2	1	1	2	1	2	1	2	0	2	2	2	1	1	2	2	1	1	1	1	1	0	2	1	2	1
M438	0	0	0	0	0	0	0	0	0	0	0	0	0	0	0	0	0	0	1	0	0	0	0	0	0	0	0	0	0	0	0	0	0	0	0	0	0	0	0	0	0	0	0	0	0	0	0	0	0
M439	0	0	0	0	0	0	0	0	0	0	0	0	0	0	0	0	0	0	0	0	0	0	0	0	0	0	0	0	0	0	0	0	0	0	0	0	0	0	0	0	0	0	0	0	0	0	0	0	0
M440	1	2	2	2	2	1	1	1	1	2	2	2	2	1	2	2	2	2	2	2	1	0	2	2	0	0	2	2	0	2	0	0	2	0	2	2	0	2	2	1	0	0	0	2	0	2	0	2	2
M441	0	0	0	0	0	0	0	0	0	2	2	2	2	0	2	2	0	0	0	0	0	0	0	0	0	0	2	0	2	0	0	0	0	0	0	0	0	2	2	0	0	2	2	0	2	0	0	2	0
M442	1	1	1	1	1	1	1	1	1	1	1	1	1	1	1	1	1	1	1	1	1	2	1	2	1	1	2	2	1	1	2	2	1	2	1	2	1	1	2	1	1	1	2	2	1	1	2	2	1
M443	2	0	0	0	0	2	2	2	2	0	0	0	0	2	0	0	0	0	2	0	2	0	2	0	2	0	2	0	2	1	2	2	2	2	0	2	2	2	1	0	2	0	0	0	2	1	0	1	2
M444	0	0	0	0	0	0	0	0	0	0	0	0	0	0	0	0	0	0	0	0	0	0	0	0	0	0	0	0	0	0	0	0	0	0	0	0	0	0	0	0	0	0	0	0	0	0	0	0	0
M445	0	0	0	0	0	0	0	0	0	0	0	0	0	0	0	0	0	0	0	0	0	0	0	2	2	2	2	2	2	0	0	0	2	0	2	0	2	2	0	2	0	0	0	2	2	0	0	0	0
M446	2	1	1	1	1	2	2	2	2	2	2	2	2	2	2	2	1	1	0	1	2	1	2	2	2	2	1	2	2	2	1	2	2	2	2	1	2	1	2	2	0	2	1	2	2	2	2	2	1
M447	0	0	0	0	0	0	0	0	0	2	2	2	2	0	2	2	0	0	0	0	0	0	0	0	0	0	2	2	0	0	2	2	2	2	0	2	0	2	0	0	2	0	2	2	2	0	2	2	0
M448	0	0	0	0	0	0	0	0	0	0	0	0	0	0	0	0	0	0	0	0	0	0	0	0	0	0	0	0	0	0	0	0	0	0	0	0	0	0	0	0	0	0	0	0	0	0	0	0	0
M449	2	0	0	0	0	2	2	2	2	0	0	0	0	2	0	0	0	0	2	0	2	2	2	2	0	0	0	0	0	2	0	0	1	0	2	0	0	0	0	2	0	0	2	0	2	0	0	0	0
M450	0	0	0	0	0	0	0	0	0	0	0	0	0	0	0	0	0	0	2	0	0	0	2	0	0	0	2	0	0	2	2	0	0	0	0	2	0	2	0	2	0	0	0	0	2	0	0	2	2
M451	2	2	2	2	2	2	2	2	2	2	2	2	2	2	2	2	2	2	2	2	2	2	1	2	0	2	2	2	0	1	1	1	2	1	1	2	0	2	2	2	0	0	1	2	2	1	2	2	2
M452	0	0	0	0	0	0	0	0	0	0	0	0	0	0	0	0	0	0	2	0	0	0	0	0	0	0	0	0	0	0	0	0	0	0	2	0	0	0	0	0	0	0	0	0	0	0	0	0	0
M453	2	1	1	1	1	2	2	2	2	2	2	2	2	2	2	2	1	1	2	1	2	1	1	1	1	1	2	1	1	1	1	1	1	2	2	1	1	2	1	1	2	2	2	1	1	2	1	1	1
M454	2	0	-	2	2	2	2	2	2	2	2	2	2	2	2	2	2	2	1	2	2	0	0	2	2	0	2	2	2	1	2	0	0	0	1	2	2	2	0	1	0	0	0	2	0	2	0	0	2
M455	0	0	0	0	0	0	0	0	0	0	0	0	0	0	0	0	0	0	0	0	0	0	0	0	0	0	2	0	0	0	0	0	0	0	0	0	0	0	0	0	0	0	0	0	0	0	0	0	0
M456	1	1	1	1	1	1	1	1	1	2	2	2	2	1	2	2	1	1	2	1	1	1	2	1	2	1	2	1	1	2	1	2	2	1	2	1	2	2	1	1	1	2	2	1	2	2	1	1	1
M457	0	0	0	0	0	0	0	0	0	0	0	0	0	0	0	0	0	0	2	0	0	0	0	0	0	0	0	0	0	0	0	0	0	0	0	0	0	0	0	0	0	0	0	0	0	0	0	0	0
M458	0	0	0	0	0	0	0	0	0	0	0	0	0	0	0	0	0	0	0	0	0	0	0	0	0	0	0	0	0	0	0	0	0	0	0	0	0	0	0	0	0	0	0	0	0	0	0	0	0
M459	0	0	0	0	0	0	0	0	0	0	0	0	0	0	0	0	0	0	0	0	0	0	0	0	0	0	0	0	0	0	0	0	0	0	0	0	0	0	0	0	0	0	0	0	0	0	0	0	0
M460	0	0	0	0	0	0	0	0	0	0	0	0	0	0	0	0	0	0	0	0	0	0	0	0	0	0	0	0	0	0	0	0	0	0	0	0	0	0	0	0	0	0	0	0	0	0	0	0	0
M461	2	2	2	2	2	2	2	2	2	0	0	0	0	2	0	0	2	2	0	2	2	0	0	2	2	2	2	2	0	0	2	2	0	2	1	2	2	1	2	2	2	2	2	2	1	0	1	2	2
M462	1	-	-	-	0	2	1	1	2	1	1	1	1	1	1	1	0	0	1	-	1	2	0	0	2	2	2	0	2	1	0	1	0	0	2	0	2	1	-	2	1	1	0	0	1	2	1	1	0
M463	0	0	0	0	0	0	0	0	0	0	0	0	0	0	0	0	0	0	0	0	0	0	0	0	0	0	0	0	0	0	0	0	0	0	0	0	0	0	0	0	0	0	0	0	0	0	0	0	0
M464	0	0	0	0	0	0	0	0	0	0	0	0	0	0	0	0	0	0	0	0	0	2	0	0	0	2	2	2	0	0	2	0	0	0	2	0	0	1	0	2	-	1	1	0	0	0	2	0	1
M465	0	0	0	0	0	0	0	0	0	0	0	0	0	0	0	0	0	0	0	0	0	0	0	0	0	0	0	0	0	0	0	0	0	0	0	0	0	0	0	0	0	0	0	0	0	0	0	0	0
M466	2	0	0	0	0	2	2	2	2	2	2	2	2	2	2	2	0	0	2	0	2	2	2	2	2	2	2	2	1	1	1	1	2	1	1	1	2	1	1	1	0	2	2	2	1	1	1	1	2
M467	0	0	0	0	0	0	0	0	0	0	0	0	0	0	0	0	0	0	2	0	0	0	0	0	0	0	0	0	0	0	0	0	0	0	0	0	0	0	0	0	0	0	0	0	0	0	0	0	0
M468	0	0	0	0	0	0	0	0	0	0	0	0	0	0	0	0	0	0	0	0	0	1	0	2	0	0	2	0	0	2	0	2	0	2	2	0	0	2	0	2	0	0	0	0	1	0	0	0	0
M469	2	1	1	1	1	2	2	2	2	0	0	0	0	2	0	0	1	1	0	1	2	0	0	2	0	2	0	2	0	0	0	0	2	0	0	0	0	0	0	0	1	1	0	1	0	0	0	0	2
M470	0	0	0	0	0	0	0	0	0	0	0	0	0	0	0	0	0	0	2	0	0	0	0	0	0	0	0	0	0	0	0	0	0	0	0	0	0	0	0	0	0	0	0	0	0	0	0	0	0
M471	2	0	0	0	0	2	2	2	2	0	0	0	0	2	0	0	0	0	0	0	2	0	2	0	0	0	2	0	2	2	0	2	0	2	0	0	0	2	0	0	2	0	2	0	2	0	0	0	0
M472	2	2	2	2	2	2	2	2	2	0	0	0	0	2	0	0	2	2	2	2	2	0	2	0	0	2	0	2	0	2	0	0	0	0	2	0	0	0	2	0	0	0	0	2	2	0	0	0	2
M473	0	0	0	0	0	0	0	0	0	0	0	0	0	0	0	0	0	0	0	0	0	0	0	0	0	0	0	0	0	0	2	0	0	0	0	0	0	0	0	0	0	0	0	0	0	0	0	0	0
M474	0	0	0	0	0	0	0	0	0	0	0	0	0	0	0	0	0	0	0	0	0	0	0	0	2	0	2	0	2	0	0	0	2	0	2	0	2	2	2	2	0	1	0	0	0	2	0	2	0
M475	0	0	0	0	0	0	0	0	0	0	0	0	0	0	0	0	0	0	0	0	0	0	0	0	0	0	0	0	0	0	0	0	0	0	0	0	0	0	0	0	0	0	0	0	0	0	0	0	0
M476	0	0	0	0	0	0	0	0	0	0	0	0	0	0	0	0	0	0	0	0	0	0	0	0	0	0	0	0	0	0	0	0	0	0	0	0	0	0	0	0	0	0	0	0	0	0	0	-	0
M477	0	0	0	0	0	0	0	0	0	0	0	0	0	0	-	0	0	0	0	0	0	2	0	0	0	0	0	0	0	0	0	0	0	0	0	2	0	0	2	0	0	0	0	0	0	0	2	2	2
M478	0	0	0	0	0	0	0	0	0	0	0	0	0	0	0	0	0	0	0	0	0	0	0	0	0	0	0	0	0	0	0	0	0	0	0	0	0	0	0	0	0	0	0	0	0	0	0	0	0
M479	0	0	0	0	0	0	0	0	0	0	0	0	0	0	0	0	0	0	0	0	0	0	0	0	0	0	0	0	0	0	0	0	0	0	0	0	0	0	0	0	0	0	0	0	0	0	0	0	0
M480	2	2	2	2	2	2	2	2	2	0	0	0	0	2	0	0	2	2	0	2	2	0	0	2	0	2	0	2	0	2	1	0	0	0	0	2	0	0	0	2	0	0	2	2	0	0	2	0	2
M481	0	0	0	0	0	0	0	0	0	0	0	0	0	0	0	0	0	0	0	0	0	2	0	2	0	2	0	2	0	0	1	2	0	2	0	0	0	0	2	0	-	0	0	2	0	0	0	2	0
M482	2	2	2	2	2	2	2	2	2	0	0	0	0	2	0	0	2	2	0	2	2	0	0	2	2	2	2	2	0	0	2	2	0	2	2	2	2	1	2	2	2	2	2	2	1	0	1	2	2
M483	0	0	0	0	0	0	0	0	0	0	0	0	0	0	0	0	0	0	0	0	0	0	0	0	0	0	0	0	0	0	0	0	0	0	0	0	0	0	0	0	0	0	0	0	0	0	0	0	0
M484	0	0	0	0	0	0	0	0	0	0	0	0	0	0	0	0	0	0	2	0	0	0	0	0	0	0	0	0	0	0	0	0	0	0	0	0	0	0	0	0	0	0	0	0	0	0	0	0	0
M485	0	0	0	0	0	0	0	0	0	0	0	0	0	0	0	0	0	0	0	0	0	0	0	0	2	0	0	-	0	0	0	0	0	0	0	0	2	0	0	0	0	0	0	0	0	0	0	0	0
M486	0	0	0	0	0	0	0	0	0	0	0	0	0	0	0	0	0	0	0	0	0	0	0	0	0	0	0	0	-	0	0	0	0	0	0	0	0	0	0	0	0	0	0	0	0	0	0	0	0
M487	0	0	0	0	0	0	0	0	0	0	0	0	0	0	0	0	0	0	0	0	0	0	0	0	0	0	0	0	0	0	0	0	0	0	0	0	0	0	0	0	0	0	0	0	0	0	0	0	0
M488	0	0	0	0	0	2	0	0	0	0	0	0	0	0	0	0	0	0	2	0	0	0	0	0	0	0	0	0	0	0	0	0	0	0	0	0	0	0	-	0	0	0	0	-	0	0	0	0	0
M489	0	0	0	0	0	0	0	0	0	0	0	0	0	0	0	0	0	0	2	0	0	0	0	0	0	0	0	0	0	0	0	0	0	0	0	0	0	0	0	0	0	0	0	0	0	0	0	0	0
M490	0	0	0	0	0	0	0	0	0	0	0	0	0	0	0	0	0	0	0	0	0	0	0	0	0	0	0	0	0	0	0	0	0	0	0	0	0	0	0	0	0	0	0	0	0	0	0	0	0
M491	0	0	0	2	0	0	0	0	0	2	2	2	2	0	2	2	0	0	2	0	0	0	0	0	0	0	0	0	0	0	0	0	0	0	0	0	0	0	0	0	0	0	0	0	0	0	0	0	0
M492	2	0	0	2	0	2	2	2	2	2	2	2	2	2	2	2	0	0	2	0	2	0	0	2	2	2	2	2	2	0	1	2	2	1	2	2	2	1	2	0	0	2	2	2	0	1	2	2	0
M493	2	2	2	2	2	2	2	2	2	2	2	2	2	2	2	2	2	2	0	2	2	0	0	0	2	0	0	0	0	2	0	0	2	2	0	0	2	0	0	0	2	2	2	0	0	2	0	0	0
M494	0	0	0	0	0	0	0	0	0	0	0	0	0	0	0	0	0	0	0	0	0	0	0	0	0	0	0	0	0	0	0	0	0	0	0	0	0	0	0	0	0	0	0	0	0	0	0	0	0
M495	0	0	0	0	0	0	0	0	0	2	2	2	2	0	2	2	0	0	0	0	0	0	0	0	2	0	0	0	2	0	-	0	2	0	2	0	2	0	1	2	0	1	0	0	2	2	0	1	-
M496	0	0	0	0	0	0	0	0	0	2	2	2	2	0	2	2	0	0	2	0	0	0	2	0	0	0	2	2	0	0	1	2	0	2	2	2	0	2	2	0	2	0	1	2	2	2	2	2	0
M497	0	0	0	0	0	0	0	0	0	0	0	0	0	0	0	0	0	0	0	0	0	2	0	2	0	2	2	2	0	0	2	2	0	0	0	2	0	0	2	0	0	0	0	2	0	0	2	2	0
M498	0	2	2	2	2	0	0	0	0	1	1	1	1	0	1	1	2	2	2	2	0	1	0	2	1	1	1	1	1	2	1	2	0	2	1	1	1	1	1	2	1	2	1	1	2	2	1	1	1
M499	0	0	0	0	0	0	0	0	0	0	0	0	0	0	0	0	0	0	0	0	0	0	0	0	0	0	0	0	0	0	0	0	0	0	0	0	0	0	0	0	0	0	0	0	0	0	0	0	0
M500	1	1	1	1	1	1	1	1	1	1	1	1	1	1	1	1	1	1	2	1	1	2	1	1	2	2	0	1	2	1	1	1	2	1	1	1	2	0	1	1	1	2	1	1	1	1	1	1	1
M501	0	0	0	0	0	0	0	0	0	0	0	0	0	0	0	0	0	0	0	0	0	0	0	0	0	0	2	2	0	0	2	0	0	0	2	2	0	2	0	2	0	2	0	2	0	0	0	0	0
M502	0	0	0	0	0	0	0	0	0	0	0	0	0	0	0	0	0	0	0	0	0	0	0	0	0	0	0	0	0	0	0	0	0	0	0	0	0	0	0	0	0	0	2	0	0	0	0	0	0
M503	2	2	2	2	2	2	2	2	2	1	1	1	1	2	1	1	2	2	2	2	2	0	2	2	0	2	2	1	1	2	2	1	1	2	1	1	0	2	2	1	2	2	1	1	2	2	0	2	1
M504	0	0	0	0	0	0	0	0	0	0	0	0	0	0	0	0	0	0	0	0	0	0	0	0	0	0	0	0	0	0	0	0	0	0	0	0	0	0	0	0	0	0	0	0	0	0	0	0	0
M505	0	0	0	0	0	0	0	0	0	0	0	0	0	0	0	0	0	0	0	0	0	0	0	0	0	0	0	0	0	0	0	0	0	0	0	0	0	0	0	0	0	0	0	0	0	0	0	0	0
M506	0	0	0	0	0	0	0	0	0	0	0	0	0	0	0	0	0	0	0	0	0	0	0	0	0	0	0	0	0	0	0	0	0	0	0	0	0	0	0	0	0	0	0	0	0	0	0	0	0
M507	0	0	0	0	0	0	0	0	0	0	0	0	0	0	0	0	0	0	0	0	0	0	0	0	0	0	0	0	0	0	0	0	0	0	0	0	0	0	0	0	0	0	0	0	0	0	0	0	0
M508	0	2	2	2	2	0	0	0	0	2	0	0	2	0	1	0	2	1	0	2	0	0	2	2	2	0	2	2	0	0	2	0	0	2	0	0	2	2	0	0	1	2	2	1	0	2	0	0	2
M509	0	0	0	0	0	0	0	0	0	0	0	0	0	0	0	0	0	0	0	0	0	0	0	0	0	2	2	0	0	2	0	0	0	0	0	0	0	0	2	0	0	0	2	0	0	0	0	0	2
M510	0	0	0	0	0	2	0	0	0	0	0	0	0	0	0	0	0	0	2	0	0	0	0	0	0	0	0	0	0	0	0	0	0	0	0	0	0	0	0	0	0	0	0	0	0	0	0	0	0
M511	0	0	0	0	0	0	0	0	0	0	0	0	0	0	0	0	0	0	0	0	0	0	0	0	0	0	0	0	0	0	0	0	0	0	0	0	0	0	0	0	0	0	0	0	0	0	0	0	0
M512	0	2	2	2	2	0	0	0	0	0	0	0	0	0	0	0	2	2	2	2	0	0	0	0	0	0	0	0	2	0	0	0	0	0	2	0	0	0	0	2	0	2	0	0	0	0	2	0	0
M513	0	0	0	0	0	0	0	0	0	0	0	0	0	0	0	0	0	0	0	0	0	0	0	0	0	0	0	0	0	0	0	0	0	0	0	0	0	0	0	0	0	0	0	0	0	0	0	0	0
M514	0	0	0	0	0	0	0	0	0	1	1	1	1	0	1	1	0	0	0	0	0	0	2	2	0	2	0	2	0	2	2	0	2	2	0	0	0	0	0	0	0	0	0	2	2	0	2	0	2
M515	0	0	0	0	0	0	0	0	0	0	0	0	0	0	0	0	0	0	0	0	0	0	0	0	0	2	0	0	0	0	0	0	0	0	0	0	0	0	0	2	0	2	0	0	0	0	0	0	0
M516	0	0	0	0	0	0	0	0	0	0	0	0	0	0	0	0	0	0	2	0	0	0	0	0	0	0	0	0	0	0	0	0	0	0	0	0	0	0	0	0	0	0	0	0	0	0	0	0	0
M517	0	0	0	0	0	0	0	0	0	0	0	0	0	0	0	0	0	0	2	0	0	0	0	0	0	0	0	0	0	0	0	0	0	0	0	0	0	0	0	0	0	0	0	0	0	0	0	0	0
M518	2	0	0	0	0	2	2	2	2	0	0	0	0	2	0	0	0	0	2	0	2	0	1	2	2	2	2	0	1	2	0	2	2	2	2	0	2	2	0	0	1	0	1	2	2	2	2	0	2
M519	0	0	0	0	0	0	0	0	0	0	0	0	0	0	0	0	0	0	0	0	0	0	0	0	0	0	0	0	0	0	0	0	0	0	0	0	0	0	0	0	0	0	0	0	0	0	0	0	0
M520	2	2	2	2	2	2	2	2	2	0	0	0	0	2	0	0	2	2	0	2	2	2	0	2	0	1	0	2	0	0	2	2	0	0	1	2	0	0	2	2	0	2	1	0	2	0	0	2	2
M521	2	0	0	0	0	2	2	2	2	2	2	2	2	2	2	2	0	0	1	0	2	0	2	0	0	0	0	2	0	0	0	2	0	0	0	0	0	0	0	0	0	0	0	0	0	0	0	0	0
M522	0	0	0	0	0	0	0	0	0	0	0	0	0	0	0	0	0	0	0	0	0	0	0	0	0	0	2	0	0	0	0	0	0	0	0	0	0	2	0	0	2	0	2	0	0	0	0	0	2
M523	0	0	0	0	0	0	0	0	0	0	0	0	0	0	0	0	0	0	0	0	0	0	0	0	0	0	0	0	0	0	0	0	0	0	0	0	0	0	0	0	0	0	0	0	0	0	0	0	0
M524	0	2	0	2	2	0	0	0	0	0	0	0	0	0	0	0	2	2	2	2	0	1	2	1	2	2	2	1	2	0	1	2	2	2	2	2	2	2	1	2	1	2	2	1	2	0	1	1	2
M525	0	2	2	2	2	0	2	0	0	2	2	2	2	0	2	2	2	2	2	2	0	2	0	2	2	0	0	0	2	0	0	0	0	0	0	0	2	0	0	0	0	2	0	0	0	0	0	2	2
M526	0	0	0	0	0	0	0	0	0	0	0	0	0	0	0	0	0	0	2	0	0	0	0	0	0	0	0	0	0	0	0	0	0	0	0	0	0	0	0	0	-	0	0	0	0	0	0	0	0
M527	2	2	2	2	2	2	2	2	2	1	1	2	1	2	1	1	2	0	2	2	2	2	1	2	2	2	2	0	2	1	0	2	2	2	1	2	2	1	1	2	0	1	2	0	1	1	1	1	2
M528	0	0	0	0	0	0	0	0	0	0	0	0	0	0	0	0	0	0	0	0	0	0	0	0	0	0	0	0	0	0	0	0	0	0	0	0	0	0	0	0	1	0	2	0	0	0	0	0	0
M529	2	0	0	0	0	2	2	2	2	2	2	2	2	2	2	2	0	0	2	0	2	2	2	0	0	0	2	0	0	2	2	1	2	1	2	0	2	2	0	2	2	2	2	0	1	2	2	0	0
M530	2	2	2	2	2	2	2	2	2	2	2	2	2	2	2	2	2	2	1	2	2	1	2	0	2	1	2	2	2	1	1	1	2	2	1	2	2	1	0	1	1	1	1	2	2	2	1	0	1
M531	0	2	2	2	2	0	0	0	0	0	0	0	0	0	0	0	2	2	0	2	0	0	0	0	2	2	2	2	0	0	0	0	0	0	0	2	2	0	0	0	2	2	2	2	0	0	0	0	2
M532	2	1	1	1	1	2	2	2	2	2	2	2	2	2	2	2	1	1	2	1	2	1	2	2	1	0	2	2	1	2	2	0	0	0	2	0	1	2	1	1	1	1	1	2	2	2	1	1	2
M533	0	0	0	0	0	0	0	0	0	0	2	0	0	0	0	0	0	0	0	0	0	0	0	0	0	0	0	0	0	0	0	0	0	0	0	0	0	0	0	0	0	0	0	0	0	0	0	0	0
M534	1	2	2	2	2	1	1	1	1	1	1	1	1	1	1	1	2	1	1	2	1	1	0	0	2	2	2	0	1	0	2	0	2	0	0	2	2	2	2	2	1	2	0	0	2	0	2	2	2
M535	0	0	0	0	0	0	0	0	0	2	2	2	2	0	2	2	0	0	0	0	0	2	0	1	0	0	0	0	0	0	0	0	0	2	0	0	0	2	0	0	0	0	0	0	0	0	0	2	0
M536	0	0	0	0	0	0	0	0	0	0	0	0	0	0	0	0	0	0	0	0	0	0	0	0	0	0	0	0	0	0	0	0	0	0	0	0	0	0	0	0	0	0	0	0	0	0	0	0	0
M537	0	0	0	0	0	0	0	0	0	0	0	0	0	0	0	0	0	0	0	0	0	0	0	0	0	0	0	0	0	0	0	0	0	0	0	0	0	0	0	0	0	0	0	0	0	0	0	0	0
M538	0	0	2	0	0	0	0	0	2	0	0	0	0	0	0	0	0	0	2	0	0	0	0	0	0	0	2	0	0	0	0	0	2	0	0	0	0	2	0	2	0	2	0	0	0	0	0	0	2
M539	2	0	0	0	0	2	2	2	2	0	0	0	0	2	0	0	0	0	0	0	2	0	0	0	0	0	2	0	0	2	0	0	0	0	0	2	0	2	2	0	0	0	0	0	0	2	0	2	2
M540	0	0	0	0	0	0	0	0	0	0	0	0	0	0	0	0	0	0	0	0	0	0	0	0	0	0	0	2	2	0	2	2	0	0	0	2	0	0	2	0	0	0	0	2	2	0	0	2	2
M541	2	0	0	0	0	2	2	2	2	2	2	2	2	2	2	2	0	0	2	0	2	0	2	0	0	0	2	0	0	2	2	2	2	2	2	0	0	2	0	0	0	0	0	0	2	2	0	0	0
M542	0	2	2	2	2	0	0	0	0	0	0	0	0	0	0	0	2	2	0	2	0	2	0	2	0	2	0	2	2	2	0	2	0	1	0	2	0	0	2	0	0	0	0	2	2	0	2	1	1
M543	0	0	0	0	0	0	0	0	0	0	0	0	0	0	0	0	0	0	0	0	0	0	0	0	2	0	0	0	0	0	0	0	0	0	0	2	2	0	0	0	0	0	2	0	0	0	0	0	0
M544	1	1	1	1	1	1	1	1	1	0	0	0	0	1	2	0	1	1	2	1	1	2	0	1	0	1	2	1	2	1	2	0	2	1	2	2	0	0	2	0	0	1	2	1	2	1	0	2	2
M545	2	2	2	2	2	2	2	2	2	0	0	0	0	2	0	0	2	2	0	2	2	1	0	1	2	1	2	1	2	0	1	2	0	2	1	2	2	2	2	1	1	1	0	1	2	2	2	2	1
M546	0	0	0	0	0	0	0	0	0	0	0	0	0	0	0	0	0	0	0	0	0	0	0	0	0	0	0	0	0	0	0	0	0	0	0	0	0	0	0	0	0	0	0	0	0	0	0	0	0
M547	0	0	0	0	0	0	0	0	0	0	0	0	0	0	0	0	0	0	0	0	0	2	0	2	0	0	0	0	0	0	2	2	0	2	2	2	0	0	0	0	0	0	-	0	2	0	0	0	0
M548	0	0	0	0	0	0	0	0	0	0	0	0	0	0	0	0	0	0	0	0	0	0	0	0	0	0	0	0	0	0	0	0	0	0	0	0	0	0	0	0	0	0	0	-	0	0	0	0	0
M549	0	0	0	0	0	0	0	0	0	0	0	0	0	0	0	0	0	0	0	0	0	0	0	0	0	0	0	0	0	0	0	0	0	0	0	0	0	0	0	0	0	0	0	0	0	0	0	0	0
M550	0	0	0	0	0	0	0	0	0	2	2	2	2	0	2	2	0	0	2	0	0	0	0	0	0	0	0	0	0	0	0	0	0	0	0	0	0	0	0	0	0	0	0	0	0	0	0	0	0
M551	0	0	0	0	0	0	0	0	0	0	0	0	0	0	0	0	0	0	0	0	0	2	0	2	0	0	2	0	0	0	0	0	0	2	2	2	0	2	0	0	0	2	0	0	0	0	0	0	0
M552	0	0	0	0	0	0	0	0	0	0	0	0	0	0	0	0	0	0	2	0	0	0	0	0	0	0	0	0	0	0	0	0	0	0	0	0	0	0	0	0	0	0	0	0	0	0	0	0	0
M553	0	0	0	0	0	0	0	0	0	0	0	0	0	0	0	0	0	0	0	0	0	0	0	0	2	0	0	0	0	0	0	0	0	0	2	0	2	0	0	0	0	2	2	0	0	0	0	0	0
M554	0	0	0	0	0	0	0	0	0	0	0	0	0	0	0	0	0	0	0	0	0	0	0	0	0	0	0	0	0	0	0	0	0	0	0	0	0	0	0	0	0	0	0	0	0	0	0	0	0
M555	0	0	0	0	0	0	0	0	0	0	0	0	0	0	0	0	0	0	0	0	0	0	0	0	0	0	0	0	0	0	0	0	0	0	0	0	0	0	0	0	0	0	0	0	0	0	0	0	0
M556	0	0	0	0	0	0	0	0	0	0	0	0	0	0	0	0	0	0	2	0	0	0	0	0	0	0	0	0	0	-	0	0	0	0	0	0	0	0	-	0	0	0	0	0	0	0	0	0	0
M557	2	0	0	0	0	2	1	2	2	0	0	0	0	2	0	0	0	0	2	0	2	0	2	0	2	0	0	0	0	1	0	0	0	0	0	0	2	0	0	0	2	0	2	0	0	0	0	0	1
M558	0	0	0	0	0	0	0	0	0	0	0	0	0	0	0	0	0	0	0	0	0	0	0	0	0	0	0	0	0	0	0	0	0	0	0	0	0	0	0	0	0	0	0	0	0	0	0	0	0
M559	2	0	2	2	2	2	2	2	2	0	0	0	0	2	0	0	2	2	0	2	2	2	0	2	0	0	0	2	0	0	1	2	0	0	2	2	0	0	0	2	0	1	0	0	2	0	2	2	0
M560	0	0	0	0	0	0	0	0	0	0	0	0	0	0	0	0	0	0	0	0	0	0	0	0	0	0	0	0	0	0	0	2	2	0	0	0	0	0	0	0	0	0	0	0	2	2	0	0	0
M561	2	0	0	0	0	0	0	2	0	0	0	0	0	2	0	0	0	2	2	0	2	0	0	0	0	0	0	0	0	0	0	0	0	0	0	0	0	0	0	0	0	0	0	0	0	2	0	0	0
M562	0	0	0	0	0	0	0	0	0	0	0	0	0	0	0	0	0	0	0	0	0	0	0	2	0	0	2	0	2	0	0	0	2	2	0	2	0	2	0	0	0	2	0	0	2	0	0	0	0
M563	1	1	1	1	1	1	1	1	1	1	1	1	1	1	1	1	1	1	1	1	1	1	1	1	2	2	2	2	2	1	2	1	1	1	1	1	2	2	1	1	1	2	1	0	1	0	1	1	1
M564	0	0	0	0	0	0	0	0	0	0	0	0	0	0	0	0	0	0	0	0	0	0	0	0	0	0	0	0	0	0	0	0	0	0	0	0	0	0	0	0	0	0	0	0	0	0	0	0	0
M565	1	2	2	2	2	1	1	1	1	0	0	0	0	1	0	0	2	2	0	2	1	0	1	0	0	0	0	0	0	0	0	0	0	0	0	0	0	0	2	0	1	2	0	0	0	0	2	2	0
M566	0	0	0	0	0	0	0	0	0	2	2	2	2	0	2	2	0	0	0	0	0	2	2	2	0	0	0	2	0	2	2	2	2	1	2	2	0	0	2	0	0	0	0	2	0	2	2	2	2
M567	0	0	0	0	0	0	0	0	0	2	2	2	2	0	2	2	2	0	0	0	0	0	2	-	2	0	0	0	0	0	0	0	0	1	0	0	2	0	0	0	2	0	0	0	0	0	0	0	0
M568	0	0	0	0	0	0	0	0	0	0	0	0	0	0	0	0	0	0	0	0	0	0	0	0	0	0	0	0	0	0	0	0	0	0	0	0	0	0	-	0	0	0	0	0	0	0	0	0	0
M569	0	0	0	0	0	0	0	0	0	0	0	0	0	0	0	0	0	0	0	0	0	0	0	0	0	0	0	0	0	0	0	0	0	0	0	0	0	0	0	0	2	0	0	0	0	0	-	0	0
M570	0	0	0	0	0	0	0	0	0	0	2	0	0	0	0	2	0	0	0	0	0	0	2	0	0	0	0	0	0	0	0	0	0	0	0	0	0	0	0	0	0	0	0	2	2	2	0	0	2
M571	0	0	0	0	0	0	0	0	0	2	2	2	2	0	2	2	0	0	2	0	0	0	0	0	0	0	0	0	-	0	0	0	0	0	0	0	0	0	0	0	0	0	0	0	0	0	0	0	0
M572	0	0	0	2	0	0	0	0	0	2	2	2	2	0	2	2	0	0	2	0	0	0	0	0	0	0	0	0	0	0	0	0	0	0	0	0	0	0	0	0	0	0	0	0	0	0	0	0	0
M573	0	2	2	2	2	0	0	0	0	0	0	0	0	0	0	0	2	2	0	2	0	0	0	0	2	0	0	0	2	0	0	0	2	0	0	0	1	0	0	0	0	0	2	0	0	2	0	0	0
M574	0	0	0	0	0	0	0	0	0	0	0	0	0	0	0	0	0	0	0	0	0	0	0	0	0	0	0	0	0	0	0	0	0	0	0	0	0	0	0	0	0	0	0	0	0	0	0	0	0
M575	0	0	0	0	0	0	0	0	0	0	0	0	0	0	0	0	0	0	0	0	0	0	0	0	0	0	0	0	0	0	0	0	0	0	0	0	0	0	0	0	0	0	0	0	0	0	0	0	2
M576	0	0	0	0	0	0	0	0	0	0	0	0	0	0	0	0	0	2	0	0	0	0	0	2	0	0	0	2	0	0	1	2	0	2	0	2	0	0	0	0	0	0	2	2	0	0	0	-	0
M577	0	2	0	0	0	0	0	0	0	0	0	0	0	0	0	0	0	0	2	0	0	2	0	0	0	0	0	2	0	2	2	0	2	2	2	0	0	0	2	0	0	2	0	2	0	0	0	2	0
M578	2	1	1	1	1	2	2	2	2	2	2	2	2	2	2	2	1	1	2	1	2	2	2	2	2	1	2	1	2	2	2	2	1	0	2	0	2	2	1	2	0	2	2	1	1	1	1	1	2
M579	2	2	2	2	2	2	2	2	2	2	2	2	2	2	2	2	2	2	1	2	2	0	0	2	2	0	2	2	1	1	2	0	2	2	2	0	2	2	0	1	2	1	0	2	0	2	0	0	1
M580	0	0	0	0	0	0	0	0	2	2	0	0	0	0	0	0	0	0	2	0	0	0	0	0	0	0	0	0	0	0	0	0	0	0	0	0	0	0	0	0	0	0	0	0	2	0	0	0	0
M581	1	1	1	1	1	1	1	1	1	1	1	1	1	1	1	1	1	1	1	1	1	0	1	1	2	1	1	1	1	1	2	1	1	1	1	1	2	1	2	1	2	1	2	1	1	1	2	2	1
M582	0	0	0	0	0	0	0	0	0	2	2	2	2	0	2	2	0	0	2	0	0	0	0	0	0	0	0	0	0	0	0	0	0	0	0	0	0	0	0	0	0	0	0	0	0	0	0	0	0
M583	0	0	0	0	0	0	0	0	0	0	0	0	0	0	0	0	0	0	0	0	0	0	0	0	0	0	0	0	0	0	0	0	0	0	2	0	0	0	0	2	0	0	0	0	0	0	0	0	0
M584	0	0	0	0	0	0	0	0	0	0	0	0	0	0	0	0	0	0	0	0	0	0	0	0	0	0	0	0	0	0	0	0	0	0	0	0	0	0	0	0	0	0	0	0	0	0	0	0	0
M585	2	1	1	1	1	2	2	2	2	0	0	0	0	2	0	0	1	1	2	1	0	0	2	2	0	0	0	0	0	0	0	0	2	0	0	0	0	0	0	0	0	2	2	0	0	0	0	0	0
M586	0	0	0	0	0	0	0	0	0	0	0	0	0	0	0	0	0	0	2	0	0	0	0	0	0	0	0	0	0	0	0	0	0	0	0	0	0	0	0	0	0	0	0	0	0	0	0	0	0
M587	0	0	0	0	0	0	0	0	0	0	0	0	0	0	0	0	0	0	0	0	0	2	2	2	0	1	2	2	0	0	2	2	0	2	0	2	0	2	2	0	0	0	2	2	2	0	2	2	2
M588	0	0	0	0	0	0	0	0	0	0	0	0	0	0	0	0	0	0	0	0	0	0	0	0	0	0	0	0	0	0	0	0	0	0	0	0	0	0	0	0	0	0	0	0	0	0	0	0	0
M589	0	0	0	0	0	0	0	0	0	2	2	2	2	0	2	2	0	0	0	0	0	2	0	0	0	0	2	0	0	0	0	0	2	0	0	0	0	2	0	0	0	1	0	0	0	0	0	0	2
M590	2	1	1	1	1	2	2	2	2	0	0	0	0	2	0	0	1	1	2	1	2	1	0	1	1	1	1	1	1	2	1	2	2	2	1	1	1	1	1	1	1	1	1	1	1	2	1	1	1
M591	1	1	1	1	1	1	1	1	1	1	1	1	1	1	1	1	1	1	1	1	1	2	1	1	2	1	1	1	1	1	1	1	1	1	2	2	2	1	2	2	1	1	1	1	1	1	2	2	2
M592	2	1	1	1	1	2	2	2	2	2	2	2	2	2	2	2	1	1	2	1	2	-	2	1	0	1	0	1	0	0	0	0	2	1	2	1	0	0	1	2	2	1	0	1	2	1	1	1	-
M593	0	0	0	0	0	0	0	0	0	0	0	0	0	0	0	0	0	0	2	0	0	0	0	0	0	0	0	0	0	0	0	0	0	0	0	0	0	0	0	0	0	0	0	0	0	0	0	0	0
M594	0	0	0	0	0	0	0	0	0	0	0	0	0	0	0	0	0	0	0	0	0	2	0	0	0	2	2	0	0	0	0	0	0	0	0	0	0	0	2	0	0	2	2	0	0	2	0	0	0
M595	2	2	2	2	2	2	2	2	2	2	2	2	2	2	2	2	2	1	1	2	2	1	-	1	1	1	1	1	1	1	1	1	1	1	2	1	1	1	-	1	1	1	1	1	1	1	1	1	1
M596	0	0	0	0	0	0	0	0	0	0	0	0	0	0	0	0	0	0	0	0	0	0	0	0	2	0	0	0	0	0	0	0	0	0	0	2	2	0	0	0	0	0	0	0	2	0	0	0	2
M597	2	2	2	2	2	2	2	2	2	2	2	2	2	2	2	2	2	2	2	2	2	1	0	1	2	1	2	1	2	2	1	1	2	2	1	2	2	2	2	1	2	1	2	1	2	1	2	2	1
M598	0	0	0	0	0	0	0	0	0	0	0	0	0	0	0	0	0	0	0	0	0	2	2	0	0	0	0	0	0	0	0	0	2	2	0	2	0	0	2	0	0	1	1	0	0	2	0	2	0
M599	0	0	0	0	0	0	0	0	0	0	0	0	0	0	0	0	0	0	0	0	0	0	0	2	0	2	0	2	2	0	2	2	2	2	2	2	0	0	1	2	0	0	0	2	0	0	0	1	0
M600	0	0	0	0	0	0	0	0	0	0	0	0	0	0	0	0	0	0	0	0	0	0	0	0	0	0	0	0	0	0	0	0	0	0	0	0	0	0	0	0	0	0	0	0	0	0	0	0	0
M601	0	0	0	0	0	0	0	0	0	0	0	0	0	0	0	0	0	0	0	0	0	0	0	0	0	0	0	0	0	0	2	0	0	0	0	0	0	0	0	0	0	0	0	0	0	0	0	0	0
M602	0	0	0	0	0	0	0	0	0	0	0	0	0	0	0	0	0	0	0	0	0	0	0	0	0	0	0	0	0	0	0	0	0	0	0	0	0	0	0	0	0	0	0	0	0	0	0	0	0
M603	0	0	0	0	0	0	0	0	0	0	0	0	0	0	0	0	0	0	2	0	0	0	0	0	0	0	0	0	0	0	0	0	0	0	0	0	0	0	0	0	0	0	0	0	0	0	0	0	0
M604	0	1	1	1	1	0	0	0	0	1	1	1	1	0	1	1	1	1	0	1	0	0	1	0	0	0	0	1	0	2	0	1	2	0	0	0	0	0	0	0	0	-	0	2	2	0	0	0	0
M605	1	1	1	1	1	1	1	1	2	1	1	1	1	1	1	1	1	1	2	1	1	1	1	1	0	1	1	1	1	2	1	1	1	1	1	2	0	1	1	1	1	1	1	1	1	2	1	1	1
M606	0	0	0	0	0	0	0	0	0	0	0	0	0	0	0	0	0	0	0	0	0	0	0	0	0	0	0	0	0	0	0	0	0	0	0	0	0	0	0	0	0	0	0	0	0	0	0	0	0
M607	2	2	2	2	2	2	2	2	2	1	1	1	1	2	1	1	2	2	0	2	2	1	0	2	2	0	2	0	2	2	0	2	2	2	2	2	2	2	0	2	0	0	0	0	2	2	1	0	0
M608	1	2	2	2	2	1	1	1	1	2	2	2	2	1	2	2	2	2	2	2	1	0	2	0	2	0	1	0	2	2	0	0	2	0	0	2	2	1	0	0	0	0	2	0	0	2	2	0	0
M609	0	0	0	0	0	0	0	0	0	0	0	0	0	0	0	0	0	0	0	0	0	0	0	0	0	0	0	0	0	0	0	0	0	0	0	0	0	0	0	0	0	0	0	0	0	0	0	0	0
M610	2	2	1	2	2	2	2	2	2	0	0	0	0	2	0	0	2	2	0	2	2	2	0	2	2	2	0	2	2	0	2	0	0	2	2	2	2	0	0	1	0	2	0	2	0	0	2	0	2
M611	2	0	2	0	0	2	2	2	2	0	0	0	0	2	0	0	0	0	2	0	2	0	2	0	2	0	0	0	2	2	0	2	1	2	2	0	2	0	0	0	2	2	0	0	1	2	0	0	0
M612	2	2	0	0	2	2	2	2	2	2	2	2	2	2	2	2	2	2	0	2	2	0	0	0	0	0	2	0	0	2	0	0	0	0	0	0	0	0	0	0	1	0	0	0	0	0	2	0	0
M613	0	0	0	0	0	0	0	0	0	0	0	0	0	0	0	0	0	0	2	0	0	0	0	0	0	0	0	0	0	0	0	0	0	0	0	0	0	0	0	0	0	0	0	0	0	0	0	0	0
M614	2	1	1	1	1	2	2	2	2	0	0	0	0	2	0	0	1	1	2	1	2	2	2	1	1	1	2	1	1	2	1	2	0	2	2	1	1	2	1	1	2	0	2	1	0	2	1	1	1
M615	0	0	0	0	0	0	0	0	0	0	0	0	0	0	0	0	0	0	0	0	0	0	0	0	0	0	0	0	0	0	0	0	0	0	0	0	0	0	0	0	0	0	0	0	0	0	0	0	0
M616	0	0	0	0	0	0	0	0	0	2	2	2	2	0	2	2	0	0	0	0	0	2	0	2	0	0	0	0	0	0	0	0	0	2	0	0	0	0	2	0	0	0	0	0	0	0	0	2	0
M617	0	2	2	2	2	0	0	0	0	0	0	0	0	0	0	0	2	2	0	2	0	0	0	0	0	0	0	0	2	0	0	0	0	0	0	0	0	0	2	0	2	0	0	0	0	0	0	2	0
M618	0	0	0	0	0	0	0	0	0	0	0	0	0	0	0	0	0	0	2	0	0	0	0	0	0	0	2	0	0	0	0	0	0	0	0	0	0	1	0	0	0	2	0	0	0	0	0	0	0
M619	2	0	0	0	0	2	2	2	2	2	2	2	2	2	2	2	0	0	1	0	2	2	1	0	2	0	2	2	2	2	2	2	1	2	0	0	2	2	2	0	1	2	2	2	2	1	0	2	0
M620	2	1	1	1	1	2	2	2	2	0	0	0	0	2	0	0	1	1	2	1	2	0	2	0	2	0	0	0	2	2	0	2	1	0	0	2	2	0	0	0	2	0	1	0	0	2	0	0	2
M621	0	0	0	0	0	0	0	0	0	0	0	0	0	0	0	0	0	0	0	0	0	0	0	0	2	0	0	0	2	0	0	0	0	0	0	0	2	0	0	0	0	0	0	0	0	0	0	0	0
M622	1	1	1	1	1	1	1	1	1	1	1	1	1	1	1	1	1	1	1	1	1	1	1	1	1	1	1	1	1	1	1	1	1	1	1	1	1	1	1	1	0	1	0	1	1	1	1	1	1
M623	0	0	0	0	0	0	0	0	0	0	0	0	0	0	0	0	0	0	0	0	0	0	0	0	0	0	0	0	0	0	0	0	0	0	0	0	0	0	0	0	0	0	0	0	0	0	0	0	0
M624	0	0	0	0	0	0	0	0	0	0	0	0	0	0	0	0	0	0	0	0	0	0	0	0	0	0	0	0	0	0	0	0	0	0	0	0	0	0	0	0	0	0	0	0	0	0	0	0	0
M625	0	0	0	0	0	0	0	0	0	0	0	0	0	0	0	0	0	0	2	0	0	0	0	0	0	0	0	0	0	0	0	0	0	0	0	0	0	0	0	0	0	0	0	0	0	0	0	0	0
M626	2	0	0	0	0	2	2	2	2	0	0	0	0	2	0	0	0	0	2	0	2	2	1	2	2	2	2	2	2	2	2	2	2	2	2	0	2	0	0	0	2	2	0	2	2	2	0	0	0
M627	0	0	0	0	0	0	0	0	0	0	0	0	0	0	0	0	0	0	0	0	0	0	0	0	0	0	0	0	0	0	0	0	0	0	0	0	0	0	0	0	0	0	0	0	0	0	0	0	0
M628	1	2	2	2	2	1	1	1	1	2	2	2	2	1	2	2	2	2	1	2	1	0	1	0	0	2	0	0	0	2	0	2	0	0	1	0	0	0	0	2	2	0	0	0	2	0	0	0	0
M629	0	0	0	0	0	0	0	0	0	0	0	0	0	0	0	0	0	0	0	0	0	0	0	0	0	2	2	0	0	0	0	0	0	0	0	0	0	2	0	0	0	2	2	0	0	0	0	0	2
M630	0	0	0	0	0	0	0	0	0	0	0	0	0	0	0	0	0	0	0	0	0	2	0	2	2	2	2	2	0	0	1	1	0	0	0	2	0	2	1	0	0	2	0	2	2	0	2	2	0
M631	0	0	0	0	0	0	0	0	0	0	0	0	0	0	0	0	0	0	0	0	0	0	0	0	0	0	0	0	0	0	0	0	0	0	0	0	0	0	0	0	0	0	0	0	0	0	0	0	0
M632	0	0	0	0	0	0	0	0	0	0	0	0	0	0	0	0	0	0	2	0	0	0	0	0	0	0	0	0	0	0	0	0	0	0	0	0	0	0	0	0	0	0	0	0	0	0	0	0	0
M633	0	0	0	0	0	0	0	0	0	0	0	0	0	0	0	0	0	0	0	0	0	0	0	0	0	0	0	0	0	0	0	0	0	0	0	0	0	0	0	0	0	0	0	0	0	0	0	0	0
M634	0	0	0	0	0	0	0	2	0	2	2	2	2	0	0	2	0	0	2	0	0	0	0	0	0	0	0	0	0	0	0	0	0	0	0	0	0	0	0	0	0	0	0	0	0	0	0	0	0
M635	0	0	0	0	0	0	0	0	0	0	0	0	0	0	0	0	0	0	0	0	0	0	0	0	0	0	0	0	0	0	0	0	0	0	0	0	0	0	0	0	0	0	0	0	0	0	0	0	0
M636	0	0	0	0	0	0	0	0	0	2	2	2	2	0	1	2	0	0	0	0	0	0	0	2	0	0	0	2	0	0	0	0	0	1	0	0	0	0	0	0	0	0	0	2	0	0	0	2	0
M637	0	0	0	0	0	0	0	0	0	0	0	0	0	0	0	0	0	0	0	0	0	0	0	0	0	0	0	0	0	0	0	0	0	0	0	0	0	0	0	0	0	0	0	0	0	0	0	0	0
M638	0	2	0	1	2	0	0	0	0	0	0	0	0	0	0	0	2	2	0	2	0	2	2	2	2	2	2	0	0	0	0	0	0	0	2	0	2	2	0	1	2	0	0	0	0	0	0	0	1
M639	0	0	0	0	0	0	0	0	0	0	0	0	0	0	0	0	0	0	0	0	0	0	0	2	0	0	0	0	0	0	2	2	0	0	0	0	0	0	0	0	0	0	0	0	2	0	2	0	0
M640	0	0	0	0	0	0	0	0	0	0	0	0	0	0	0	0	0	0	0	0	0	0	0	0	0	0	0	0	0	0	0	0	0	0	0	0	0	0	0	0	0	0	0	0	0	0	0	0	0
M641	0	0	0	0	0	0	0	0	0	0	0	0	0	0	0	0	0	0	0	0	0	2	2	2	2	2	2	2	0	0	0	0	0	2	2	2	2	2	2	0	0	2	1	0	0	0	2	2	0
M642	0	0	0	0	0	0	0	0	0	0	0	0	0	0	0	0	0	0	0	0	0	2	0	0	0	2	2	0	0	0	0	0	0	0	2	0	0	2	2	0	0	0	0	0	0	0	0	2	0
M643	2	2	2	2	2	2	2	2	2	0	0	0	0	2	0	0	2	2	2	2	2	2	2	2	0	2	2	0	2	0	2	0	2	0	2	0	0	2	1	2	2	2	2	0	2	2	2	2	0
M644	2	2	2	2	2	2	2	2	2	0	0	0	0	2	0	0	2	2	0	2	2	0	0	0	0	0	0	0	2	0	0	0	0	0	0	0	0	0	0	0	1	0	0	0	0	0	0	0	0
M645	0	2	2	2	2	0	0	0	0	0	0	0	0	0	0	0	2	2	0	2	0	2	0	2	0	2	2	2	0	2	1	2	0	2	0	2	0	2	2	0	2	0	0	2	0	2	2	2	2
M646	2	0	0	0	0	2	0	2	2	0	0	0	0	2	0	0	0	0	2	0	2	0	2	0	2	0	2	0	0	2	0	2	1	2	2	0	2	0	0	0	0	0	0	0	1	2	0	0	0
M647	2	0	2	2	2	0	2	2	2	2	2	2	2	2	2	2	2	2	0	2	2	2	2	0	0	2	2	2	0	0	2	0	0	2	0	0	0	2	2	0	0	0	2	1	0	2	2	2	2
M648	0	0	0	0	0	0	0	0	0	0	0	0	0	0	0	0	0	0	0	0	0	0	0	0	0	0	0	0	0	0	0	0	0	0	0	0	0	0	0	0	0	0	0	0	0	0	0	0	0
M649	0	0	0	0	0	0	0	0	0	0	0	0	0	0	0	0	0	0	0	0	0	0	0	0	0	0	0	0	0	0	0	0	0	0	0	0	0	0	0	0	0	0	0	0	0	0	0	0	0
M650	0	0	-	0	0	0	0	0	0	2	2	2	1	0	2	2	0	0	2	0	0	0	0	0	0	0	0	0	-	0	0	0	0	0	0	0	0	2	-	0	0	0	2	0	0	0	0	0	0
M651	2	0	0	0	0	2	2	2	2	0	0	0	0	2	0	0	0	0	0	0	2	0	2	0	0	0	2	0	0	0	0	2	2	0	0	0	0	2	0	0	2	0	0	0	2	2	0	0	0
M652	0	0	0	0	0	0	0	0	0	0	0	0	0	0	0	0	0	0	0	0	0	1	0	2	2	0	0	2	2	0	0	2	0	2	0	0	2	0	0	2	2	2	2	2	0	2	2	0	2
M653	0	0	0	0	0	0	0	0	0	0	0	0	0	0	0	0	0	0	0	0	0	0	0	0	0	0	0	0	0	0	0	0	0	0	0	0	0	0	0	0	0	0	0	0	0	0	0	0	0
M654	0	0	0	0	0	0	0	0	0	0	0	0	0	0	0	0	0	2	0	0	0	0	0	2	0	0	2	2	2	0	2	0	0	2	2	0	0	2	1	0	0	0	2	0	0	2	2	1	2
M655	0	0	0	0	0	0	0	0	0	0	0	0	0	0	0	0	0	0	0	0	0	0	0	0	0	0	0	0	0	0	0	0	0	0	0	0	0	0	0	0	0	0	0	0	0	0	0	0	0
M656	0	0	0	0	0	0	0	0	0	0	0	0	0	0	0	0	0	0	0	0	0	0	0	0	0	0	0	0	0	0	0	0	0	0	0	0	0	0	0	0	0	0	0	0	0	0	0	0	0
M657	0	0	0	0	0	0	0	0	0	0	0	0	0	0	0	0	0	0	0	0	0	-	0	0	0	0	0	0	0	0	0	0	0	0	0	0	0	0	0	0	0	0	0	0	0	0	0	0	0
M658	0	0	0	0	0	0	0	0	0	0	0	0	0	0	0	0	0	0	0	0	0	0	0	0	0	0	0	0	0	0	0	0	0	0	0	0	0	0	0	0	0	0	2	0	0	0	0	0	0
M659	0	0	0	0	0	0	0	0	0	0	0	0	0	0	0	0	0	0	0	0	0	0	0	0	0	0	0	0	0	0	0	0	0	0	0	0	0	0	0	0	0	0	0	0	0	0	0	0	0
M660	0	0	0	0	0	0	0	0	0	0	0	0	0	0	0	0	0	0	0	0	0	0	0	0	0	0	0	0	0	0	0	0	0	0	0	0	0	0	0	0	0	0	0	0	0	0	0	0	0
M661	0	0	0	0	0	0	0	0	0	0	0	0	0	0	0	0	0	0	0	0	0	2	2	0	2	2	2	0	0	0	0	0	0	0	0	0	2	2	0	0	0	0	0	0	0	0	2	2	0
M662	0	1	1	2	1	0	0	0	0	0	0	0	0	0	0	0	1	2	0	2	0	0	2	0	0	2	0	2	2	2	2	0	2	0	0	0	0	0	0	2	0	0	0	1	0	2	0	0	2
M663	0	0	0	0	0	0	0	0	0	0	0	0	0	0	0	0	0	0	2	0	0	0	0	0	0	0	0	0	0	0	0	0	0	0	0	0	0	0	0	0	0	0	0	0	0	0	0	0	0
M664	0	0	0	0	0	0	0	0	0	0	0	0	0	0	0	0	0	0	2	0	0	0	0	0	0	0	0	0	0	0	0	0	0	0	0	0	0	0	0	0	0	0	0	0	0	0	0	0	0
M665	2	1	1	1	1	2	2	2	2	0	0	0	0	2	0	0	1	1	0	1	2	2	2	2	2	2	0	0	-	0	0	0	0	2	0	0	1	0	0	2	0	1	0	0	0	0	1	0	0
M666	0	0	0	0	0	0	0	0	0	0	0	0	0	0	0	0	0	0	0	0	0	0	0	0	0	0	0	0	0	0	0	0	0	0	0	0	0	0	0	0	0	0	0	0	0	0	0	0	0
M667	0	0	0	0	0	0	0	0	0	0	0	0	0	0	0	0	0	0	0	0	0	0	0	0	0	0	0	0	0	0	0	0	0	0	0	0	0	0	0	0	0	0	0	0	0	0	0	0	0
M668	0	0	0	0	0	0	0	0	2	0	0	0	0	0	0	0	0	0	2	0	0	2	0	2	0	0	0	0	2	0	2	0	2	0	0	0	0	0	1	0	0	0	0	0	2	0	2	2	0
M669	0	0	0	0	0	0	0	0	0	0	0	0	0	0	0	0	0	0	2	0	0	0	0	0	0	0	0	0	0	0	0	0	0	0	0	0	0	0	0	0	0	0	0	0	0	0	0	0	0
M670	2	2	2	2	2	2	2	0	2	0	-	-	0	2	0	0	2	-	0	2	2	2	2	1	0	0	2	2	2	0	2	0	2	2	0	0	0	2	2	2	0	2	0	2	1	0	2	2	0
M671	2	0	0	0	0	2	2	1	2	0	0	0	0	2	0	0	0	0	1	0	2	0	2	0	0	0	0	0	0	0	0	0	0	0	2	0	0	0	-	2	0	0	1	0	0	1	0	0	0
M672	0	0	0	0	0	0	0	0	0	0	0	0	0	0	0	0	0	0	2	0	0	0	0	0	0	0	0	0	0	0	0	0	-	0	0	0	0	0	-	0	0	0	0	0	0	0	0	0	0
M673	0	0	0	0	0	0	0	0	0	0	0	0	0	0	0	0	0	0	0	0	0	0	0	0	0	0	0	0	0	0	0	0	0	0	0	0	0	0	0	0	0	0	0	0	0	0	0	0	0
M674	0	0	0	0	0	0	0	0	0	0	0	0	0	0	0	0	0	0	0	0	0	0	0	0	0	0	0	0	0	0	0	0	0	0	0	0	0	0	0	0	0	0	0	0	0	0	0	0	0
M675	2	2	2	2	2	2	2	2	2	0	0	0	0	2	0	0	2	1	2	2	2	2	0	1	2	1	1	2	2	1	1	2	2	2	1	1	2	1	2	1	2	1	1	2	2	1	2	1	1
M676	2	2	2	2	2	2	2	2	2	2	2	2	2	2	2	2	2	2	0	2	2	2	0	0	2	0	2	0	0	2	2	0	2	0	2	2	2	0	1	2	0	0	0	0	2	0	0	2	0
M677	0	0	0	0	0	0	0	0	0	0	0	0	0	0	0	0	0	0	0	0	0	0	0	2	0	2	2	2	0	0	2	0	0	2	0	2	0	2	2	0	0	0	0	2	0	0	0	2	0
M678	2	2	2	2	2	2	2	2	2	0	0	0	0	2	0	0	2	2	2	2	2	0	0	1	2	1	1	1	1	2	2	2	0	2	2	0	2	1	0	1	0	2	2	1	1	2	2	0	1
M679	2	0	-	0	0	2	2	2	2	0	0	0	0	2	0	0	0	0	0	0	2	2	0	0	2	0	0	0	0	0	1	2	2	0	2	1	1	0	0	0	1	0	2	-	2	0	0	0	2
M680	0	0	0	0	0	0	0	0	0	0	0	0	0	0	0	0	0	0	0	0	0	0	0	0	0	0	0	0	0	0	0	0	0	0	0	0	0	0	0	0	0	0	0	0	0	0	0	0	0
M681	0	0	0	0	0	0	0	0	0	0	0	0	0	0	0	0	0	0	0	0	0	0	0	0	0	0	0	0	0	0	0	0	0	0	0	0	0	0	0	0	0	0	0	0	0	0	0	0	0
M682	2	0	0	0	0	2	2	2	2	2	2	2	2	2	2	2	2	0	2	0	2	0	1	2	2	0	1	0	1	2	0	2	1	2	1	0	2	1	0	2	0	2	2	0	2	1	2	0	0
M683	2	2	2	2	2	2	2	2	2	0	0	0	0	2	0	0	2	2	0	2	2	0	0	0	0	0	0	2	0	0	2	0	0	0	0	0	0	0	0	0	0	0	0	2	0	0	2	0	0
M684	0	0	0	0	0	0	0	0	0	0	0	0	0	0	0	0	0	0	0	0	0	0	0	2	0	2	0	2	0	0	2	0	0	0	0	2	0	0	0	0	0	0	0	2	0	0	2	0	2
M685	0	0	0	0	0	0	0	0	0	0	0	0	0	0	0	0	0	0	0	0	0	0	0	0	0	0	0	0	0	0	0	0	0	0	0	0	0	0	0	0	0	0	0	0	0	0	0	0	0
M686	2	0	0	0	0	2	2	2	2	2	2	2	2	2	2	2	0	0	2	0	2	2	2	2	1	2	2	1	2	1	2	2	2	0	0	2	1	2	1	0	2	0	2	1	0	2	2	1	2
M687	0	0	0	0	0	0	0	0	0	0	0	0	0	0	0	0	0	0	2	0	0	2	2	2	2	2	2	2	1	0	2	2	2	0	2	2	2	1	0	2	1	0	1	2	2	0	2	0	2
M688	0	0	0	0	0	0	0	0	0	2	2	2	2	0	2	2	0	0	2	0	0	0	2	2	2	2	2	2	1	2	0	0	2	0	0	2	2	2	2	0	0	0	0	2	0	2	2	2	1
M689	0	2	2	2	2	0	0	0	0	2	2	2	2	0	2	2	2	2	0	2	0	0	2	0	0	2	2	2	0	1	1	1	1	0	1	0	0	0	2	-	2	0	0	2	1	1	0	2	2
M690	0	0	0	0	0	0	0	0	0	0	0	0	0	0	0	0	0	0	0	2	0	2	0	2	0	2	0	2	0	0	1	2	2	2	2	2	0	0	2	0	0	2	0	2	0	0	2	2	0
M691	0	0	0	0	0	0	0	0	0	0	0	0	0	0	0	0	0	0	0	0	0	0	0	2	2	0	0	0	0	0	2	0	0	0	2	1	2	0	2	0	0	0	0	0	2	0	0	0	2
M692	0	0	0	0	0	0	0	0	0	0	0	0	0	0	0	0	0	0	0	0	0	0	0	0	0	0	2	0	0	0	0	0	0	0	0	0	0	0	0	0	0	0	0	0	0	0	0	0	0
M693	2	2	2	2	2	2	1	1	2	2	2	2	2	1	2	2	2	2	0	2	1	0	2	0	0	0	0	2	0	2	0	0	0	0	0	0	0	0	0	0	0	2	2	2	2	0	2	0	0
M694	0	0	0	0	0	0	0	0	0	0	0	0	0	0	0	0	0	0	0	0	0	0	0	0	0	0	0	0	0	0	0	0	0	0	0	0	0	0	0	0	0	0	0	0	0	0	0	0	0
M695	0	0	0	0	0	0	0	0	0	2	2	2	2	0	2	2	0	0	0	0	0	0	0	0	0	0	0	0	0	0	0	0	0	0	0	0	0	0	0	0	0	0	0	0	0	0	0	0	0
M696	0	0	0	0	0	0	0	0	0	0	0	0	0	0	0	0	0	0	2	0	0	0	0	0	0	0	0	0	0	0	0	0	0	0	0	0	0	0	0	0	0	0	0	0	-	0	0	0	0
M697	0	0	0	0	0	0	0	0	0	0	0	0	0	0	0	0	0	0	0	0	0	0	0	0	0	0	0	0	0	0	0	0	0	0	0	0	0	0	0	0	0	0	0	0	0	0	0	0	0
M698	1	2	2	2	2	1	1	1	1	1	1	1	1	1	1	1	2	2	1	2	1	0	1	0	0	1	1	1	2	2	2	1	1	1	2	2	0	1	2	2	1	2	2	1	1	2	1	2	2
M699	0	0	0	0	0	0	0	0	0	2	2	2	2	0	2	2	0	0	2	0	0	0	0	0	0	0	0	0	0	0	0	0	0	0	0	0	0	0	0	0	0	0	0	0	0	0	0	0	0
M700	2	0	0	0	0	2	2	2	2	1	1	1	1	2	1	1	0	0	2	0	2	0	0	2	1	2	2	2	1	0	1	2	1	2	1	2	1	1	0	1	0	2	2	2	0	0	2	0	2
M701	2	2	2	2	2	2	2	2	2	2	2	2	2	2	2	2	2	2	2	2	2	1	2	0	2	2	2	0	0	1	2	2	2	2	0	0	2	2	0	2	1	2	2	0	2	2	2	0	0
M702	0	0	0	0	0	0	0	0	0	0	0	0	0	0	0	0	0	0	2	0	0	0	0	0	0	0	0	0	0	0	0	0	-	0	0	0	0	0	0	0	0	0	0	0	0	0	0	0	0
M703	2	2	2	2	2	2	2	1	2	2	2	2	1	2	2	2	2	2	0	2	0	0	2	0	0	0	0	0	0	2	0	0	2	2	2	0	0	0	0	0	0	2	0	0	0	2	2	0	0
M704	0	0	0	0	0	0	0	0	0	2	2	2	0	0	2	2	0	0	2	0	0	0	0	0	0	0	-	0	-	0	0	0	0	0	0	0	0	0	0	0	0	0	0	-	0	0	0	0	0
M705	0	0	0	0	0	0	0	0	0	0	0	0	0	0	0	0	0	0	0	0	0	0	0	0	0	0	0	0	0	0	0	0	0	0	0	0	0	0	0	0	0	0	0	0	0	0	0	0	0
M706	0	0	0	2	0	0	0	0	0	0	0	0	0	0	0	0	0	0	2	0	0	0	0	0	0	0	0	0	0	0	0	0	0	0	0	0	0	0	0	0	0	0	0	0	0	0	0	0	0
M707	0	0	0	0	0	0	0	0	0	0	0	0	0	0	0	0	0	0	0	0	0	0	0	2	0	0	0	0	0	0	0	0	0	0	0	0	0	0	0	0	0	0	0	0	0	0	2	0	0
M708	0	0	0	0	0	0	0	0	0	0	0	0	0	0	0	0	0	0	0	0	0	0	0	0	0	0	0	0	0	0	0	0	0	0	0	0	0	0	0	0	0	0	0	0	0	0	0	0	0
M709	0	2	2	2	2	0	0	0	0	1	1	1	1	0	1	1	2	2	2	2	0	0	2	2	0	2	2	1	-	0	2	2	0	0	0	2	0	2	-	0	0	2	0	1	0	0	1	1	2
M710	2	1	1	1	1	2	2	2	2	2	2	2	2	2	2	2	1	1	0	1	2	1	2	1	2	1	2	1	1	2	1	2	2	2	2	2	2	2	1	1	0	1	2	1	0	2	2	1	1
M711	0	0	0	0	0	0	0	0	0	2	2	2	2	0	0	2	0	0	2	0	0	0	0	0	0	0	2	0	0	0	0	0	0	2	0	0	2	2	0	0	0	0	0	0	0	0	0	0	0
M712	0	2	2	2	2	0	0	0	0	0	0	0	0	0	0	0	2	2	0	2	0	0	0	0	2	2	2	2	0	0	2	0	0	0	0	2	2	0	0	0	2	2	0	2	0	0	0	0	2
M713	0	0	0	0	0	0	0	0	0	0	0	0	0	0	0	0	0	0	0	0	0	0	0	0	0	0	0	0	0	0	0	0	0	0	0	0	0	0	0	0	0	0	0	0	0	0	0	0	0
M714	0	0	0	0	0	0	0	0	0	0	0	0	0	0	0	0	0	0	2	0	0	0	0	0	0	0	0	0	0	0	0	0	0	0	0	0	0	0	0	0	0	0	0	0	0	0	0	0	0
M715	0	0	0	0	0	0	0	0	0	2	2	2	2	0	2	2	0	0	0	0	0	0	0	2	2	0	0	0	2	0	0	2	2	2	2	2	0	0	0	2	1	1	1	0	2	0	2	2	2
M716	0	0	0	0	0	0	0	0	0	0	0	0	0	0	0	0	0	0	2	0	0	0	0	0	0	0	0	0	0	0	0	0	0	0	0	0	0	0	0	0	0	0	0	0	0	0	0	0	0
M717	0	0	0	0	0	0	0	0	0	0	0	0	0	0	0	0	0	0	2	0	0	0	0	0	0	0	0	0	0	0	0	0	0	0	0	0	0	0	0	0	0	0	0	0	0	0	0	0	0
M718	0	0	0	0	0	0	0	0	0	0	0	0	0	0	0	0	0	0	0	0	0	0	0	0	0	0	0	0	0	0	0	0	0	0	0	0	0	0	0	0	0	0	0	0	0	0	0	0	0
M719	0	0	0	0	0	0	0	0	0	0	0	0	0	0	0	0	0	0	2	0	0	0	0	0	0	0	0	0	0	0	0	0	0	0	0	0	0	2	0	0	0	0	0	0	0	0	0	0	0
M720	0	0	0	0	0	0	0	0	0	0	0	0	0	0	0	0	0	0	0	0	0	0	0	0	0	0	0	0	0	0	0	0	0	0	0	0	0	0	0	0	0	0	0	0	0	0	0	0	0
M721	0	0	0	0	0	0	0	0	0	0	0	0	0	0	0	0	0	0	2	0	0	0	0	0	0	0	0	0	0	0	0	0	0	-	0	0	0	0	0	0	0	0	0	0	0	0	0	0	0
M722	1	1	1	1	1	1	1	1	1	1	1	1	1	1	1	1	1	1	1	1	1	2	1	1	2	2	1	1	0	1	1	1	1	1	1	2	2	1	1	2	1	2	2	1	1	1	1	1	2
M723	2	2	2	2	2	2	2	2	2	0	0	0	0	2	0	0	2	2	0	2	2	0	0	0	0	2	0	0	2	0	0	0	0	0	1	0	0	0	0	2	0	0	0	0	2	0	0	0	0
M724	0	0	0	0	0	0	0	0	0	0	0	0	0	0	0	0	0	0	0	0	0	0	0	0	2	0	0	0	0	0	0	0	0	0	0	0	2	0	0	0	0	0	0	0	0	0	0	0	0
M725	0	0	0	0	0	0	0	0	0	0	0	0	0	0	0	0	0	0	0	0	0	0	0	0	2	0	0	2	2	0	2	2	0	2	0	2	2	0	2	0	0	2	0	2	0	0	0	2	0
M726	0	0	0	0	0	0	0	0	0	0	0	0	0	0	0	0	0	0	0	0	0	0	0	2	2	0	0	-	2	0	0	2	2	0	0	-	2	-	0	0	2	0	2	0	2	1	-	0	0
M727	0	2	2	2	2	0	0	0	0	0	0	0	0	0	0	0	2	2	0	2	0	1	0	0	2	2	2	2	0	2	0	2	0	0	0	2	2	2	0	2	2	2	0	2	2	2	2	0	2
M728	0	0	0	0	0	0	0	0	0	0	0	0	0	0	0	0	0	0	0	0	0	0	0	0	0	0	0	0	0	0	0	0	0	0	0	0	0	0	0	0	0	0	0	0	0	0	0	0	0
M729	1	1	1	1	1	1	1	1	1	2	2	2	2	1	2	2	1	1	2	1	1	2	2	0	1	0	1	0	1	2	0	2	2	0	1	2	1	1	0	1	0	2	0	0	2	2	0	0	2
M730	0	2	2	2	2	0	0	0	0	2	2	2	2	0	2	2	2	2	0	2	0	1	2	1	2	0	2	2	2	2	2	0	2	0	0	1	2	2	1	2	2	2	2	2	2	2	2	1	0
M731	2	2	2	2	2	2	2	2	2	2	2	2	2	2	2	2	2	2	0	2	2	0	0	0	2	2	0	2	2	1	0	0	1	2	2	2	2	0	2	2	0	0	0	2	2	1	2	2	2
M732	0	0	0	0	0	0	0	0	0	0	0	0	0	0	0	0	0	0	0	0	0	0	0	0	0	0	0	0	0	0	0	0	0	0	0	0	0	0	0	0	0	0	0	0	0	0	0	0	0
M733	0	0	0	0	0	0	0	0	0	0	0	0	0	0	0	0	0	0	2	0	0	0	0	0	0	0	0	0	0	0	0	0	0	0	0	0	0	0	0	0	0	0	0	0	0	0	0	0	0
M734	0	0	0	0	0	0	0	0	0	2	2	2	2	0	2	2	0	0	0	0	0	2	0	2	2	2	2	2	0	0	2	0	0	0	2	0	2	0	2	2	2	1	2	2	0	0	0	2	1
M735	0	0	0	0	0	0	0	0	0	0	0	0	0	0	0	0	0	0	0	0	0	0	0	0	0	0	0	0	0	0	0	0	0	0	0	0	0	0	0	0	0	0	0	0	0	0	0	0	0
M736	0	0	2	0	0	0	0	0	0	2	0	0	0	0	0	0	0	0	0	0	0	2	0	2	2	0	2	0	0	0	0	0	2	0	2	1	2	0	0	2	2	2	2	0	0	2	0	0	0
M737	0	0	0	0	0	0	0	0	0	0	0	0	0	0	0	0	0	0	0	0	0	0	0	0	0	0	0	0	0	0	0	0	0	0	0	0	0	0	0	0	0	0	0	0	0	0	0	0	0
M738	1	1	1	1	1	1	1	1	1	2	2	2	2	1	2	2	1	1	1	1	1	0	1	0	0	0	2	0	2	2	2	2	1	1	2	0	0	2	1	0	1	1	2	0	0	1	0	1	2
M739	2	0	0	0	0	2	2	2	2	1	1	1	1	2	1	1	0	0	1	0	2	2	1	2	2	1	2	1	1	1	2	1	2	1	1	2	0	2	-	1	1	0	1	1	2	1	2	1	1
M740	1	1	1	1	1	1	1	1	1	2	2	2	2	1	2	2	1	1	1	1	1	1	1	1	1	1	2	1	1	1	1	2	0	2	1	2	1	2	2	1	2	2	1	1	2	2	2	2	1
M741	0	0	0	0	0	0	0	0	0	0	0	0	0	0	0	0	0	0	0	0	0	0	0	0	0	0	0	0	0	0	0	0	0	0	0	0	0	0	0	0	0	0	0	0	0	0	0	0	0
M742	2	0	0	0	0	2	2	2	2	2	2	2	2	2	2	2	0	0	2	0	2	2	2	0	0	0	2	0	0	0	0	2	0	2	2	0	0	2	0	2	0	0	0	0	2	0	0	0	0
M743	2	2	2	2	2	2	2	2	2	0	0	0	0	2	0	0	2	2	2	2	2	2	0	2	2	0	0	0	0	2	2	0	0	0	0	0	2	0	0	0	2	2	0	0	2	2	2	0	0
M744	0	0	0	0	0	0	0	0	0	0	0	0	0	0	0	0	0	0	0	0	0	0	0	0	2	0	0	0	0	0	0	0	0	0	0	0	2	0	0	0	2	0	2	0	0	0	0	0	0
M745	0	0	0	0	0	0	0	0	0	0	0	0	0	0	0	0	0	0	0	0	0	0	0	0	1	0	2	0	2	0	0	0	0	0	0	2	2	0	0	2	0	0	0	0	0	0	0	0	2
M746	0	0	0	0	0	0	0	0	0	0	0	0	0	0	0	0	0	0	0	0	0	0	0	0	0	0	0	0	0	0	0	0	0	0	0	0	0	0	0	0	0	0	0	0	0	0	0	0	0
M747	0	0	0	0	0	0	0	0	0	0	0	0	0	0	0	0	0	0	0	0	0	0	0	0	0	0	0	0	0	0	0	0	0	0	0	0	0	0	0	0	0	0	0	0	0	0	0	0	0
M748	0	0	0	0	0	0	0	0	0	0	0	0	0	0	0	0	0	0	0	0	0	0	0	0	0	0	0	0	0	0	0	0	0	0	0	0	0	0	0	0	0	0	0	0	0	0	0	0	0
M749	0	0	0	0	0	0	0	0	0	0	0	0	0	0	0	0	0	0	0	0	0	0	0	0	0	0	0	0	0	0	0	0	0	0	0	0	0	0	0	0	0	0	0	0	0	0	0	0	0
M750	0	0	0	0	0	0	0	0	2	0	0	0	0	0	0	0	0	0	0	0	0	0	0	0	2	0	2	0	2	2	0	0	0	0	2	0	2	0	0	2	2	0	2	0	0	0	0	0	2
M751	0	0	0	0	0	0	0	0	0	0	0	0	0	0	0	0	0	0	0	0	0	0	2	0	2	0	0	0	2	2	0	2	2	0	2	0	2	0	0	0	0	0	2	0	1	2	0	0	0
M752	0	0	0	0	0	0	0	0	0	0	0	0	0	0	0	0	0	0	0	0	0	0	0	0	0	0	0	2	0	0	2	0	0	0	0	2	0	0	1	0	0	0	0	0	0	0	2	2	0
M753	2	0	0	0	0	2	2	2	2	0	0	0	0	2	0	0	0	0	2	0	2	2	1	0	0	0	2	0	2	2	0	2	0	0	0	0	0	2	0	0	2	2	0	0	0	2	2	0	0
M754	0	0	0	0	0	0	0	0	0	2	2	2	2	0	2	2	0	0	2	0	0	0	0	0	0	0	0	2	0	0	0	0	0	0	0	0	0	0	0	0	0	0	0	0	0	0	0	0	0
M755	2	2	2	2	2	2	2	2	2	0	0	0	0	2	0	0	2	2	0	2	2	0	0	2	0	2	2	2	2	2	2	2	0	0	0	2	0	2	1	2	0	2	0	2	0	0	0	1	0
M756	2	2	2	2	2	2	2	2	2	0	0	0	0	2	0	0	2	2	2	2	2	2	0	2	2	1	2	1	2	2	1	1	2	2	2	2	2	2	2	2	0	1	2	1	2	2	2	2	2
M757	0	0	0	0	0	0	0	0	0	0	0	0	0	0	0	0	0	0	0	0	0	0	0	0	0	0	0	0	0	0	0	0	0	0	0	0	0	0	0	0	0	0	0	0	0	0	0	0	0
M758	0	0	0	0	0	0	0	0	0	0	0	0	0	0	0	0	0	0	0	0	0	0	0	0	0	0	0	0	0	0	2	0	0	0	2	0	0	0	0	0	2	0	2	0	0	0	2	0	0
M759	0	0	0	0	0	0	0	0	0	0	0	0	0	0	0	0	0	0	0	0	0	0	0	0	0	0	0	0	0	0	2	0	0	0	0	0	0	0	0	0	0	0	0	0	0	0	0	0	0
M760	0	0	0	0	0	0	0	0	0	0	0	0	0	0	0	0	0	0	2	0	0	0	0	0	0	0	0	0	0	0	0	0	0	0	0	0	0	0	-	0	0	0	0	0	0	0	0	0	0
M761	0	0	0	0	0	0	0	0	0	0	0	0	0	0	0	0	0	0	0	0	0	1	0	1	2	0	2	2	2	0	2	2	2	2	2	1	2	2	2	1	2	2	2	2	1	0	1	2	0
M762	0	0	0	0	0	0	0	0	0	0	0	0	0	0	0	0	0	0	0	0	0	0	0	0	0	0	0	0	0	0	0	0	0	0	0	0	0	0	0	0	0	0	0	0	0	0	0	0	0
M763	0	0	0	0	0	0	0	0	0	0	0	0	0	0	0	0	0	0	0	0	0	0	0	0	0	0	0	0	0	0	0	0	0	0	0	0	0	0	0	0	0	0	0	0	0	0	0	0	0
M764	0	0	0	0	0	0	0	0	0	0	0	0	0	0	0	0	0	0	0	0	0	0	0	0	0	0	0	0	0	0	0	0	0	0	0	0	0	0	0	0	0	0	0	0	0	0	0	0	0
M765	0	0	0	0	0	0	0	0	0	0	0	0	0	0	0	0	0	0	2	0	0	0	0	0	0	0	0	0	0	0	0	0	0	0	0	0	0	0	0	0	0	0	0	0	0	0	0	0	0
M766	2	1	1	1	1	2	2	2	2	0	0	0	0	2	0	0	1	1	2	1	2	1	1	1	1	1	2	1	1	2	1	2	1	1	1	1	1	1	1	1	1	1	1	1	1	2	1	1	1
M767	2	2	2	2	2	2	2	2	2	2	2	2	2	2	2	2	2	2	2	2	2	2	2	2	2	2	2	1	0	2	2	1	0	1	0	1	2	2	1	0	1	0	2	1	2	0	2	1	1
M768	2	0	0	2	0	2	2	2	2	2	2	2	2	2	2	2	0	0	2	0	2	2	1	0	2	0	1	0	2	1	0	1	2	2	2	2	2	1	0	2	2	2	1	0	1	1	1	0	2
M769	2	0	0	0	0	2	2	2	2	2	2	2	2	2	2	2	0	0	2	0	2	0	2	0	0	0	2	0	0	2	0	2	2	2	2	0	0	0	0	0	2	0	2	0	2	2	0	0	0
M770	0	2	0	0	0	0	0	0	0	2	2	2	2	0	2	2	0	0	0	0	0	0	0	0	0	0	0	0	0	0	0	2	2	2	0	0	0	0	0	0	2	0	2	0	2	0	0	0	0
M771	0	0	0	2	0	0	0	0	0	0	0	0	0	0	0	0	0	0	0	0	0	0	0	0	2	0	0	0	0	0	0	0	0	0	0	0	0	0	0	0	2	0	0	0	0	0	0	0	0
M772	0	2	2	2	2	0	0	0	0	0	0	0	0	0	0	0	2	2	0	2	0	0	0	1	0	2	0	2	0	0	2	2	0	2	0	2	0	0	0	0	0	2	2	2	2	0	2	0	2
M773	0	2	2	2	2	0	0	0	0	1	1	1	1	0	-	1	2	2	0	2	0	2	2	0	2	2	2	0	2	0	-	0	0	0	2	2	2	1	0	1	0	2	2	2	0	0	0	0	2
M774	0	0	0	0	0	0	0	0	0	0	0	0	0	0	0	0	0	0	0	0	0	0	0	0	0	0	0	2	0	0	0	0	0	0	0	0	0	0	0	0	0	0	0	2	0	0	2	0	0
M775	2	2	2	2	2	2	2	2	2	0	0	0	0	2	0	0	2	2	0	2	0	2	0	2	2	2	0	2	1	0	2	2	0	2	2	2	1	2	1	1	0	2	0	2	0	0	2	2	2
M776	2	0	0	0	0	2	2	2	2	2	2	2	2	2	2	2	0	0	2	0	2	0	1	0	0	0	0	0	0	2	2	0	2	2	2	0	0	0	0	0	0	0	0	0	0	2	0	0	0
M777	2	1	1	1	1	2	2	2	2	0	0	0	0	2	0	2	1	1	0	1	2	2	2	2	2	2	2	1	2	0	1	0	2	0	2	0	2	2	1	2	2	0	0	1	2	2	1	1	1
M778	0	0	0	0	0	0	0	0	0	2	2	2	2	0	2	2	0	0	2	0	0	0	0	0	0	0	0	0	0	0	0	0	0	0	0	0	0	0	0	0	0	0	0	0	0	0	0	0	0
M779	0	0	0	0	0	0	0	0	0	0	0	-	-	0	0	0	0	0	2	0	0	0	0	0	0	0	0	0	0	0	0	0	0	0	0	0	0	0	0	0	0	0	0	0	0	0	0	0	0
M780	2	2	2	2	2	2	2	2	2	2	2	2	2	2	2	2	2	2	2	2	2	1	2	1	2	1	2	2	2	0	2	2	2	2	2	1	2	2	1	1	0	1	0	2	1	2	1	1	2
M781	0	0	0	0	0	0	0	0	0	0	0	0	0	0	0	0	0	0	0	0	0	0	0	0	0	0	0	0	0	0	0	0	0	0	0	0	0	0	0	0	0	0	0	0	0	0	0	0	0
M782	0	0	0	0	0	0	0	0	0	0	0	0	0	0	0	0	0	0	0	0	0	0	0	0	0	0	0	0	0	0	0	0	0	0	0	0	0	0	2	0	0	0	0	0	0	0	0	2	0
M783	0	0	0	0	0	0	0	0	0	0	0	0	0	0	0	0	0	0	2	0	0	0	0	0	0	0	0	0	0	0	0	0	0	0	0	0	0	0	0	0	0	0	0	0	0	0	0	0	0
M784	0	0	0	0	0	0	0	0	0	0	0	0	0	0	0	0	0	0	0	0	0	0	0	0	0	0	0	0	0	0	0	0	0	0	0	0	0	0	0	0	0	0	0	0	0	0	0	0	0
M785	2	2	2	2	2	2	2	2	2	2	2	2	2	2	2	2	2	2	0	2	2	0	2	0	2	0	0	0	2	0	0	0	2	0	0	0	2	0	2	0	0	2	2	0	2	0	0	2	2
M786	1	1	1	1	1	1	1	1	1	1	1	1	1	1	1	1	1	1	1	1	1	1	1	1	1	1	1	1	1	1	1	1	1	1	1	1	1	1	1	1	1	1	1	1	1	1	1	1	1
M787	0	0	0	0	0	0	0	0	0	0	0	0	0	0	0	0	0	0	2	0	0	0	0	2	2	0	2	0	0	2	2	2	2	0	0	2	2	2	2	0	0	0	0	0	1	0	0	2	2
M788	2	2	2	2	2	2	2	2	2	0	0	0	0	2	0	0	2	2	0	2	2	2	2	1	0	0	2	1	2	2	1	0	2	1	2	0	0	2	1	2	0	2	0	1	2	0	2	1	0
M789	2	2	1	2	1	2	2	2	2	0	0	0	0	2	0	0	2	2	0	2	2	0	0	0	0	0	2	0	0	0	0	0	0	0	0	0	0	1	0	2	0	0	0	0	2	2	0	0	0
M790	2	2	2	2	2	2	2	2	2	0	0	0	0	2	0	0	2	2	0	2	2	0	0	0	2	2	2	0	2	2	0	0	2	0	0	2	2	2	0	2	2	2	0	0	0	2	0	0	2
M791	0	0	0	0	0	0	0	0	0	0	0	0	0	0	0	0	0	0	0	0	0	0	0	0	0	0	0	0	0	0	0	0	0	0	0	0	0	0	0	0	0	0	0	0	0	0	0	0	0
M792	0	0	0	0	0	0	0	0	0	0	0	0	0	0	0	0	0	0	0	0	0	0	0	0	0	0	0	0	0	0	0	0	0	0	0	0	0	0	-	0	0	0	0	0	0	0	0	0	0
M793	0	0	0	0	0	0	0	0	0	2	2	2	2	0	2	2	0	0	0	0	0	0	0	0	0	2	0	0	0	2	0	0	2	2	0	0	0	0	0	0	1	0	0	0	0	2	0	0	0
M794	0	2	2	2	2	0	0	0	0	0	0	0	0	0	0	0	2	2	0	2	0	2	0	2	2	2	2	2	2	0	2	2	0	0	2	2	2	0	0	2	2	0	0	2	2	2	2	0	2
M795	0	0	0	2	0	0	0	0	0	0	0	0	0	0	0	0	0	0	2	0	0	0	0	0	0	0	0	0	0	0	0	0	0	0	0	0	0	0	0	0	0	0	0	0	0	0	0	0	0
M796	0	0	0	0	0	0	0	0	0	2	0	0	0	0	0	0	0	0	2	0	0	0	0	0	0	0	0	0	0	0	0	0	0	0	0	0	0	0	0	0	0	0	0	0	0	0	0	0	0
M797	2	0	0	0	0	2	2	2	2	2	2	2	2	2	2	2	0	0	2	0	2	0	2	0	0	0	2	0	0	2	0	0	0	2	2	0	0	0	0	0	2	0	2	0	0	0	0	0	2
M798	0	0	0	0	0	0	0	0	0	0	0	0	2	0	0	0	0	0	0	0	0	0	0	0	2	0	0	0	2	0	0	0	0	0	0	0	0	0	2	2	0	0	0	0	0	0	0	2	0
M799	0	0	0	0	0	0	0	0	0	0	0	0	0	0	0	0	0	0	2	0	0	0	0	0	0	0	0	0	0	0	0	0	0	0	0	0	0	0	0	0	0	0	0	0	0	0	0	0	0
M800	0	0	0	0	0	0	0	0	0	0	0	0	0	0	0	0	0	0	0	0	0	2	0	0	0	0	0	0	0	0	0	0	0	2	0	0	0	0	0	0	0	2	0	0	0	0	2	0	0
M801	0	0	0	0	0	0	0	0	0	0	0	0	0	0	0	0	0	0	0	0	0	0	0	0	0	0	0	0	0	0	0	0	0	0	0	0	0	0	0	0	0	0	0	0	0	0	0	0	0
M802	0	0	0	0	0	0	0	0	0	2	2	2	2	0	2	2	0	0	2	0	0	0	0	0	0	0	0	0	0	0	0	0	0	0	0	0	0	0	0	0	0	0	0	0	0	0	0	0	0
M803	0	0	0	0	0	0	0	0	0	0	0	0	0	0	0	0	0	0	2	0	0	0	0	0	0	0	0	0	0	0	0	0	0	0	0	0	0	0	0	0	0	0	0	0	0	0	0	0	0
M804	0	0	0	0	0	0	0	0	0	0	0	0	0	0	0	0	0	0	0	0	0	0	0	0	0	0	0	0	0	0	0	0	0	0	0	0	0	0	0	0	0	0	0	0	0	0	0	0	0
M805	2	1	2	1	1	2	2	2	2	2	0	0	0	2	0	0	1	1	2	1	2	0	0	0	2	2	2	2	1	2	2	0	0	0	0	0	2	2	0	2	2	2	2	2	2	0	0	0	2
M806	0	2	2	2	2	0	0	0	0	2	2	2	2	0	2	2	2	2	0	2	0	0	0	0	0	0	0	0	2	0	0	0	0	0	0	0	0	0	0	0	0	0	0	0	2	0	2	0	0
M807	0	0	0	0	0	0	0	0	0	0	0	0	0	0	0	0	0	0	0	0	0	0	0	0	0	0	0	0	-	0	0	0	0	0	0	0	0	0	0	0	0	0	0	0	0	0	0	0	0
M808	0	0	0	0	0	0	0	0	0	2	2	2	2	0	2	2	0	0	0	0	0	0	0	0	2	2	2	0	0	2	0	0	0	0	0	2	2	0	2	0	0	2	2	0	0	0	2	2	0
M809	0	0	0	0	0	0	0	0	0	0	0	0	0	0	0	0	0	0	0	0	0	2	2	2	1	0	2	0	0	2	2	2	1	1	2	1	1	0	0	2	1	2	1	0	0	2	2	0	0
M810	0	0	0	0	0	0	0	0	0	0	0	0	0	0	0	0	0	0	0	0	0	0	0	0	0	0	0	0	0	0	0	0	0	0	0	0	0	0	0	0	0	0	0	0	0	0	0	0	0
M811	0	0	0	0	0	0	0	0	0	0	0	0	0	0	0	0	0	0	2	0	0	0	0	0	0	0	0	0	0	0	0	0	0	0	0	0	0	0	0	0	0	0	0	0	0	0	0	0	0
M812	0	0	0	0	0	0	0	0	0	0	0	0	0	0	0	0	0	0	0	0	0	0	0	0	0	0	0	0	0	0	0	0	0	0	0	0	0	0	0	0	0	0	0	0	0	0	0	0	0
M813	0	0	0	0	0	0	0	0	0	0	0	0	0	0	0	0	0	0	0	0	0	0	0	0	0	0	2	0	0	0	0	0	0	0	0	0	0	0	0	0	2	0	1	0	0	0	0	0	2
M814	2	1	1	1	1	2	2	2	2	2	2	2	2	2	2	2	1	1	2	1	2	1	0	1	1	1	2	1	1	0	2	2	2	2	1	1	1	2	1	1	2	1	2	1	1	2	1	1	1
M815	0	0	0	0	0	0	0	0	0	0	0	0	0	0	0	0	0	0	0	0	0	0	0	0	0	0	0	0	0	0	0	0	0	0	0	0	0	0	0	0	0	0	0	0	0	0	0	0	0
M816	0	2	2	2	2	0	0	0	0	2	2	2	2	0	2	2	2	2	0	2	0	1	2	2	2	1	2	1	2	2	2	2	0	1	0	1	2	2	1	2	0	2	1	1	2	0	2	1	1
M817	0	0	0	0	0	0	0	0	0	0	0	0	0	0	0	0	0	0	2	0	0	0	0	0	0	0	0	0	0	0	0	0	0	0	0	0	0	0	0	0	0	0	0	0	0	0	0	0	0
M818	0	0	0	0	0	0	0	0	0	0	0	0	0	0	0	0	0	0	0	0	0	0	0	0	0	0	0	0	0	0	0	0	0	0	0	0	0	0	0	0	2	0	0	0	0	0	0	0	0
M819	2	2	2	2	2	2	2	2	2	0	0	0	0	2	0	0	2	2	2	2	2	2	0	0	0	0	2	0	2	0	0	0	0	0	2	0	0	2	2	1	0	1	0	0	0	0	0	2	0
M820	0	0	0	0	0	0	0	0	0	0	0	0	0	0	0	0	0	0	0	0	0	2	0	0	0	2	0	1	0	-	2	2	0	2	0	0	0	0	2	0	0	0	0	1	0	0	2	2	-
M821	0	0	0	0	0	0	0	0	0	0	0	0	0	0	0	0	0	0	0	0	0	0	0	0	0	0	0	0	0	0	0	0	0	0	0	0	0	0	0	0	0	0	0	0	0	0	0	2	0
M822	0	0	0	0	0	0	0	0	2	2	2	2	2	0	2	2	0	0	2	0	0	0	2	0	0	2	2	1	0	0	2	1	2	2	2	2	0	0	2	0	2	2	2	1	2	0	2	2	2
M823	2	2	2	2	2	2	2	2	2	0	0	0	0	2	0	0	2	2	2	2	2	2	2	2	2	0	2	0	2	1	2	2	1	0	0	0	2	0	2	0	2	2	2	0	1	2	2	2	0
M824	0	0	0	0	0	0	0	0	0	0	0	0	0	0	0	0	0	0	0	0	0	0	0	0	0	0	0	0	0	0	0	0	0	0	0	0	0	0	0	0	0	0	0	0	0	0	0	0	0
M825	2	0	0	0	0	0	0	0	0	2	2	2	2	0	2	2	0	0	2	0	0	0	0	0	0	0	0	0	0	0	0	0	0	0	0	0	0	0	0	0	0	0	0	0	0	0	0	0	0
M826	0	0	0	0	0	0	0	0	0	0	0	0	0	0	0	0	0	0	0	0	0	0	0	0	0	0	0	0	0	0	0	0	0	0	0	0	0	0	0	0	0	0	0	0	0	0	0	0	0
M827	0	0	0	0	0	0	0	0	0	0	0	0	0	0	0	0	0	0	0	0	0	0	0	0	0	0	0	0	0	0	0	0	0	0	0	0	0	0	0	0	0	0	0	0	0	0	0	0	0
M828	0	0	0	0	0	0	0	0	0	0	0	0	0	0	0	0	0	0	0	0	0	0	0	0	0	0	0	0	0	0	0	0	0	0	0	0	0	0	0	0	0	0	0	0	0	0	0	0	0
M829	2	0	0	0	0	2	2	2	2	0	0	0	0	2	0	0	0	0	2	0	2	2	1	0	2	2	2	0	2	1	0	2	2	2	0	2	2	2	2	0	2	0	0	0	2	2	0	2	2
M830	0	0	0	0	0	0	0	0	0	2	2	2	2	0	2	2	0	0	2	0	0	0	0	0	0	0	0	0	0	0	0	0	0	0	0	0	0	0	0	0	0	0	0	0	0	0	0	0	0
M831	0	0	0	0	0	0	0	0	0	0	0	0	0	0	0	0	0	0	0	0	0	0	0	0	0	0	0	0	0	0	0	0	0	0	0	0	0	0	0	0	0	0	0	0	0	0	0	0	0
M832	0	0	0	0	0	0	0	0	0	0	0	0	0	0	0	0	0	0	2	0	0	0	0	0	0	0	0	0	0	0	0	0	0	0	0	0	0	0	0	0	0	0	0	0	0	0	0	0	0
M833	0	0	0	0	0	0	0	0	0	0	0	0	0	0	0	0	0	0	0	0	0	0	0	0	0	0	0	0	0	0	0	0	0	0	0	0	0	0	0	0	0	0	0	0	0	0	0	0	0
M834	0	0	0	0	0	0	0	0	0	0	0	0	0	0	0	2	0	0	0	0	0	0	0	0	0	2	2	2	0	0	2	2	0	0	0	2	0	0	2	0	0	0	0	0	0	0	2	2	2
M835	0	0	0	0	0	0	0	0	0	2	2	2	2	0	2	2	0	0	2	0	0	0	0	0	0	0	0	0	0	0	0	0	0	0	0	0	0	0	0	0	0	0	0	-	0	0	0	0	0
M836	0	0	0	0	0	0	0	0	0	0	0	0	0	0	0	0	0	0	0	0	0	0	0	0	0	0	0	0	0	2	0	0	2	0	0	0	0	0	0	2	0	2	2	0	0	0	0	0	0
M837	0	0	0	0	0	0	0	0	0	0	0	0	0	0	0	0	0	0	0	0	0	0	0	0	0	0	0	0	0	0	0	0	0	0	0	0	0	0	0	0	0	0	0	0	0	0	0	0	0
M838	1	1	1	1	1	1	1	1	1	1	1	1	1	1	1	1	1	1	1	1	1	2	1	2	1	1	2	2	1	1	0	2	1	2	2	2	1	2	2	2	2	1	0	0	0	1	2	2	1
M839	0	0	0	0	0	0	0	0	0	0	0	0	0	0	0	0	0	0	2	0	0	0	0	0	0	0	0	0	0	0	0	0	0	0	0	0	0	0	0	0	0	0	0	0	0	0	0	0	0
M840	0	0	0	0	0	0	0	0	0	2	0	0	0	0	0	0	0	0	2	0	0	0	0	0	0	0	0	0	0	0	0	0	0	0	0	0	0	0	0	0	0	0	0	0	0	0	0	0	0
M841	0	0	0	0	0	0	0	0	0	0	0	0	0	0	0	0	0	0	0	0	0	0	0	0	0	0	0	0	0	0	0	0	0	0	0	0	0	0	0	0	0	0	0	0	0	0	0	0	0
M842	2	0	0	0	0	2	2	2	2	1	1	1	1	2	1	1	0	0	2	0	2	0	2	2	1	0	2	0	1	2	2	2	2	2	2	0	1	2	2	2	0	0	1	0	2	2	2	2	0
M843	2	0	0	0	0	2	2	2	2	1	1	1	1	2	1	1	0	0	0	0	2	0	2	0	0	2	0	2	0	2	0	2	2	2	2	2	0	0	2	2	2	0	1	2	2	2	0	2	0
M844	0	0	0	0	0	0	0	0	0	0	0	0	0	0	0	0	0	0	0	0	0	0	0	0	0	0	0	0	0	0	0	2	0	2	0	0	0	0	2	0	2	0	0	0	2	0	0	2	0
M845	0	0	0	0	0	0	0	0	0	0	0	0	0	0	0	0	0	0	0	0	0	0	0	0	0	0	0	0	0	0	0	0	0	0	0	0	0	0	0	0	0	0	0	0	0	0	0	0	0
M846	0	0	0	0	2	0	0	0	0	2	0	0	0	0	0	0	0	0	2	0	0	0	0	0	0	0	0	0	0	0	0	0	0	0	0	0	0	0	0	0	0	0	0	0	0	0	0	0	0
M847	0	0	0	0	0	0	0	0	0	0	0	0	0	0	0	0	0	0	0	0	0	0	0	0	0	0	0	0	0	0	0	0	0	0	0	0	0	0	0	0	0	0	0	0	0	0	0	0	0
M848	0	0	0	0	0	0	0	0	0	0	0	0	0	0	0	0	0	0	0	0	0	0	0	0	0	0	0	0	0	0	0	0	0	0	0	0	0	0	0	0	0	0	0	0	0	-	0	0	0
M849	0	0	0	0	0	0	0	0	0	0	0	0	0	0	0	0	0	0	0	0	0	1	2	2	2	2	0	0	0	0	0	2	2	2	2	0	2	0	2	2	0	2	0	0	1	2	0	2	2
M850	0	0	0	0	0	0	0	0	0	2	2	0	2	0	2	2	0	0	2	0	0	0	2	0	0	0	0	0	0	2	0	1	2	-	0	0	0	0	0	0	0	0	0	0	0	2	0	0	0
M851	0	0	0	0	0	0	0	0	0	0	0	0	0	0	0	0	0	0	0	0	0	0	0	0	0	0	0	0	0	0	0	0	0	0	0	0	0	0	0	0	-	0	0	0	0	0	0	0	0
M852	0	0	0	0	0	0	0	0	0	0	0	0	0	0	0	0	0	0	0	0	0	0	0	0	0	0	0	0	0	0	0	0	0	0	0	0	0	0	0	0	0	0	0	0	0	0	0	0	0
M853	0	0	0	0	0	0	0	0	0	0	0	0	0	0	0	0	0	0	0	0	0	2	0	0	0	0	0	0	0	0	2	0	0	0	2	0	0	0	2	0	0	0	0	0	0	0	2	2	0
M854	0	0	0	0	0	0	0	0	0	2	2	2	2	0	2	2	0	0	0	0	0	0	0	0	2	0	0	0	0	0	0	0	2	0	0	0	2	0	0	0	0	2	0	0	0	0	0	0	0
M855	2	2	2	2	2	1	1	1	1	2	2	2	2	1	2	2	2	2	2	2	1	0	0	2	2	1	2	2	2	2	2	1	0	1	1	0	2	0	2	2	2	0	2	2	2	2	0	2	2
M856	2	2	2	0	2	2	2	2	2	0	0	0	0	2	0	0	2	2	0	2	2	0	2	2	0	0	0	0	1	0	0	0	0	0	0	0	0	0	2	2	0	2	0	0	0	0	1	2	0
M857	0	0	0	0	0	0	0	0	0	0	0	0	0	0	0	0	0	0	0	0	0	0	0	0	0	0	0	0	0	0	0	0	0	0	0	0	0	0	0	0	0	0	-	0	0	0	0	0	0
M858	2	0	-	0	0	2	0	2	2	2	2	2	2	2	2	2	0	0	0	0	2	2	2	1	0	1	2	1	0	0	1	0	2	1	2	1	0	2	0	0	0	0	2	-	0	1	1	0	1
M859	0	0	0	0	0	0	0	0	0	0	0	0	0	0	0	0	0	0	2	0	0	0	0	0	0	0	0	0	0	0	0	0	0	0	0	0	0	0	0	0	0	0	0	0	0	0	0	0	0
M860	2	1	1	1	1	2	2	2	2	1	1	1	1	2	1	1	1	1	2	1	2	1	2	1	1	1	1	1	2	2	1	2	2	2	1	1	1	1	1	1	0	1	2	1	2	2	1	1	1
M861	0	0	0	0	0	0	0	0	0	2	2	2	2	0	2	2	0	0	2	0	0	0	0	0	0	0	0	0	0	0	0	0	0	0	0	0	0	0	0	0	0	0	0	0	0	0	0	0	0
M862	2	2	2	2	2	2	2	2	2	2	2	2	2	2	2	2	2	2	1	2	2	1	1	1	1	1	1	1	1	1	1	1	1	1	1	1	1	1	1	1	2	2	2	1	1	1	1	1	1
M863	0	0	0	0	0	0	0	0	0	0	0	0	0	0	0	0	0	0	0	0	0	0	0	0	0	0	0	0	2	0	0	0	0	0	0	0	0	0	2	2	0	0	0	0	0	0	0	2	0
M864	0	0	0	0	0	0	0	2	0	2	2	2	2	0	2	2	0	0	0	0	0	2	0	2	0	2	0	2	2	0	1	0	0	0	0	0	0	0	2	2	0	2	0	2	2	0	2	2	2
M865	0	0	0	0	0	0	2	0	0	2	2	2	2	0	2	2	0	0	0	0	0	0	0	0	0	0	2	2	0	0	2	2	2	2	0	2	0	2	2	0	2	0	2	2	2	0	2	2	0
M866	0	0	0	0	0	0	0	0	0	0	0	0	0	0	0	0	0	0	0	0	0	0	0	2	0	2	0	2	0	0	2	0	0	0	0	0	0	0	0	0	0	2	0	1	0	0	0	0	2
M867	0	0	0	0	0	0	0	0	0	0	0	0	0	0	0	0	0	0	0	0	0	0	0	0	0	0	0	0	0	0	0	0	0	0	0	0	0	0	0	0	0	0	0	0	0	0	0	0	0
M868	0	0	0	0	0	0	0	0	0	0	0	0	0	0	0	0	0	0	0	0	0	0	0	0	0	0	0	0	0	0	0	0	0	0	0	0	0	0	0	0	0	0	0	0	0	0	0	0	0
M869	0	0	0	0	0	0	0	0	0	0	0	0	0	0	0	0	0	0	0	0	0	0	0	0	0	0	0	0	0	0	0	0	0	0	0	0	0	0	0	0	0	0	0	0	0	0	0	0	0
M870	2	0	0	0	0	2	2	2	2	2	2	2	2	2	2	2	0	0	2	0	2	0	2	0	0	0	2	0	0	0	2	2	0	2	0	0	0	2	0	0	2	0	0	0	0	0	0	0	0
M871	0	0	0	0	0	0	0	0	0	0	0	0	0	0	0	0	0	0	0	0	0	0	0	0	0	0	0	0	0	0	0	0	0	0	0	0	0	0	0	0	0	0	0	0	0	0	0	0	0
M872	2	1	1	1	1	2	2	2	2	2	2	2	2	2	2	2	1	1	0	1	2	2	0	0	2	2	0	0	2	0	0	0	2	0	0	2	2	0	0	0	0	0	0	0	2	0	0	0	0
M873	1	1	1	1	1	1	1	1	1	0	0	0	0	1	0	0	1	1	2	1	1	2	0	1	0	1	0	1	2	1	2	0	2	1	2	2	0	0	2	0	0	1	2	1	2	1	0	2	2
M874	2	2	2	2	2	2	2	2	2	1	1	1	1	2	1	1	2	2	1	2	2	2	1	1	1	2	2	1	1	2	2	2	2	0	2	1	1	1	0	1	2	1	2	1	1	1	2	0	1
M875	2	0	0	0	0	2	2	2	2	2	2	2	2	2	2	2	0	0	1	0	2	0	2	2	2	0	2	0	0	2	2	2	1	0	1	0	2	0	0	0	0	0	0	0	2	1	2	0	0
M876	0	0	0	0	0	0	0	0	0	0	0	0	0	0	0	0	0	0	2	0	0	0	0	0	0	0	0	0	0	0	0	0	0	0	0	0	0	0	0	0	0	0	0	0	0	0	0	0	0
M877	2	2	2	2	2	2	2	2	2	0	0	0	0	2	0	0	2	2	2	2	2	1	0	1	2	2	2	2	2	0	0	2	2	2	1	2	2	2	2	1	2	2	2	2	2	2	2	2	2
M878	2	2	2	2	2	2	2	2	2	2	2	2	2	2	2	2	2	2	0	2	2	0	0	0	2	0	0	0	2	2	0	0	2	0	2	2	2	0	2	2	0	0	0	0	2	0	0	2	0
M879	0	0	0	0	0	0	0	0	0	2	2	2	2	0	2	2	0	0	2	0	0	0	0	0	0	0	0	0	0	0	0	0	0	0	0	0	0	0	0	0	0	0	0	0	0	0	0	0	0
M880	2	2	2	2	2	2	2	2	2	2	2	2	2	2	2	2	2	2	2	2	2	0	0	2	0	1	0	2	2	0	0	2	2	0	2	0	0	0	0	2	0	0	0	2	0	2	0	0	0
M881	0	2	0	0	0	0	0	0	0	2	2	2	2	0	2	2	0	0	0	0	0	0	0	0	0	0	0	0	0	0	0	0	0	0	0	0	0	0	0	0	0	0	0	0	0	0	0	0	0
M882	0	0	0	0	0	0	0	0	0	0	0	0	0	0	0	0	0	0	0	0	0	0	0	0	0	0	0	0	0	0	0	0	0	0	0	0	0	0	0	0	0	0	0	0	0	0	0	0	0
M883	0	0	0	0	0	0	0	0	0	0	0	0	0	0	0	0	0	0	0	0	0	0	0	0	0	0	0	0	0	0	0	0	0	0	0	0	0	0	0	0	0	0	0	0	0	0	0	0	0
M884	0	0	0	0	0	0	0	0	0	0	0	0	0	0	0	0	0	0	0	0	0	0	0	0	0	0	0	0	0	0	0	0	0	0	0	0	0	0	0	0	0	0	0	0	0	0	0	0	0
M885	0	0	0	0	0	0	0	0	0	2	2	2	2	0	2	2	0	0	0	0	0	2	0	2	0	0	0	0	0	0	0	0	0	2	0	0	0	0	2	0	0	0	0	0	0	0	0	2	0
M886	0	0	0	0	0	0	0	0	0	0	0	0	0	0	0	0	0	0	2	0	0	0	0	0	0	0	0	0	0	0	0	0	0	0	0	0	0	0	0	0	0	0	0	0	0	0	0	0	0
M887	0	0	0	0	0	0	0	0	0	2	2	2	2	0	2	2	0	0	0	0	0	2	0	2	2	2	2	2	1	0	1	2	2	1	0	0	2	2	2	0	0	0	0	1	0	2	2	2	0
M888	0	0	0	0	0	0	0	0	0	0	0	0	0	0	0	0	0	0	0	0	0	0	0	0	0	0	0	0	0	0	0	0	0	0	0	0	0	0	0	0	0	0	0	0	0	0	0	0	0
M889	2	2	2	2	2	2	2	2	2	2	2	2	2	2	2	2	2	2	2	2	2	2	0	1	1	1	2	1	0	2	1	2	0	2	2	1	1	2	2	1	0	2	2	1	2	0	1	2	1
M890	2	2	2	2	2	2	2	2	2	0	0	0	0	2	0	0	2	2	0	2	2	0	0	0	1	0	0	0	0	0	-	0	0	0	0	0	1	0	0	0	0	0	0	0	0	2	0	0	0
M891	0	0	0	0	0	0	0	0	0	0	0	0	0	0	0	0	0	0	0	0	0	0	0	0	0	0	2	0	0	0	0	0	0	0	0	0	0	0	0	0	0	0	0	0	0	0	0	0	0
M892	2	0	0	0	0	2	2	2	2	1	-	-	1	2	-	1	0	0	1	0	2	1	1	2	1	2	2	0	1	1	2	1	1	1	0	2	1	2	2	2	1	1	1	0	0	2	2	2	2
M893	0	0	0	0	0	0	0	0	0	0	0	0	0	0	0	0	0	0	0	0	0	2	0	0	0	0	2	0	0	0	0	0	0	2	0	0	0	2	0	0	0	0	0	0	0	0	2	0	0
M894	2	0	0	0	0	1	2	2	2	0	0	0	0	2	0	0	0	0	2	0	2	0	0	0	2	0	2	0	0	2	0	0	0	2	1	0	2	2	0	0	1	0	0	0	0	0	0	0	0
M895	0	0	0	0	0	0	0	0	0	0	0	0	0	0	0	0	0	0	0	0	0	0	0	0	0	0	0	0	0	0	0	0	0	0	0	0	0	0	0	0	0	0	0	0	0	0	0	0	0
M896	0	0	0	0	0	0	0	0	0	0	0	0	0	0	0	0	0	0	0	0	0	0	0	0	0	0	0	0	0	0	0	0	0	0	0	0	0	0	0	0	0	0	0	0	0	0	0	0	0
M897	2	2	2	2	2	2	2	2	2	2	2	2	2	2	2	2	2	2	0	2	2	0	0	0	0	0	0	0	0	0	0	0	2	0	0	0	0	0	0	2	0	2	0	0	0	0	0	0	0
M898	0	0	0	0	0	0	0	0	0	0	0	0	0	0	0	0	0	0	0	0	0	2	0	0	2	0	0	0	0	0	0	0	0	0	0	0	2	2	0	0	0	0	2	0	0	0	0	0	0
M899	0	0	0	0	0	0	0	0	0	2	2	2	2	0	2	2	0	0	0	0	0	0	0	2	0	0	0	2	0	0	0	0	0	2	0	0	0	0	2	0	0	0	0	2	0	0	0	2	0
M900	2	0	2	0	0	2	2	2	2	0	0	0	0	2	0	0	0	0	2	0	2	2	2	2	0	0	2	0	0	2	0	0	1	0	2	0	0	2	0	2	0	0	2	0	2	0	0	2	0
M901	1	1	1	1	1	1	1	1	1	1	1	1	1	1	1	1	1	2	2	1	1	1	1	1	1	1	1	1	1	2	1	1	1	1	1	1	1	1	1	1	1	1	1	1	1	1	1	1	1
M902	0	0	0	0	0	0	0	0	0	0	0	0	0	0	0	0	0	0	0	0	0	0	0	0	0	0	0	0	0	0	0	0	0	0	0	0	0	0	0	0	0	0	0	0	0	0	0	0	0
M903	0	0	0	0	0	0	0	0	0	0	0	0	0	0	0	0	0	0	0	0	0	0	0	0	0	0	0	0	0	0	0	0	0	0	0	0	0	0	0	0	0	0	0	0	0	0	0	0	0
M904	0	0	0	0	0	0	0	0	0	0	0	0	0	0	0	0	0	0	0	0	0	0	0	0	0	0	0	0	0	0	0	0	0	0	0	0	0	0	0	0	0	0	0	0	0	0	0	0	0
M905	0	0	0	0	0	0	0	0	0	2	2	2	2	0	2	2	0	0	2	0	0	0	0	0	0	0	0	0	0	0	0	0	0	0	0	0	0	0	0	0	0	0	0	0	0	0	0	0	0
M906	0	0	0	0	0	0	0	0	0	0	0	0	0	0	0	0	0	0	0	0	0	0	0	0	0	0	0	0	0	0	0	0	0	0	0	0	0	0	0	0	0	0	0	0	0	0	0	0	0
M907	0	0	0	0	0	0	0	0	0	0	0	0	0	0	0	0	0	0	0	0	0	0	0	0	0	0	0	0	0	0	0	0	0	0	0	0	0	0	0	0	0	0	0	0	0	0	0	0	0
M908	0	2	2	2	2	0	0	0	0	2	2	2	2	0	2	2	2	2	0	2	0	2	0	0	0	0	0	0	0	0	0	0	0	0	0	0	0	0	0	0	0	0	0	0	0	0	0	0	0
M909	0	0	0	0	0	0	0	0	0	0	0	0	0	0	0	0	0	0	2	0	0	0	0	0	0	0	0	0	0	0	0	0	0	0	0	0	0	0	0	0	0	0	0	0	0	0	0	0	0
M910	0	0	0	0	0	0	0	0	0	0	0	0	0	0	0	0	0	0	0	0	0	0	0	2	0	0	0	2	0	2	2	2	2	2	2	2	0	0	2	2	2	1	1	2	0	0	2	2	2
M911	0	0	0	0	0	0	0	0	0	0	0	0	0	0	0	0	0	0	2	0	0	0	0	0	0	0	0	0	0	0	0	0	0	0	0	0	0	0	0	0	0	0	0	0	0	0	0	0	0
M912	0	0	0	0	0	0	0	0	0	0	2	0	0	0	0	0	0	0	0	0	0	0	0	0	0	0	2	0	0	0	0	0	0	0	0	0	0	2	0	0	2	0	0	0	0	0	0	0	0
M913	0	0	0	0	0	0	0	0	0	0	0	0	0	0	0	0	0	0	2	0	0	0	0	0	0	0	0	0	0	0	0	0	0	0	0	0	0	0	0	0	0	0	0	0	0	0	0	0	0
M914	0	0	0	0	0	0	0	0	0	2	2	2	2	0	2	2	0	0	2	0	0	0	0	0	0	0	0	0	0	0	0	0	0	0	0	0	0	0	0	0	0	0	0	0	0	0	0	0	0
M915	0	0	0	0	0	0	0	0	0	0	0	0	0	0	0	0	0	0	0	0	0	0	0	0	0	0	0	0	0	0	0	2	0	2	0	0	0	0	2	0	0	0	0	0	2	0	0	2	0
M916	0	0	0	0	0	0	0	0	0	0	0	0	0	0	0	0	0	0	0	0	0	0	0	0	0	0	0	0	0	0	0	0	0	0	0	0	0	0	0	0	0	0	0	0	0	0	0	0	0
M917	0	2	2	2	2	0	0	0	0	2	2	2	2	0	2	2	2	2	0	2	0	2	2	2	2	0	2	0	2	2	2	0	0	1	1	1	2	2	2	2	2	2	1	0	2	1	2	2	2
M918	0	0	0	0	0	0	0	0	0	0	0	0	0	0	0	0	0	0	0	0	0	0	0	0	0	0	0	0	0	0	0	0	0	0	0	0	0	0	0	0	0	0	0	0	0	0	0	0	0
M919	0	0	0	0	0	0	0	0	0	0	0	0	0	0	0	0	0	0	2	0	0	0	0	0	0	0	0	0	0	0	0	0	0	0	0	0	0	0	0	0	0	0	0	0	0	0	0	0	0
M920	0	0	0	0	0	0	0	0	0	0	0	0	0	0	0	0	0	0	0	0	0	0	0	0	0	0	0	0	0	0	0	0	0	0	0	0	0	0	0	0	0	0	0	0	0	0	0	0	0
M921	0	2	2	2	2	0	0	0	0	0	0	0	0	0	0	0	2	2	2	2	0	0	0	1	0	2	0	1	2	1	0	2	0	2	2	2	0	0	1	1	0	0	0	1	0	2	2	1	2
M922	2	2	2	2	2	2	2	2	2	2	2	2	2	2	2	2	2	2	1	2	2	2	1	2	2	0	2	0	2	2	2	2	2	1	1	2	2	2	2	2	2	2	1	0	2	1	2	2	2
M923	2	0	0	0	0	2	2	2	2	0	0	0	0	2	0	0	0	0	0	0	2	0	1	0	0	0	2	0	0	2	2	2	2	0	1	0	0	2	0	2	0	0	2	0	2	2	0	0	0
M924	0	0	0	2	0	0	0	0	0	2	2	2	2	0	2	2	0	0	2	0	0	0	0	0	0	0	0	0	0	0	0	0	0	0	0	0	0	0	0	0	0	0	0	0	0	0	0	0	0
M925	0	0	0	0	0	0	0	0	0	0	0	0	0	0	0	0	0	0	0	0	0	0	0	0	0	0	0	0	0	0	0	0	0	0	0	0	0	0	0	0	0	0	0	0	0	0	0	0	0
M926	2	1	1	1	1	2	2	2	2	1	1	1	1	2	1	1	1	1	1	1	2	1	1	1	1	1	1	1	1	1	1	1	1	2	1	1	1	1	1	1	2	1	1	1	1	2	1	1	1
M927	0	0	0	0	0	0	0	0	0	0	0	0	0	0	0	0	0	0	2	0	0	0	0	0	0	0	0	0	0	0	0	0	0	0	0	0	0	0	0	0	0	0	0	0	0	0	0	0	0
M928	2	0	0	0	0	2	2	2	2	2	2	2	2	2	2	2	0	0	0	0	2	0	2	0	0	0	0	0	0	2	0	0	0	2	0	0	0	0	0	0	2	0	0	0	0	2	0	0	0
M929	0	0	0	0	0	0	0	0	0	2	2	2	2	0	2	2	0	0	2	0	0	0	0	0	0	0	0	0	0	0	0	0	0	0	0	0	0	0	0	0	0	0	0	0	0	0	0	0	0
M930	0	2	1	2	2	0	0	0	0	0	0	0	0	0	0	0	2	2	0	2	0	2	2	2	2	1	2	1	1	0	1	2	2	0	1	1	2	2	1	1	2	1	1	1	0	2	2	1	1
M931	0	0	0	0	0	0	0	0	0	0	0	0	0	0	0	0	0	0	0	0	0	0	0	0	0	0	0	0	0	0	0	0	0	0	0	0	0	0	0	0	0	0	0	0	0	0	0	0	0
M932	0	0	0	0	0	0	0	0	0	0	0	0	0	0	0	0	0	0	0	0	0	2	0	0	0	0	0	0	-	0	0	1	0	2	0	0	0	0	2	0	0	0	0	0	2	0	0	2	0
M933	0	0	0	0	0	0	0	0	0	0	0	0	0	0	0	0	0	0	0	0	0	0	0	0	0	0	0	0	0	0	0	0	0	0	0	0	0	0	0	0	0	0	0	0	0	0	0	0	0
M934	0	0	0	0	0	0	0	0	0	0	0	0	0	0	0	0	0	0	2	0	0	2	0	2	0	0	0	0	0	0	0	0	0	0	0	2	0	0	0	0	0	0	0	0	0	0	0	0	0
M935	1	2	1	1	1	1	1	1	1	2	2	2	2	1	2	2	1	1	1	1	1	2	2	2	2	2	1	0	1	1	2	1	1	2	1	2	2	1	0	1	2	1	0	0	1	2	1	0	0
M936	0	0	0	0	0	0	0	0	0	0	0	0	0	0	0	0	0	0	0	0	0	0	0	0	0	0	0	0	0	0	0	0	0	0	0	0	0	0	0	0	0	0	0	0	0	0	0	0	0
M937	0	0	0	0	0	0	0	0	0	0	0	0	0	0	0	0	0	0	0	0	0	0	0	0	0	0	0	0	0	0	0	0	0	0	0	0	0	0	0	0	0	0	0	0	0	0	0	0	0
M938	0	0	0	0	0	0	0	0	0	0	0	0	0	0	0	0	0	0	0	0	0	0	0	2	0	0	2	2	2	2	2	0	0	0	0	0	0	2	0	2	0	2	0	2	0	2	0	0	2
M939	0	0	0	2	0	0	0	0	0	2	2	-	2	0	2	2	0	0	2	0	0	0	0	0	0	0	0	0	0	0	0	0	0	0	0	0	0	0	0	0	0	0	0	0	0	0	0	0	0
M940	0	0	0	0	0	0	0	0	0	0	0	0	0	0	0	0	0	0	0	0	0	0	0	0	0	0	0	0	0	0	0	0	0	0	0	0	0	0	0	0	2	0	0	0	0	0	0	0	0
M941	0	0	0	0	0	0	0	0	0	0	0	0	0	0	0	0	0	0	0	0	0	0	0	0	0	0	0	0	0	0	0	0	0	0	0	0	0	0	0	0	0	0	0	0	0	0	0	0	0
M942	0	0	0	0	0	0	0	0	0	0	0	0	0	0	0	0	0	0	0	0	0	1	0	0	2	0	2	0	2	2	0	0	0	0	0	0	2	2	0	0	0	2	0	0	0	0	0	0	0
M943	1	1	1	1	1	1	1	1	1	1	1	1	1	1	1	1	1	1	0	1	1	1	2	2	2	2	2	2	2	1	1	1	2	2	0	2	2	2	1	0	2	1	0	2	2	0	2	1	1
M944	0	0	0	0	0	0	0	0	0	0	0	0	0	0	0	0	0	0	0	0	0	2	0	0	0	0	0	0	0	0	0	2	0	2	0	0	0	0	0	0	0	0	0	0	0	0	2	0	0
M945	2	1	1	1	1	2	2	2	2	2	2	2	2	2	2	2	2	1	2	1	2	1	2	2	2	1	2	2	2	2	0	2	2	2	0	1	2	0	1	0	2	2	2	2	2	0	2	1	2
M946	0	2	2	2	2	0	0	0	0	2	2	2	2	0	2	2	2	2	0	2	0	1	2	1	2	2	1	2	2	2	1	2	1	1	1	2	2	1	1	1	0	1	1	2	2	1	2	1	1
M947	0	0	0	0	0	0	0	0	0	0	0	0	0	0	0	0	0	0	0	0	0	0	0	0	0	0	0	0	0	0	0	0	0	0	0	0	0	0	0	0	0	0	0	0	0	0	0	0	0
M948	0	0	0	0	0	0	0	0	0	0	0	0	0	0	0	0	0	0	0	0	0	1	0	2	2	0	2	2	2	0	2	0	2	0	2	2	2	2	2	2	0	2	0	2	0	2	0	0	2
M949	0	0	0	0	0	0	0	0	0	0	0	0	0	0	0	0	0	0	0	0	0	1	1	2	2	2	2	2	2	1	0	1	0	2	2	0	2	0	2	2	0	2	2	2	2	0	2	2	1
M950	2	1	1	1	1	2	2	2	2	0	0	0	0	2	0	0	1	1	0	1	2	1	2	2	2	2	0	2	2	2	0	2	0	2	0	1	2	0	1	0	2	2	2	2	1	2	1	1	1
M951	0	0	0	0	0	0	0	0	0	0	0	0	0	0	0	0	0	0	0	0	0	0	0	0	0	0	0	0	0	0	0	0	0	0	0	0	0	0	0	0	0	0	0	0	0	0	0	0	0
M952	0	0	0	0	0	0	0	0	0	0	0	0	0	0	0	0	0	0	0	0	0	0	0	0	0	0	0	0	0	0	0	0	0	0	0	0	0	0	0	0	0	0	0	0	0	0	0	0	0
M953	0	0	0	0	0	0	0	0	0	0	0	0	0	0	0	0	0	0	0	0	0	0	0	0	0	0	0	0	0	0	0	0	0	0	0	0	0	0	0	0	0	0	0	0	0	0	0	0	0
M954	0	0	0	0	0	0	0	0	0	0	0	0	-	0	0	0	0	0	0	0	0	0	0	0	0	0	0	0	0	0	0	0	0	0	0	0	0	0	0	0	0	0	0	0	0	0	0	0	0
M955	0	0	0	0	0	0	0	0	0	2	2	2	2	0	2	2	0	0	0	0	0	0	0	0	0	2	2	0	0	0	0	2	0	2	0	0	0	2	0	0	2	0	2	0	2	2	0	0	0
M956	0	0	0	0	0	0	0	0	0	0	0	0	0	0	0	0	0	0	0	0	0	0	0	0	0	0	0	0	0	0	0	0	0	0	0	0	0	0	0	0	0	0	0	0	0	0	0	0	0
M957	1	2	2	2	2	1	1	1	1	1	1	1	1	1	1	1	2	2	1	2	1	1	1	1	2	1	2	2	2	1	2	1	1	1	1	1	2	1	1	1	1	1	1	0	1	1	1	1	1
M958	0	0	0	0	0	0	0	0	0	0	0	0	0	0	0	0	0	0	0	0	0	0	0	0	0	0	0	0	0	0	0	0	0	0	0	0	0	0	0	0	0	0	0	0	0	0	0	0	0
M959	0	0	0	0	0	0	0	0	0	0	0	0	0	0	0	0	0	0	0	0	0	0	0	0	0	2	2	0	2	0	0	0	0	0	0	0	0	2	0	2	0	0	0	0	0	0	0	0	2
M960	0	0	0	0	0	0	0	0	0	0	0	0	0	0	0	0	0	0	0	0	0	0	0	0	0	0	0	0	0	0	0	0	0	0	0	0	0	0	0	0	0	0	0	0	0	0	0	0	0
M961	0	0	0	0	0	0	0	0	0	0	0	0	0	0	0	0	0	0	0	0	0	0	0	0	0	2	0	2	0	0	2	0	0	2	2	2	0	0	2	0	0	0	0	2	0	0	0	2	0
M962	0	0	0	0	0	0	0	0	0	0	0	0	0	0	0	0	0	0	2	0	0	0	0	0	0	0	0	0	0	0	0	0	0	0	0	0	0	0	0	0	0	0	0	0	0	0	0	0	0
M963	2	2	2	2	2	0	0	0	0	0	0	0	0	0	0	0	2	2	0	2	0	2	0	0	2	0	0	0	2	2	0	0	0	0	0	0	2	0	2	0	2	2	0	0	2	0	0	2	0
M964	0	0	0	0	0	0	0	0	0	0	0	0	0	0	0	0	0	0	0	0	0	0	0	0	0	0	0	0	0	0	0	0	0	0	0	0	0	0	0	0	0	0	0	0	0	0	0	0	0
M965	0	0	0	0	0	0	0	0	0	0	0	0	0	0	0	0	0	0	0	0	0	0	0	0	0	0	0	0	0	0	0	0	0	0	0	0	0	0	0	0	0	0	0	0	0	0	0	0	0
M966	0	0	0	0	0	0	0	0	0	0	0	0	0	0	0	0	0	0	0	0	0	0	0	0	0	0	0	0	0	0	0	0	0	0	0	0	0	0	0	0	0	0	0	0	0	0	0	0	0
M967	1	1	1	1	1	1	1	1	1	1	1	1	1	1	1	1	1	1	2	1	1	1	1	1	1	1	1	1	1	1	1	1	1	1	1	1	1	1	1	1	1	1	1	1	1	1	1	1	1
M968	0	0	0	0	0	0	0	0	0	0	0	0	0	0	0	0	0	0	2	0	0	0	0	0	0	0	0	0	0	0	0	0	0	0	0	0	0	0	0	0	0	0	0	0	0	0	0	0	0
M969	2	1	1	1	1	2	2	2	2	1	1	1	1	2	1	1	1	1	1	1	2	1	2	1	1	1	2	1	2	2	1	2	1	2	1	1	1	2	1	1	1	1	2	1	2	1	1	1	2
M970	0	0	0	2	0	0	0	0	0	0	0	0	0	0	0	0	0	0	2	0	0	0	2	2	2	0	2	2	0	0	2	0	0	0	0	2	2	2	0	2	2	0	2	2	0	0	2	0	2
M971	0	0	0	0	0	0	0	0	0	0	0	0	0	0	0	0	0	0	0	0	0	0	0	0	0	2	0	0	0	0	0	0	0	0	0	0	0	0	0	0	0	0	0	-	0	0	0	0	0
M972	0	0	0	0	0	0	0	0	0	0	0	0	0	0	0	0	0	0	0	0	0	0	0	0	0	0	0	0	-	0	0	0	0	0	0	0	0	0	-	0	0	0	0	0	0	0	0	0	0
M973	2	1	1	1	1	2	2	2	2	2	2	2	2	2	2	2	1	1	2	1	2	1	0	1	2	0	2	0	2	0	0	2	2	0	2	0	2	2	2	1	0	1	0	0	0	0	1	2	0
M974	0	0	0	0	0	0	0	0	0	0	0	0	0	0	0	0	0	0	0	0	0	0	0	0	0	0	0	0	0	0	0	0	0	0	0	0	0	0	0	0	0	0	0	0	0	0	0	0	0
M975	0	0	0	0	0	0	0	0	0	0	0	0	0	0	0	0	0	0	0	0	0	0	2	0	0	0	0	0	0	0	0	2	0	0	0	0	0	0	0	0	0	0	0	0	0	2	0	0	0
M976	0	0	0	0	0	0	0	0	0	0	0	0	0	0	0	0	0	0	0	0	0	0	0	0	0	0	0	0	0	0	0	0	0	0	0	0	0	0	0	0	0	0	0	0	0	0	0	0	0
M977	0	0	0	0	0	0	0	0	0	0	0	0	0	0	0	0	0	0	2	0	0	0	0	0	0	0	2	0	0	0	0	0	0	0	0	0	0	2	0	0	0	0	0	0	0	0	2	0	0
M978	0	0	0	2	0	0	0	0	0	0	0	0	0	0	0	0	0	0	2	0	0	0	0	0	0	0	0	0	0	0	0	0	0	0	0	0	0	0	0	0	0	0	0	0	0	0	0	0	0
M979	2	1	2	1	1	2	2	2	2	1	1	1	1	2	1	1	1	1	1	2	2	2	1	1	2	2	0	1	1	0	1	0	2	1	2	2	2	0	1	2	2	2	1	1	2	1	2	1	1
M980	0	0	0	0	0	0	0	0	0	0	0	0	0	0	0	0	0	0	0	0	0	0	0	0	0	0	0	0	0	0	0	0	0	0	0	0	0	0	0	0	0	0	0	0	0	0	0	0	0
M981	0	0	0	0	0	0	0	0	0	0	0	0	0	0	0	0	0	0	0	0	0	0	0	0	0	0	0	0	0	0	0	0	0	0	0	0	0	0	0	0	0	0	0	0	0	0	0	0	0
M982	1	2	2	2	2	2	2	2	2	2	2	2	0	2	2	2	2	2	0	2	2	0	2	0	2	0	0	0	2	0	0	0	2	-	0	0	2	0	0	0	-	2	2	0	2	0	0	2	2
M983	2	0	0	0	0	0	0	0	0	0	0	0	0	0	0	0	0	0	0	0	0	0	0	0	0	0	0	0	0	0	0	0	0	0	0	0	0	0	0	0	0	0	2	0	0	0	0	0	0
M984	0	0	0	0	0	0	0	0	0	0	0	0	0	0	0	0	0	-	0	0	0	0	0	0	2	0	0	0	0	0	0	0	0	0	0	2	2	0	0	2	0	0	0	0	0	0	0	0	2
M985	0	2	0	2	2	0	0	0	0	0	0	0	0	0	0	0	2	2	0	2	0	0	2	0	2	0	2	2	2	0	0	0	0	0	0	1	2	2	0	0	0	2	0	2	0	0	0	0	2
M986	0	0	-	0	0	0	0	0	0	0	0	0	0	0	0	0	0	0	2	0	0	0	0	0	0	0	0	0	0	0	0	0	0	0	0	0	0	0	-	0	0	0	0	0	0	0	0	0	0
M987	2	0	0	2	0	0	0	0	0	2	0	2	0	0	2	2	0	0	2	0	0	0	2	0	0	0	0	0	0	0	0	0	0	0	0	0	0	0	0	0	0	0	0	0	0	0	0	0	0
M988	1	1	1	1	1	1	1	1	1	1	1	1	1	1	1	1	1	1	1	1	1	1	2	2	2	1	2	2	2	1	2	2	1	2	1	2	2	2	0	2	2	0	0	2	1	1	2	0	0
M989	0	0	0	0	0	0	0	0	0	0	0	0	0	0	0	0	0	0	2	0	0	0	0	0	0	0	0	0	0	0	0	0	0	0	0	0	0	0	0	0	0	0	0	0	0	0	0	0	0
M990	0	0	0	0	0	0	0	0	0	0	0	0	0	0	0	0	0	0	0	0	0	0	0	0	-	0	0	0	0	0	0	0	0	0	0	0	-	0	0	0	0	0	0	0	0	0	0	0	0
M991	0	0	0	0	0	0	0	0	0	0	0	0	0	0	0	0	0	0	0	0	0	0	0	0	0	0	0	0	0	0	0	0	0	0	0	0	0	0	0	0	0	0	0	0	0	0	0	0	0
M992	2	2	2	2	2	2	2	2	2	0	0	0	0	2	0	0	2	2	2	2	2	2	2	2	0	2	0	0	0	0	0	0	0	0	0	0	0	0	0	0	0	2	0	0	2	2	2	0	0
M993	0	2	2	2	2	0	0	0	0	2	2	2	2	0	2	2	2	2	0	2	0	0	0	2	2	0	2	0	0	2	0	0	2	0	0	0	2	2	2	0	0	2	0	0	2	0	2	2	0
M994	0	0	0	0	0	0	0	0	0	0	0	0	0	0	0	0	0	0	0	0	0	0	0	2	0	0	2	2	2	2	2	0	0	0	0	0	0	2	0	2	0	2	0	2	0	2	0	0	0
M995	0	0	0	2	0	0	0	0	0	0	0	0	0	0	0	0	0	0	2	0	0	0	0	0	0	0	0	0	0	0	0	0	0	0	0	0	0	0	-	0	0	0	0	0	0	0	0	-	0
M996	0	0	0	0	0	0	0	0	0	0	0	0	0	0	0	0	0	0	0	0	0	0	0	0	0	0	2	0	0	0	0	0	0	0	0	0	0	0	0	0	2	0	0	0	0	0	0	0	0
M997	0	0	0	0	0	0	0	0	0	0	0	0	0	0	0	0	0	0	0	0	0	0	0	0	0	0	0	0	0	0	0	0	0	0	0	0	0	0	0	0	0	0	0	0	0	0	0	0	0
M998	0	0	0	0	0	0	0	0	0	0	0	0	0	0	0	0	0	0	0	0	0	0	0	0	0	0	0	0	0	0	0	0	0	0	0	0	0	0	0	0	0	0	0	0	0	0	0	0	0
M999	0	0	0	0	0	0	0	0	0	2	2	2	2	0	2	2	0	0	2	0	0	0	2	0	0	2	0	0	0	1	0	2	2	2	2	0	0	0	0	1	0	2	0	0	0	1	0	0	0
M1000	0	0	0	0	0	0	0	0	0	2	2	2	2	0	2	2	0	0	0	0	0	1	0	0	2	2	2	0	2	0	2	0	0	0	2	2	2	2	0	1	0	2	2	0	0	0	0	0	2
M1001	2	2	2	2	2	2	2	2	2	1	1	1	1	2	1	1	2	2	1	2	2	2	1	2	1	1	1	1	1	1	2	1	1	1	2	2	1	1	1	2	1	2	1	1	1	1	2	1	1
M1002	2	1	1	1	1	2	2	2	2	2	2	2	2	2	2	2	1	1	2	1	2	1	0	2	0	2	0	2	2	0	1	2	2	2	2	2	2	0	2	1	0	1	2	2	0	0	1	2	0
M1003	0	0	0	0	0	0	0	0	0	2	2	2	2	0	2	2	0	0	2	0	0	0	0	0	0	0	0	0	0	0	0	0	0	0	0	0	0	0	0	0	0	0	0	0	0	0	0	0	0
M1004	2	2	2	2	2	2	2	2	2	0	0	0	0	2	0	0	2	2	2	2	2	2	0	2	2	1	2	1	2	2	1	1	2	1	2	2	2	2	2	2	0	1	2	1	2	2	2	2	2
M1005	1	2	2	2	2	1	1	1	1	1	1	1	1	1	1	1	2	2	0	2	1	0	2	2	0	0	2	0	0	0	0	2	2	1	1	0	0	1	0	2	0	0	-	0	2	0	0	0	0
M1006	0	0	0	0	0	0	0	0	0	0	0	0	0	0	0	0	0	0	2	0	0	2	2	0	2	0	0	2	2	2	0	2	1	1	2	1	2	1	2	0	0	2	0	2	0	2	2	0	2
M1007	0	0	0	0	0	0	0	0	0	0	0	0	0	0	0	0	0	0	0	0	0	0	0	0	0	0	0	0	0	0	0	0	0	0	0	0	0	0	0	0	0	0	0	0	0	0	0	0	0
M1008	0	0	0	2	0	0	0	0	0	0	0	0	0	0	0	0	0	0	2	0	0	0	0	0	0	0	0	0	0	0	0	0	0	0	0	0	0	0	0	0	0	0	0	0	0	0	0	0	0
M1009	2	2	0	2	2	2	2	2	2	1	1	1	1	2	1	1	2	2	1	2	2	0	0	2	1	0	2	2	2	1	0	2	1	2	2	1	1	1	1	1	0	0	0	2	0	1	2	1	0
M1010	2	0	0	0	0	2	2	2	2	1	1	1	1	2	1	1	0	0	1	0	2	0	2	2	2	0	0	2	2	2	1	1	1	1	2	0	2	0	2	0	0	2	2	2	2	1	2	2	0
M1011	0	0	0	0	0	0	0	0	0	0	0	0	0	0	0	0	0	0	0	0	0	0	0	0	0	0	0	0	0	0	0	0	0	0	0	0	0	0	0	0	0	0	0	0	0	0	0	0	0
M1012	0	0	0	0	0	0	0	0	0	0	0	0	0	0	0	0	0	0	0	0	0	0	0	0	0	0	0	0	0	0	0	0	0	0	0	0	0	0	0	0	2	0	0	0	0	0	0	0	0
M1013	0	0	0	0	0	0	0	0	0	0	0	0	0	0	0	0	0	0	2	0	0	2	2	2	1	0	2	0	0	0	2	0	0	2	1	2	1	2	0	1	1	2	2	0	2	2	1	2	2
M1014	2	0	0	0	0	2	2	2	2	1	1	1	1	2	1	1	0	0	2	0	2	0	0	1	0	0	2	2	0	2	2	2	0	0	0	0	0	2	0	0	2	0	0	2	2	2	2	2	2
M1015	0	0	0	0	0	0	0	0	0	0	0	0	-	0	0	0	0	0	0	0	0	0	0	0	0	0	0	0	0	0	0	0	0	0	0	0	0	0	0	0	0	0	0	0	0	0	0	0	0
M1016	2	0	0	0	0	2	2	2	2	2	2	2	2	2	2	2	0	0	2	0	2	2	2	2	1	2	2	1	2	1	2	2	2	0	0	2	1	2	1	0	2	0	2	1	0	2	2	1	1
M1017	0	0	0	0	0	0	0	0	0	2	2	2	2	0	0	2	2	0	0	0	0	2	2	0	1	0	2	0	2	2	0	0	0	0	0	0	1	0	2	2	1	0	0	-	2	0	0	2	0
M1018	1	2	1	2	2	1	1	1	1	0	0	0	0	1	0	0	2	2	0	2	1	1	2	2	2	1	2	2	2	2	2	2	0	2	1	2	2	2	0	2	2	1	2	2	2	2	1	0	2
M1019	2	1	1	2	1	2	2	2	2	1	1	1	1	2	1	1	1	1	0	1	2	2	2	0	0	1	2	1	0	0	1	2	2	2	2	2	0	2	2	2	2	1	2	1	2	0	2	2	2
M1020	0	0	0	0	0	0	0	0	0	0	0	0	0	0	0	0	0	0	0	0	0	0	0	0	0	0	0	0	0	0	0	0	0	0	0	0	0	0	0	0	0	0	0	0	0	0	0	0	0
M1021	0	0	0	0	0	0	0	0	0	0	0	0	0	0	0	0	0	0	0	0	0	0	0	0	0	0	0	0	0	0	0	0	0	0	0	0	0	0	0	0	0	0	0	0	0	0	0	0	0
M1022	0	0	0	0	0	0	0	0	0	0	0	0	0	0	0	0	0	0	0	0	0	2	0	2	0	0	0	0	0	0	0	0	0	2	0	0	0	0	2	0	0	0	2	0	0	0	0	2	0
M1023	0	0	0	0	0	0	0	0	0	2	2	2	2	0	2	2	0	0	2	0	0	0	0	0	0	0	0	0	0	0	0	0	0	0	0	0	0	0	0	0	0	0	0	0	0	0	0	0	0
M1024	2	0	0	0	0	2	2	2	2	2	2	2	2	2	2	2	0	0	2	0	2	0	0	2	0	0	2	2	2	1	2	2	0	1	2	0	0	2	0	2	0	2	0	2	2	2	0	0	0
M1025	0	0	0	0	0	0	0	0	0	0	0	0	0	0	0	0	0	0	0	0	0	0	0	0	0	0	0	0	0	0	0	0	0	0	0	0	0	0	0	0	0	0	0	0	0	0	0	0	0
M1026	0	0	0	0	0	0	0	0	0	0	0	0	0	0	0	0	0	0	0	0	0	0	0	0	0	0	0	0	0	0	0	0	0	0	0	0	0	0	0	0	0	0	0	0	0	0	0	0	0
M1027	0	0	0	0	0	0	0	0	0	0	0	0	0	0	0	0	0	0	0	0	0	0	0	0	0	0	0	0	0	0	0	0	0	0	0	0	0	0	0	0	0	0	0	0	0	0	0	0	0
M1028	0	0	0	0	0	0	0	0	0	0	0	0	0	0	0	0	0	0	0	0	0	0	0	0	0	0	0	0	0	0	0	0	0	0	0	0	0	0	0	0	0	0	0	0	0	0	0	0	0
M1029	0	0	0	0	0	0	0	0	0	0	0	0	0	0	0	0	0	0	0	0	0	0	0	0	0	0	0	0	0	0	0	0	0	0	0	0	0	0	0	0	0	0	0	0	0	0	0	0	0
M1030	0	0	0	0	0	0	0	0	0	0	0	0	0	0	0	0	0	0	0	0	0	0	0	0	0	0	2	0	0	0	0	0	0	0	0	0	0	2	0	0	0	0	0	0	0	0	0	0	0
M1031	0	0	0	0	0	0	0	0	0	2	2	2	2	0	2	2	0	0	2	0	0	0	0	0	0	0	0	0	0	0	0	0	0	0	0	0	0	0	0	0	0	0	0	0	0	0	0	0	0
M1032	0	0	0	0	0	0	0	0	0	0	0	0	0	0	0	0	0	0	0	0	0	0	0	0	0	0	0	0	0	0	0	0	0	0	0	0	0	0	0	0	0	0	0	0	0	0	0	0	0
M1033	0	0	0	0	0	0	0	0	0	0	0	0	0	0	0	0	0	0	0	0	0	0	0	2	0	0	0	2	0	0	0	2	0	0	2	0	0	0	-	0	0	0	0	-	0	0	2	0	2
M1034	0	0	0	0	0	0	0	0	0	0	0	0	0	0	0	0	0	0	0	0	0	0	0	0	0	0	0	0	0	0	0	0	0	0	0	0	0	0	0	0	0	0	0	0	0	0	0	0	0
M1035	0	0	0	0	0	0	0	0	0	0	0	0	0	0	0	0	0	0	2	0	0	0	0	0	0	0	0	0	0	0	0	0	0	0	0	0	0	0	0	0	0	0	0	0	0	0	0	0	0
M1036	0	0	0	0	0	0	0	0	0	0	0	0	0	0	0	0	0	0	0	0	0	2	2	0	0	1	2	2	1	2	0	0	0	0	0	2	0	2	2	2	0	0	0	2	0	2	0	2	1
M1037	0	0	0	0	0	0	0	0	0	0	0	0	0	0	0	0	0	0	0	0	0	0	0	0	0	0	0	0	0	0	0	0	0	0	0	0	0	0	0	0	0	0	0	0	0	0	0	0	0
M1038	2	2	2	2	2	2	2	2	2	0	0	0	0	2	0	0	2	2	0	2	2	0	2	0	2	0	0	0	0	0	0	0	0	0	0	0	0	0	0	0	0	0	0	0	0	0	2	0	0
M1039	0	0	0	0	0	0	0	0	0	0	0	0	0	0	0	0	0	0	2	0	0	0	0	0	0	0	0	0	0	0	0	0	0	0	0	0	0	0	0	0	0	0	0	0	0	0	0	0	0
M1040	0	0	0	0	0	0	0	0	0	0	0	0	0	0	0	0	0	0	0	0	0	0	0	0	0	0	0	0	0	0	0	0	0	0	0	0	0	0	0	0	0	0	0	0	0	0	0	0	0
M1041	0	0	0	0	0	0	0	0	0	0	0	0	0	0	0	2	0	0	0	0	0	0	0	0	0	0	0	0	0	0	0	0	0	0	0	0	0	0	0	0	0	0	0	0	0	0	0	0	0
M1042	0	0	0	0	0	0	0	0	0	0	0	0	0	0	0	0	0	0	0	0	0	0	0	0	0	0	0	0	0	0	0	0	0	0	0	0	0	0	0	0	0	0	0	0	0	0	0	0	0
M1043	0	0	0	0	0	0	0	0	0	0	0	0	0	0	0	0	0	0	0	0	0	0	0	0	0	0	0	0	0	0	0	0	0	0	0	0	0	0	0	0	0	0	0	0	0	0	0	0	0
M1044	0	0	0	0	0	0	0	0	0	0	0	0	0	0	0	0	0	0	0	0	0	0	0	0	0	0	2	0	0	0	0	0	0	0	0	0	0	2	0	0	0	0	0	0	0	0	0	0	0
M1045	0	0	0	0	0	0	0	0	0	0	0	0	0	0	0	0	0	2	0	0	0	0	0	0	0	0	2	0	0	0	0	0	0	0	0	0	0	2	0	0	0	2	2	0	0	0	2	0	0
M1046	0	0	0	0	0	0	0	0	0	2	2	2	2	0	2	2	0	0	0	0	0	2	2	0	2	0	2	0	2	0	0	0	0	0	2	0	2	2	0	1	2	1	0	0	2	2	2	0	0
M1047	0	0	0	0	0	0	0	0	0	2	2	2	2	0	2	2	0	0	0	0	0	1	0	0	2	0	2	2	2	0	1	2	2	2	0	2	2	2	2	2	2	1	2	2	0	0	2	2	2
M1048	0	0	0	0	0	0	0	0	0	2	2	2	2	0	2	2	0	0	0	0	0	2	0	2	0	0	0	0	0	0	0	0	0	2	0	0	0	0	1	0	0	0	0	-	2	0	0	2	0
M1049	0	0	0	0	0	0	0	0	0	2	2	2	2	0	2	2	2	0	2	0	0	0	0	0	0	0	0	0	0	0	0	0	0	0	0	0	0	0	0	0	0	0	0	0	0	0	0	0	0
M1050	0	0	0	0	0	0	0	0	0	0	0	0	0	0	0	0	0	0	2	0	0	0	0	0	0	0	0	0	0	0	0	0	0	0	0	0	0	0	0	0	0	0	0	0	0	0	0	0	0
M1051	0	0	0	0	0	0	0	0	0	0	0	0	0	0	0	0	0	0	0	0	0	2	0	2	2	0	0	0	0	0	0	0	2	0	2	2	2	0	0	2	2	2	2	0	0	2	0	0	2
M1052	0	2	2	2	2	0	0	0	0	0	0	0	-	0	0	0	2	2	2	2	0	2	0	0	0	0	0	0	1	0	0	0	0	0	2	0	0	0	0	2	0	2	0	0	0	0	2	0	0
M1053	0	0	0	0	0	0	0	0	0	0	0	0	0	0	0	0	0	0	2	0	0	0	0	0	0	0	0	0	0	0	0	0	0	0	0	0	0	0	0	0	0	0	0	0	0	0	0	0	0
M1054	0	0	0	0	0	0	0	0	0	0	0	0	0	0	0	0	0	0	0	0	0	0	0	0	0	2	0	2	0	0	0	0	0	0	0	0	0	0	2	0	0	0	0	0	0	0	0	2	0
M1055	2	2	2	2	2	2	2	2	2	0	0	0	0	2	0	0	2	2	2	2	2	0	2	0	0	0	2	2	0	1	0	0	2	0	0	0	0	2	0	0	0	0	0	2	2	0	0	0	1
M1056	1	2	2	2	2	1	1	1	1	2	2	2	2	1	2	2	2	2	1	2	1	0	2	2	2	0	2	0	2	0	0	2	2	0	2	0	2	2	2	0	0	0	2	0	2	2	2	2	0
M1057	0	0	0	0	0	0	0	0	2	0	0	0	0	0	0	0	0	0	0	0	0	0	2	0	0	0	0	0	0	2	0	2	2	2	2	0	0	0	0	0	0	0	1	0	0	0	0	0	0
M1058	2	0	0	0	0	2	2	2	2	0	0	0	0	2	0	0	0	0	1	0	2	0	1	0	0	0	2	0	2	2	0	0	0	0	1	0	0	0	0	2	0	0	0	0	0	2	0	0	2
M1059	2	0	0	0	0	2	2	2	2	2	2	2	2	2	2	2	0	0	2	0	2	0	2	0	0	0	2	0	0	2	0	0	0	2	0	0	0	0	0	0	0	0	0	0	2	0	0	0	0
M1060	2	2	2	2	2	0	2	2	2	0	0	0	0	2	0	0	2	2	0	2	2	0	0	0	0	0	2	0	0	0	2	2	0	2	2	0	0	2	0	0	0	0	0	0	2	0	0	0	0
M1061	1	2	2	2	2	1	1	1	1	0	0	0	0	1	0	0	2	2	2	2	1	0	2	2	2	0	1	2	0	1	0	2	0	2	0	0	2	1	2	0	2	0	1	2	0	0	2	2	2
M1062	0	0	0	0	0	0	0	0	0	0	0	0	0	0	0	0	0	0	0	0	0	0	0	0	0	0	0	0	0	0	0	0	0	0	0	0	0	0	0	0	0	0	0	0	0	0	0	0	0
M1063	0	0	0	0	0	0	0	0	0	0	0	0	0	0	0	0	0	0	0	0	0	0	0	0	0	0	0	0	0	0	0	0	0	0	0	0	0	0	0	0	0	0	0	0	0	0	0	0	0
M1064	0	0	0	0	0	0	0	0	0	0	0	0	0	0	0	0	0	0	0	0	0	0	0	0	0	0	0	0	0	0	0	0	0	0	0	0	0	0	0	0	0	0	0	0	0	0	0	0	0
M1065	0	2	2	2	2	0	0	0	0	0	0	0	0	0	0	2	2	2	0	2	0	0	0	0	0	0	2	2	0	0	0	0	0	0	0	2	0	2	2	0	0	2	0	0	0	0	2	2	2
M1066	2	2	2	2	2	2	2	2	2	0	0	0	0	2	0	0	2	2	0	2	2	2	0	2	2	2	0	0	0	2	0	0	2	0	0	2	2	0	0	0	0	0	2	0	0	0	2	0	0
M1067	0	0	0	0	0	0	0	0	0	0	0	0	0	0	0	0	0	0	2	0	0	0	0	0	0	0	0	0	0	0	0	0	0	0	0	0	0	0	0	0	0	0	0	0	0	0	0	0	0
M1068	0	0	0	0	0	0	0	0	0	0	0	0	0	0	0	0	0	0	0	0	0	0	0	0	0	0	0	0	0	0	0	0	0	0	0	0	0	0	0	0	0	0	0	0	0	0	0	0	0
M1069	0	0	0	0	0	0	0	0	0	0	0	0	0	0	0	0	0	0	0	0	0	0	0	0	0	0	0	0	0	0	0	0	0	0	0	0	0	0	0	0	0	0	0	0	0	0	0	0	0
M1070	2	2	2	2	2	2	2	2	2	1	1	1	1	2	1	1	2	2	2	2	2	1	1	2	2	1	1	2	1	2	1	2	1	2	2	2	2	1	2	0	1	1	2	2	2	2	2	2	2
M1071	2	2	2	2	2	2	2	2	2	0	0	0	0	2	0	0	2	2	0	2	2	1	0	2	0	0	0	2	2	0	0	2	0	2	0	2	0	0	2	2	0	2	2	2	2	0	1	2	2
M1072	0	0	0	0	0	0	0	0	0	0	0	0	0	0	0	0	0	0	2	0	0	0	0	0	0	0	0	0	0	0	0	0	0	0	0	0	0	0	0	0	0	0	0	0	0	0	0	0	0
M1073	0	0	0	0	0	0	0	0	0	0	0	0	0	0	0	0	0	0	0	0	0	0	0	0	0	0	0	0	0	0	0	0	0	0	0	0	0	0	0	0	0	0	0	0	0	0	0	0	0
M1074	0	0	0	0	0	0	0	0	0	0	0	0	0	0	0	0	0	0	0	0	0	0	0	0	0	0	0	0	0	0	0	0	0	0	0	0	0	0	0	0	0	0	0	0	0	0	0	0	0
M1075	2	1	1	1	1	2	2	2	2	1	1	1	1	2	1	1	1	1	1	1	2	1	2	2	2	1	2	2	2	1	2	1	1	1	2	2	2	1	1	0	0	2	2	2	2	1	1	1	2
M1076	0	2	2	2	2	0	0	0	0	0	0	0	0	0	0	0	2	2	0	2	0	2	2	0	0	1	2	2	2	1	0	0	0	0	0	2	0	2	2	2	0	0	2	2	2	2	0	2	1
M1077	0	0	0	0	0	0	0	0	0	0	0	0	0	0	0	0	0	0	0	0	0	0	0	0	0	0	0	0	0	0	0	0	0	0	0	0	0	0	0	0	0	0	0	0	0	0	0	0	0
M1078	0	0	0	0	0	0	0	0	0	0	0	0	0	0	0	0	0	0	2	0	0	0	0	0	0	0	0	0	0	0	0	0	0	0	0	0	0	0	0	0	0	0	0	0	0	0	0	0	0
M1079	0	0	0	0	0	0	0	0	0	0	0	0	0	0	0	0	0	0	2	0	0	2	0	2	0	0	2	0	0	0	0	0	0	0	0	2	0	2	0	0	0	0	2	0	0	0	0	0	0
M1080	2	0	0	0	0	2	2	2	2	0	0	0	0	2	0	0	0	0	2	0	2	0	0	0	0	0	2	0	0	2	2	2	2	2	0	0	0	0	0	0	2	0	0	0	2	0	0	0	0
M1081	0	0	0	0	0	0	0	0	0	0	0	0	0	0	0	0	0	0	0	0	0	0	0	0	0	0	0	0	0	0	0	0	0	0	0	0	0	0	0	0	0	0	0	0	0	0	0	0	0
M1082	0	0	0	0	0	0	0	0	0	0	0	0	0	0	0	0	0	0	1	0	0	2	2	0	0	2	2	2	2	0	1	2	0	0	0	2	0	0	0	0	2	2	1	2	2	2	0	0	2
M1083	0	0	0	0	0	0	0	0	0	0	0	0	0	0	0	0	0	0	0	0	0	0	0	0	0	0	0	0	0	0	0	0	0	0	0	0	0	0	0	0	0	0	0	0	0	0	0	0	0
M1084	0	0	0	0	0	0	0	0	0	0	0	0	0	0	0	0	0	0	2	0	0	0	0	0	0	0	0	0	0	0	0	0	0	0	0	0	0	0	0	0	0	0	0	0	0	0	0	0	0
M1085	0	0	0	0	0	0	0	0	0	0	0	0	0	0	0	0	0	0	2	0	0	0	0	0	2	0	0	0	0	0	0	0	0	0	0	0	2	0	0	2	0	0	0	2	0	0	0	0	0
M1086	0	0	0	0	0	0	0	0	0	2	2	2	2	0	2	2	0	0	0	0	0	0	0	2	2	2	2	2	2	2	0	0	2	0	0	2	2	2	0	0	0	0	0	2	0	0	2	0	2
M1087	0	0	0	0	0	0	0	0	0	0	0	0	0	0	0	0	0	0	0	0	0	0	0	0	0	0	0	0	0	0	0	0	0	0	0	0	0	0	0	0	0	0	0	0	0	0	0	0	0
M1088	0	2	2	2	2	2	2	2	2	0	0	0	0	2	0	0	2	1	0	2	2	0	0	0	1	0	1	0	1	0	0	0	1	0	2	2	1	2	0	1	2	2	0	0	2	2	0	0	0
M1089	0	0	0	0	0	0	0	0	0	0	0	0	0	0	0	0	0	0	0	0	0	0	0	0	0	0	0	2	0	0	0	2	0	2	0	0	0	0	2	0	0	0	0	2	0	0	2	0	2
M1090	0	0	0	0	0	0	0	0	0	0	0	0	0	0	0	0	0	0	0	0	0	0	0	0	0	0	0	0	0	0	0	0	0	0	0	0	0	0	0	0	0	0	0	0	0	0	0	0	0
M1091	2	0	0	0	0	2	2	2	2	2	2	2	2	2	2	2	0	0	0	0	2	0	2	0	0	0	2	0	2	2	0	0	0	0	0	2	0	2	0	0	0	0	0	0	0	0	0	0	2
M1092	0	0	0	0	0	0	0	0	0	0	0	0	0	0	0	0	0	0	0	0	0	0	0	0	0	0	0	0	0	0	0	0	0	0	0	0	0	0	0	0	0	0	0	0	0	0	0	0	0
M1093	0	0	0	0	0	0	0	0	0	0	0	0	0	0	0	0	0	0	0	0	0	0	0	0	0	0	0	0	0	0	0	0	0	0	0	0	0	0	0	0	0	0	0	0	0	0	0	0	0
M1094	0	0	0	0	0	0	0	0	0	0	0	0	0	0	0	0	0	0	0	0	0	0	0	0	0	0	0	0	0	0	0	0	0	0	0	0	0	0	0	0	0	0	0	0	0	0	0	0	0
M1095	0	0	2	2	2	0	0	0	0	0	0	0	0	0	0	0	2	2	0	2	0	0	0	2	2	0	0	2	2	0	0	0	0	0	0	0	2	0	0	0	0	0	2	2	0	2	0	0	2
M1096	2	1	1	1	1	2	2	2	2	2	2	2	2	2	2	2	1	1	2	1	2	2	2	2	1	2	2	2	1	2	2	0	2	0	2	2	1	2	2	1	0	2	2	2	2	2	2	2	1
M1097	0	0	0	0	0	0	0	0	0	0	0	0	0	0	0	0	0	0	0	0	0	0	0	0	0	0	0	0	0	0	0	0	0	0	0	0	0	0	0	0	0	0	0	0	0	0	0	0	0
M1098	2	2	1	2	2	2	2	2	2	0	0	0	0	2	0	0	2	2	0	2	2	0	0	0	0	0	2	0	0	0	0	0	0	0	0	0	0	2	0	0	0	0	0	0	0	0	0	0	0
M1099	2	1	1	1	1	2	2	2	2	2	2	2	2	2	2	2	1	1	2	1	2	1	2	2	1	2	2	2	2	2	2	0	2	0	2	2	1	2	0	2	2	1	0	2	2	2	1	0	1
M1100	0	0	0	0	0	0	0	0	0	0	0	0	0	0	0	0	0	0	0	0	0	0	0	0	0	0	0	0	0	0	0	0	0	0	0	0	0	0	0	0	0	0	0	0	0	0	0	0	0
M1101	0	2	2	2	2	0	0	0	0	0	0	0	0	0	0	0	2	2	0	2	0	2	0	0	2	2	1	0	0	0	0	0	0	0	0	0	2	1	0	0	2	0	0	0	0	0	0	0	0
M1102	0	0	0	0	0	0	0	0	0	0	0	0	0	0	0	0	0	0	2	0	0	0	0	0	0	0	0	0	0	0	0	0	0	0	0	0	0	0	0	0	0	0	0	0	0	0	0	0	0
M1103	0	0	0	0	0	0	0	0	0	0	0	0	0	0	0	0	0	0	0	0	0	0	2	2	0	2	0	2	0	0	2	0	0	0	0	0	0	0	2	0	0	2	0	2	2	0	0	2	2
M1104	0	0	0	0	0	0	0	0	0	0	0	0	0	0	0	0	0	0	0	0	0	0	0	0	0	0	0	0	0	0	0	0	0	0	0	0	0	0	0	0	0	0	0	0	0	0	0	0	0
M1105	1	1	1	1	1	1	1	1	1	1	1	1	1	1	1	1	1	1	1	1	1	1	1	1	1	1	2	1	1	1	1	1	1	1	1	1	1	2	1	1	1	1	2	1	1	1	1	1	1
M1106	0	2	2	2	2	0	0	0	0	2	2	2	2	0	2	2	2	2	0	2	0	0	0	2	0	2	2	2	0	0	0	0	2	0	0	2	0	0	1	2	2	2	2	2	2	0	0	1	2
M1107	0	2	2	2	2	0	0	0	0	2	2	2	2	0	2	2	2	2	2	2	0	1	1	2	2	0	2	2	2	2	2	0	1	0	0	1	2	1	2	2	2	1	2	2	2	2	1	2	2
M1108	2	0	0	0	0	0	0	0	0	2	2	2	2	0	2	2	2	0	2	0	0	0	2	0	0	0	0	0	0	0	2	2	0	0	2	0	0	0	0	0	2	0	0	0	2	2	0	0	0
M1109	2	0	0	0	0	2	2	2	2	2	2	2	2	2	2	2	0	0	2	0	2	0	2	2	0	0	0	2	1	1	2	2	2	2	2	0	0	2	0	2	0	2	2	0	0	1	0	0	0
M1110	0	0	0	0	0	0	0	0	0	2	2	2	2	0	2	2	0	0	0	0	0	1	0	0	0	2	2	0	0	0	2	0	0	0	2	0	0	2	0	2	0	1	2	0	0	0	0	0	0
M1111	2	1	1	2	1	2	2	2	2	2	2	2	2	2	2	2	2	1	2	1	2	1	2	2	1	1	1	1	2	0	1	1	2	2	1	1	1	1	1	1	1	2	1	1	1	1	1	1	1
M1112	0	0	0	0	0	0	0	0	0	2	2	2	2	0	2	2	0	0	2	0	0	0	0	0	0	0	0	0	0	0	0	0	0	0	0	0	0	0	0	0	0	0	0	0	0	0	0	0	0
M1113	0	0	0	0	0	0	0	0	0	0	0	0	0	0	0	0	0	0	0	0	0	1	2	0	0	0	0	0	0	0	0	0	0	0	0	2	0	0	2	0	0	2	2	0	2	0	0	2	0
M1114	0	2	2	2	2	0	0	0	0	0	2	0	0	0	0	0	2	2	0	2	0	0	0	0	0	0	0	-	-	0	0	0	0	0	0	0	0	0	0	0	0	0	0	2	0	0	0	0	2
M1115	2	1	1	1	1	2	2	2	2	2	2	2	2	2	2	2	1	1	0	1	2	1	2	2	2	1	1	1	1	2	1	2	0	1	2	1	2	1	1	1	0	1	1	1	2	0	2	1	1
M1116	0	0	0	0	0	0	0	0	0	0	0	0	0	0	0	0	0	0	0	0	0	0	0	0	0	0	0	0	-	0	0	0	0	0	0	0	0	0	0	0	0	0	0	0	0	0	0	0	0
M1117	0	0	0	0	0	0	0	0	0	0	0	0	0	0	0	0	0	0	0	0	0	0	0	0	0	0	0	0	0	0	0	0	0	0	0	0	0	0	0	0	0	0	0	0	0	0	0	0	0
M1118	0	0	0	0	0	0	0	0	0	0	0	0	0	0	0	0	0	0	0	0	0	2	2	0	0	0	0	0	0	0	0	0	0	0	0	0	0	0	2	0	0	2	0	0	0	0	0	2	0
M1119	0	0	0	0	0	0	0	0	0	0	0	0	0	0	0	0	0	0	0	0	0	0	0	0	0	0	0	0	0	0	0	0	0	0	0	0	0	0	0	0	0	0	0	0	0	0	0	0	0
M1120	0	2	2	2	2	0	0	0	0	2	2	2	2	0	2	2	2	2	0	2	0	2	2	0	2	2	2	2	2	0	2	0	0	0	2	2	2	2	0	1	0	0	2	0	0	0	0	0	2
M1121	0	0	0	0	0	0	0	0	0	0	0	0	0	0	0	0	0	0	0	0	0	0	0	0	0	0	0	0	0	0	0	0	0	0	0	0	0	0	0	0	0	0	0	0	0	0	0	0	0
M1122	0	0	0	0	0	0	0	0	0	0	0	0	0	0	0	0	0	0	0	0	0	0	0	0	0	0	0	0	0	0	0	0	0	0	0	0	0	0	0	0	-	0	0	0	0	0	0	0	0
M1123	0	0	0	0	0	0	0	0	0	0	0	0	0	0	0	0	0	0	0	0	0	0	0	0	0	0	2	0	0	0	0	0	0	0	0	0	0	2	0	0	2	0	0	0	0	0	0	0	0
M1124	0	2	2	2	2	0	0	0	0	0	0	0	0	0	0	0	2	2	2	2	0	1	1	0	0	2	0	0	2	0	0	2	0	0	2	1	0	2	0	2	0	2	0	0	2	2	1	0	2
M1125	0	0	0	0	0	0	0	0	0	0	0	0	0	0	0	0	0	0	2	0	0	0	0	0	0	0	0	0	0	0	0	0	0	0	0	0	0	0	0	0	0	0	0	0	0	0	0	0	0
M1126	0	0	0	0	0	0	0	0	0	0	0	0	0	0	0	0	0	0	0	0	0	0	0	0	0	0	0	0	0	0	0	0	0	0	0	0	0	0	0	0	0	0	0	0	0	0	0	0	0
M1127	0	0	0	0	0	0	0	0	0	0	0	0	0	0	0	0	0	0	2	0	0	0	0	0	0	0	0	0	0	0	0	0	0	0	0	0	0	0	-	0	0	0	0	-	0	0	0	0	0
M1128	0	0	0	0	0	0	0	0	0	0	0	0	0	0	0	0	0	0	0	0	0	0	0	0	0	0	0	0	0	0	0	0	0	0	0	0	0	0	0	0	0	0	0	0	0	0	0	0	0
M1129	2	2	2	2	2	2	2	2	2	0	0	0	0	2	0	0	2	2	0	2	2	2	0	2	0	0	2	2	0	0	1	2	0	2	2	2	0	2	2	2	0	1	2	2	2	0	2	2	0
M1130	0	0	0	0	0	0	0	0	0	0	0	0	0	0	0	0	0	0	2	0	0	0	0	0	0	0	0	0	0	0	0	0	0	0	0	0	0	0	0	0	0	0	0	0	0	0	0	0	0
M1131	1	2	2	2	2	1	1	1	1	2	1	1	1	1	1	1	2	2	1	2	1	0	2	0	2	2	2	2	2	1	0	2	2	2	0	2	2	0	2	2	1	0	0	2	2	2	2	0	0
M1132	0	0	0	0	0	0	0	0	0	0	0	0	0	0	0	0	0	0	2	0	0	0	0	0	0	0	0	0	0	0	0	0	0	0	0	0	0	0	0	0	0	0	0	0	0	0	0	0	0
M1133	0	0	0	0	0	0	0	0	0	0	0	0	0	0	0	0	0	0	0	0	0	0	0	2	2	0	0	0	0	0	2	0	0	0	2	1	2	0	0	0	0	0	0	0	2	0	0	2	2
M1134	0	0	0	2	0	0	0	0	0	0	0	0	0	0	0	0	0	0	2	0	0	0	0	0	0	0	0	0	0	0	0	0	0	0	0	0	0	0	0	0	0	0	0	0	0	0	0	0	0
M1135	2	1	1	1	1	2	2	2	2	1	1	2	1	2	1	1	1	1	0	1	2	1	2	1	1	1	2	1	2	2	1	0	1	2	2	1	1	2	0	2	0	1	1	1	0	2	2	2	1
M1136	0	0	0	0	0	0	0	0	0	0	0	0	0	0	0	0	0	0	0	0	0	0	0	0	0	0	2	0	2	0	0	0	0	0	0	0	0	2	0	0	0	0	2	0	0	0	0	0	0
M1137	0	0	0	0	0	0	0	0	0	0	0	0	0	0	0	0	0	0	0	0	0	0	0	0	0	2	0	2	0	0	1	0	0	0	0	2	0	0	0	0	0	0	0	2	0	0	2	0	2
M1138	0	0	0	0	0	0	0	0	0	0	0	0	0	0	0	0	0	0	0	0	0	0	0	0	0	0	0	0	0	0	0	0	0	0	0	0	0	0	0	0	0	0	0	0	0	0	0	0	0
M1139	1	2	2	2	2	1	1	1	1	2	2	2	2	1	2	2	2	2	1	2	1	2	1	0	2	2	2	0	2	1	0	0	2	0	1	2	2	2	0	2	2	2	0	0	0	1	0	0	0
M1140	0	0	0	0	0	0	0	0	0	0	0	0	0	0	0	0	0	0	0	0	0	0	0	0	0	0	0	0	0	0	0	0	0	0	0	0	0	0	0	0	0	0	0	0	0	0	0	0	0
M1141	0	0	0	0	0	0	0	0	0	0	0	0	0	0	0	0	0	0	0	0	0	0	0	0	0	0	0	0	0	0	0	0	0	0	0	0	0	0	0	0	0	0	0	0	0	0	0	0	0
M1142	0	0	0	2	0	0	0	0	0	2	2	2	2	0	0	2	0	0	2	2	0	0	0	0	0	0	0	0	-	0	0	0	0	0	0	0	0	0	0	0	0	0	0	0	0	0	0	0	0
M1143	0	0	0	0	0	0	0	0	0	0	0	0	0	0	0	0	0	0	0	0	0	0	2	0	2	0	2	0	0	2	0	0	0	0	0	0	2	0	0	0	0	2	2	0	0	0	0	0	0
M1144	1	2	2	2	2	1	1	1	1	1	1	1	1	1	1	1	2	2	1	2	1	2	1	1	2	2	1	1	1	1	1	1	1	1	1	0	2	1	-	1	1	1	1	0	1	1	1	2	2
M1145	0	0	0	0	0	0	0	0	0	-	-	-	-	0	-	-	0	0	0	0	0	0	0	0	0	0	0	0	0	0	0	0	0	0	0	0	0	0	0	0	0	0	0	0	0	0	0	0	0
M1146	0	0	0	0	0	0	0	0	0	2	2	2	2	0	2	2	0	0	2	0	0	0	0	2	2	2	0	2	2	0	0	2	2	0	0	0	2	0	2	2	2	2	0	2	2	2	2	2	2
M1147	1	0	0	0	0	2	2	2	2	1	1	1	1	2	1	1	0	0	1	0	2	2	0	0	2	0	2	0	2	1	0	1	0	0	0	0	2	2	2	0	2	2	0	0	2	2	2	1	0
M1148	0	0	0	0	0	0	0	0	0	0	0	0	0	0	0	0	0	0	0	0	0	0	0	0	0	2	0	2	0	0	2	0	0	0	0	2	0	0	0	0	-	0	0	1	0	0	2	2	0
M1149	0	0	0	0	0	0	0	0	0	2	2	2	2	0	2	2	0	0	0	0	0	0	2	0	2	0	0	0	0	0	0	0	2	0	0	2	2	0	0	0	0	0	0	0	0	2	0	0	0
M1150	0	0	0	0	0	0	0	0	0	0	0	0	0	0	0	0	0	0	0	0	0	0	0	0	0	0	0	0	0	0	0	0	0	0	0	0	0	0	0	0	0	0	0	0	0	0	0	0	0
M1151	0	0	0	0	0	0	0	0	0	0	0	0	0	0	0	0	0	0	0	0	0	0	0	0	0	0	0	0	0	0	0	0	0	0	0	0	0	0	0	0	2	0	0	0	0	0	0	0	0
M1152	2	0	0	0	0	2	2	2	2	0	0	0	0	2	0	0	0	0	2	0	2	0	2	0	2	2	2	2	2	2	1	1	2	2	0	1	2	2	2	0	2	2	0	2	2	1	2	1	2
M1153	0	0	0	0	0	0	0	0	0	0	0	0	0	0	0	0	0	0	0	0	0	0	0	0	0	0	0	0	0	0	0	0	0	0	0	0	0	0	0	0	0	0	0	0	0	0	0	0	0
M1154	0	0	0	0	0	0	0	0	0	0	0	0	0	0	0	0	0	0	0	0	0	0	0	0	0	0	0	0	0	0	0	0	0	0	0	0	0	0	0	0	0	0	0	0	0	0	0	0	0
M1155	0	0	0	0	0	0	0	0	0	0	-	0	0	0	0	0	0	0	0	0	0	0	-	2	0	0	2	2	-	0	0	0	0	0	0	0	0	2	1	0	0	0	0	2	0	0	0	0	2
M1156	2	2	-	2	2	2	2	2	2	2	0	2	2	2	2	2	2	2	0	2	2	0	0	0	0	0	0	0	0	2	0	0	2	0	0	0	0	0	0	0	0	0	0	0	0	0	2	0	0
M1157	0	0	0	0	0	0	0	0	0	0	0	0	0	0	0	0	0	0	2	0	0	0	0	0	0	0	0	0	0	0	0	0	0	0	0	0	0	0	0	0	0	0	0	0	0	0	0	0	0
M1158	2	0	0	0	0	2	2	2	2	2	2	2	2	2	2	2	0	0	2	0	2	0	0	0	0	0	2	0	0	2	2	2	0	2	2	0	0	2	0	0	2	0	2	0	0	2	0	0	0
M1159	1	1	1	1	1	1	1	1	1	1	1	1	1	1	1	1	1	1	1	1	1	2	0	1	1	0	1	1	1	1	1	2	0	1	2	2	1	1	1	2	1	0	2	1	2	1	2	1	1
M1160	0	0	0	0	0	0	0	0	0	0	0	0	0	0	0	0	0	0	0	0	0	0	0	0	0	0	0	0	0	0	0	0	0	0	0	0	0	0	0	0	0	0	0	0	0	0	0	0	0
M1161	0	0	0	0	0	0	0	0	0	0	0	0	0	0	0	0	0	0	0	0	0	0	0	0	0	0	0	0	0	0	0	0	0	0	0	0	0	0	0	0	0	0	0	0	0	0	0	0	0
M1162	0	0	0	0	0	0	0	0	0	0	0	0	0	0	0	0	0	0	0	0	0	0	0	0	0	0	0	0	0	0	0	0	0	0	0	0	0	0	0	0	0	0	0	0	0	0	0	0	0
M1163	0	0	0	0	0	0	0	0	0	0	0	0	0	0	0	0	0	0	0	0	0	0	0	0	0	0	0	0	0	0	0	0	0	0	0	0	0	0	0	0	0	0	0	0	0	0	0	0	0
M1164	0	0	0	0	0	0	0	0	0	0	0	0	0	0	0	0	0	0	0	0	0	1	1	2	1	2	0	0	0	2	2	1	1	1	2	2	1	0	1	2	0	1	2	2	1	1	1	1	2
M1165	2	2	2	2	2	2	2	2	2	2	2	0	2	2	2	2	2	2	2	2	2	0	2	2	0	0	2	2	0	2	0	2	1	2	2	0	0	2	0	2	2	2	2	2	1	2	0	0	2
M1166	0	0	0	0	0	0	0	0	0	0	0	0	0	0	0	0	0	0	0	0	0	0	0	0	0	0	0	0	0	0	0	0	0	0	0	0	0	0	0	0	0	0	0	0	0	0	0	0	0
M1167	2	2	2	2	2	2	2	2	2	0	0	0	0	2	0	0	2	2	0	2	2	0	2	0	0	2	2	0	0	0	0	0	0	0	2	0	0	0	2	2	0	1	0	0	0	0	2	2	0
M1168	0	0	0	0	0	0	0	0	0	0	0	0	0	0	0	0	0	0	0	0	0	0	0	0	0	0	0	0	0	0	0	0	0	0	0	0	0	0	0	0	0	0	0	0	0	0	0	0	0
M1169	1	2	2	2	2	1	1	1	1	0	0	0	0	1	0	0	2	2	0	2	1	0	1	0	0	2	2	2	0	2	2	0	0	2	0	0	0	2	-	0	2	2	1	2	0	2	0	0	0
M1170	2	2	2	2	2	2	2	2	2	1	1	1	1	2	1	1	2	2	2	2	2	2	1	1	2	1	1	1	2	1	1	1	1	1	1	1	2	1	1	1	1	1	1	1	1	1	1	1	2
M1171	0	0	0	0	0	0	0	0	0	0	0	0	0	0	0	0	0	0	2	0	0	0	0	0	2	0	0	0	2	2	0	0	0	0	0	2	2	0	0	0	0	0	0	0	0	0	0	0	0
M1172	0	0	0	0	0	0	0	0	0	0	0	0	0	0	0	0	0	0	2	0	0	0	0	0	0	0	0	0	0	0	0	0	0	0	0	0	0	0	0	0	0	0	0	0	0	0	0	0	0
M1173	2	2	2	2	2	2	2	2	2	2	2	2	2	2	2	2	2	2	0	2	2	0	2	1	0	2	2	2	0	0	1	2	0	2	2	0	0	2	0	0	2	0	2	2	0	0	2	0	2
M1174	0	0	0	0	0	0	0	0	0	0	0	0	0	0	0	0	0	0	0	0	0	0	0	0	0	0	0	0	0	0	0	0	0	0	0	0	0	0	0	0	0	0	0	0	0	0	0	0	0
M1175	2	2	2	0	0	2	2	2	2	1	1	1	1	2	1	1	0	0	2	0	2	0	2	2	2	0	2	2	0	1	1	2	2	2	1	1	2	0	0	2	2	0	2	2	0	1	2	0	2
M1176	0	0	0	0	0	0	0	0	0	0	0	0	0	0	0	0	0	0	0	0	0	0	0	2	0	1	2	2	0	0	0	0	0	0	0	0	0	2	0	0	2	0	2	0	0	0	2	0	2
M1177	0	0	0	0	0	0	0	0	0	2	2	2	2	0	2	2	-	0	0	0	0	0	0	0	0	0	0	0	0	0	0	0	0	0	0	0	0	0	0	0	0	0	0	0	0	0	0	0	0
M1178	2	2	2	2	2	2	2	2	2	1	1	1	1	2	1	1	2	2	0	2	2	2	2	1	1	2	2	2	2	1	2	2	2	2	0	2	1	0	0	0	2	2	2	1	2	2	1	0	1
M1179	0	2	2	2	2	0	0	0	0	2	2	2	2	0	2	2	2	2	0	2	0	0	0	0	0	0	0	0	0	0	0	0	0	2	2	2	0	0	2	0	0	0	0	-	0	0	0	2	2
M1180	0	0	0	0	0	0	0	0	0	0	0	0	0	0	0	0	0	0	0	0	2	0	0	2	0	2	0	2	0	0	2	0	0	0	0	0	0	0	0	0	0	2	0	2	0	0	0	0	2
M1181	0	2	2	2	2	0	0	0	0	2	2	2	2	0	2	2	2	2	0	2	0	2	0	0	2	2	2	2	0	0	2	0	0	0	2	0	2	2	2	2	0	2	0	2	0	0	0	2	0
M1182	0	0	0	0	0	0	0	0	0	0	0	0	0	0	0	0	0	0	0	0	0	0	0	0	0	0	0	0	0	0	0	0	0	0	0	0	0	0	0	0	0	0	0	0	2	0	0	0	0
M1183	0	0	0	0	0	0	0	0	0	0	0	0	0	0	0	0	0	0	0	0	0	0	0	0	0	0	0	0	0	0	0	0	0	0	0	0	0	0	0	0	2	0	2	0	0	0	0	0	0
M1184	0	0	0	0	0	0	0	0	0	0	0	0	0	0	0	0	0	0	0	0	0	0	0	0	0	0	0	0	0	0	0	0	0	0	0	0	0	0	0	0	0	0	0	0	0	0	0	0	0
M1185	0	0	0	0	0	0	0	0	0	0	0	0	0	0	0	0	0	0	0	0	0	0	0	0	0	0	0	0	0	0	0	0	0	0	0	0	0	0	0	0	0	0	0	0	0	0	0	0	0
M1186	0	0	0	0	0	0	0	0	0	0	0	0	0	0	0	0	0	0	0	0	0	0	0	0	0	2	2	2	0	0	0	0	0	2	0	2	0	0	2	0	0	0	0	2	0	0	0	2	0
M1187	0	0	0	0	0	0	0	0	0	0	0	0	0	0	0	0	0	0	0	0	0	2	0	2	0	2	2	0	0	0	2	2	0	2	2	0	0	2	0	2	0	2	0	0	0	0	0	0	0
M1188	0	0	0	0	0	0	0	2	0	0	0	0	0	0	0	0	0	0	2	0	0	0	2	0	2	0	0	0	0	2	0	2	2	0	2	2	2	0	0	0	1	0	2	0	2	1	2	0	0
M1189	0	0	0	0	0	0	0	0	0	0	0	0	0	0	0	0	0	0	2	0	0	0	0	0	0	0	0	0	0	0	0	0	0	0	0	0	0	0	0	0	0	0	0	0	0	0	0	0	0
M1190	2	2	2	2	2	2	2	2	2	0	0	0	0	2	0	0	2	2	0	2	2	0	0	0	2	0	2	0	0	0	0	0	2	0	0	0	2	0	0	0	0	2	2	0	0	0	0	0	2
M1191	0	0	0	0	0	0	0	0	0	0	0	0	0	0	0	0	0	0	0	0	0	0	0	0	0	0	0	0	0	0	0	0	0	0	0	0	0	0	0	0	0	0	0	0	0	0	0	0	0
M1192	2	2	0	2	2	2	2	2	2	2	2	2	2	2	2	2	2	2	0	2	2	0	0	0	2	0	0	0	0	0	0	0	0	0	0	0	2	0	0	0	2	1	2	0	0	0	0	0	0
M1193	0	0	0	0	0	0	0	0	0	0	0	0	0	0	0	0	0	0	0	0	0	0	0	0	0	0	0	0	0	0	0	0	0	0	0	0	0	0	0	0	0	0	0	0	0	0	0	0	0
M1194	2	2	2	2	2	2	2	2	2	0	0	0	0	2	0	0	2	2	2	2	2	0	1	0	0	2	2	2	2	1	2	0	0	2	2	0	0	2	2	0	2	2	0	2	2	2	0	2	1
M1195	1	2	2	2	2	1	1	1	1	0	0	0	0	1	0	0	2	2	2	2	1	0	2	0	2	0	0	2	2	1	0	0	1	0	2	2	2	0	0	0	2	0	2	1	0	2	0	0	2
M1196	0	0	0	0	0	0	0	0	0	0	0	0	0	0	0	0	0	0	0	0	0	0	0	0	0	0	0	0	0	0	0	0	0	0	0	0	0	0	0	0	0	0	0	0	0	0	0	0	0
M1197	0	0	0	0	0	0	0	0	0	0	0	0	0	0	0	0	0	0	0	0	0	0	0	0	0	0	0	0	0	0	0	0	0	0	0	0	0	0	0	0	0	0	0	0	0	0	0	0	0
M1198	1	1	1	1	1	1	1	1	1	2	2	2	2	1	2	2	1	1	0	1	1	2	1	1	2	2	2	2	0	2	2	2	2	1	2	2	2	2	2	2	0	1	0	2	0	2	1	1	2
M1199	1	1	1	1	1	1	1	1	1	0	0	0	0	1	0	0	1	1	1	1	1	1	1	1	2	1	2	2	2	2	2	2	2	2	1	2	2	2	2	1	2	1	0	2	2	1	2	2	2
M1200	2	2	2	1	2	1	2	2	2	2	2	2	2	2	1	2	2	2	0	2	2	2	2	2	2	2	2	0	1	2	2	2	1	0	1	0	2	2	0	1	0	1	2	0	2	1	2	0	0
M1201	2	2	2	2	2	2	2	2	2	0	0	0	0	2	0	0	2	2	0	2	2	2	0	1	1	2	1	2	2	2	2	2	2	2	2	2	1	1	1	1	-	2	2	2	2	0	2	1	2
M1202	0	0	0	0	0	0	0	0	0	0	0	0	0	0	0	0	0	0	0	0	0	0	0	0	0	0	0	0	0	0	0	0	0	0	0	0	0	0	0	0	0	0	0	0	0	0	0	0	0
M1203	0	0	0	0	0	0	0	0	0	0	0	0	0	0	0	0	0	0	0	0	0	0	0	0	0	0	2	0	0	0	0	0	0	0	0	0	0	0	0	0	0	0	0	0	0	0	0	0	0
M1204	2	2	2	2	2	2	2	2	2	2	2	2	2	2	2	2	2	2	1	2	2	0	2	1	0	2	0	1	2	2	1	1	0	1	1	2	0	0	0	1	2	0	2	1	2	1	2	2	2
M1205	0	0	0	0	0	0	0	0	0	2	2	2	2	0	2	2	0	0	2	0	0	0	0	0	0	0	0	0	0	0	0	0	0	0	0	0	0	0	0	0	0	0	0	0	0	0	0	0	0
M1206	0	0	0	0	0	0	0	0	0	2	1	0	2	0	2	2	0	0	0	0	0	0	0	0	0	0	0	0	0	0	0	0	0	0	0	0	0	0	0	0	0	0	0	0	0	0	0	0	0
M1207	0	0	0	0	0	0	0	0	0	0	0	0	0	0	0	0	0	0	0	0	0	0	0	0	0	0	0	0	0	0	0	0	0	0	0	0	0	0	0	0	0	0	0	0	0	0	0	0	0
M1208	0	0	0	0	0	0	0	0	0	0	0	0	0	0	0	0	0	0	0	0	0	0	0	0	0	0	0	0	0	0	0	0	0	0	0	0	0	0	0	0	2	0	0	0	0	0	0	0	0
M1209	2	2	2	2	2	2	2	2	2	2	2	2	2	2	2	2	2	0	0	2	2	0	2	0	2	0	2	2	0	2	0	0	0	0	0	0	2	0	0	0	2	0	0	2	0	0	2	0	0
M1210	0	0	0	0	0	0	0	0	0	0	0	0	0	0	0	0	0	0	0	0	0	0	0	0	0	0	0	0	0	0	0	0	0	0	0	0	0	0	0	0	0	0	0	0	0	0	0	0	0
M1211	0	0	0	0	0	0	0	0	0	0	0	0	0	0	0	0	0	0	0	0	0	0	0	0	0	0	0	0	0	0	0	0	0	0	0	0	0	0	0	0	0	0	0	0	0	0	0	0	0
M1212	0	0	0	0	0	0	0	0	0	0	0	0	0	0	0	0	0	0	0	0	0	0	0	0	0	0	0	0	0	0	0	0	0	0	0	0	0	0	0	0	0	0	0	0	0	0	0	0	0
M1213	0	2	2	2	2	0	0	0	0	2	2	2	2	0	2	2	2	2	0	2	0	1	0	0	1	0	2	0	0	0	0	0	2	0	2	1	1	0	1	2	2	1	2	0	2	0	1	1	0
M1214	0	0	0	0	0	0	0	0	0	0	0	0	0	0	0	0	0	0	2	0	0	0	0	0	0	0	0	0	0	0	0	0	0	0	0	0	0	0	0	0	0	0	0	0	0	0	0	0	0
M1215	0	0	0	0	0	0	0	0	0	0	0	0	0	0	0	0	0	0	0	0	0	2	0	0	2	0	2	0	0	0	2	0	0	0	0	2	2	2	0	0	2	0	0	0	0	0	0	0	0
M1216	0	0	0	0	0	0	0	0	0	2	2	2	2	0	2	2	0	0	2	0	0	0	0	0	0	0	0	0	0	0	0	0	0	0	0	0	0	0	0	0	0	0	0	0	0	0	0	-	0
M1217	0	2	2	2	2	0	0	0	0	2	2	2	2	0	2	2	2	2	2	2	0	1	2	0	2	2	2	0	0	2	0	2	0	1	0	2	2	2	0	0	2	2	2	0	0	1	0	0	0
M1218	2	1	1	1	1	2	2	2	2	0	0	0	0	2	0	0	1	1	0	1	2	1	2	1	0	0	0	2	0	0	0	2	0	2	1	2	0	0	1	1	2	1	0	2	1	2	0	1	2
M1219	0	0	0	0	0	0	0	0	0	0	0	0	0	0	0	0	0	0	0	0	0	0	0	0	0	0	0	0	0	0	0	0	0	0	0	0	0	0	0	0	0	0	0	0	0	0	0	0	0
M1220	0	0	0	0	0	0	0	0	0	0	0	0	0	0	0	0	0	0	0	0	0	0	0	0	0	0	0	0	0	0	0	0	0	0	0	0	0	0	0	0	0	0	0	0	0	0	0	0	0
M1221	0	0	2	0	0	0	0	0	0	2	2	2	2	0	2	2	0	0	2	0	2	0	0	0	2	0	2	0	0	2	0	0	2	2	0	2	2	2	0	0	0	0	0	0	2	2	0	0	2
M1222	0	0	0	0	0	0	0	0	0	0	0	0	0	0	0	0	0	0	0	0	0	0	0	0	0	0	0	0	0	0	0	0	0	0	0	0	0	0	0	0	0	0	0	0	0	0	0	0	0
M1223	0	0	0	0	0	0	0	0	0	0	0	0	0	0	0	0	0	0	0	0	0	0	0	0	0	0	0	0	0	0	0	0	0	0	0	0	0	0	0	0	0	0	0	0	0	0	0	0	0
M1224	2	2	2	2	2	2	2	2	2	2	2	2	2	2	2	2	2	2	2	2	2	1	2	1	1	2	2	0	1	2	2	2	0	2	2	0	1	2	0	1	2	2	2	0	2	2	0	0	2
M1225	0	0	0	0	0	0	0	0	0	0	0	0	0	0	0	0	0	0	0	0	0	0	0	0	0	0	0	0	0	0	0	0	0	0	0	0	0	0	0	0	0	0	0	0	0	0	0	0	0
M1226	0	0	0	0	0	0	0	0	0	2	2	2	2	0	2	2	0	0	2	0	0	0	0	0	0	0	0	0	0	0	0	0	0	0	0	0	0	0	0	0	0	0	0	0	0	0	0	0	0
M1227	0	0	0	0	0	0	0	0	0	0	0	0	0	0	0	0	0	0	0	0	0	0	0	0	0	0	0	0	0	0	0	0	0	0	0	0	0	0	0	0	0	0	0	0	0	0	0	0	0
M1228	0	0	0	0	0	0	0	0	0	0	0	0	0	0	0	0	0	0	0	0	0	0	0	0	0	0	0	0	0	0	0	0	0	0	0	0	0	0	-	0	0	0	0	0	0	0	0	0	0
M1229	0	0	0	0	0	0	0	0	0	0	0	0	0	0	0	0	0	0	0	0	0	0	0	0	0	0	0	0	0	0	0	0	0	0	0	0	0	0	0	0	0	0	0	0	0	0	0	0	0
M1230	0	0	0	0	0	0	0	0	0	0	0	0	0	0	0	0	0	0	0	0	0	0	0	2	0	0	2	2	0	0	2	0	0	2	0	2	0	0	0	0	0	0	0	2	0	0	2	0	2
M1231	1	1	1	1	1	1	1	1	1	1	1	1	1	1	1	1	1	1	1	1	1	1	1	1	1	1	1	1	1	1	1	1	1	1	1	1	1	1	1	1	1	1	2	1	1	1	1	1	1
M1232	0	2	2	2	2	0	0	0	0	0	0	0	0	0	0	0	2	2	2	2	0	0	0	0	2	0	0	0	0	0	0	0	0	0	0	0	2	0	2	0	1	2	0	0	2	0	0	2	0
M1233	0	0	0	0	0	0	0	0	0	0	0	0	0	0	0	0	0	0	0	0	0	0	0	0	0	0	0	0	0	0	0	0	0	0	0	0	0	0	0	0	0	0	0	0	0	0	0	0	0
M1234	2	2	2	2	2	2	2	2	2	0	0	0	0	2	0	0	2	2	0	2	2	0	2	0	0	0	2	0	0	0	2	2	0	2	2	0	0	2	0	0	0	2	0	0	2	0	0	0	0
M1235	0	0	0	0	0	0	0	0	0	0	0	0	0	0	0	0	0	0	0	0	0	0	0	0	0	0	0	0	0	0	0	0	0	0	0	0	0	0	0	0	0	0	0	0	0	0	0	0	0
M1236	2	0	0	0	0	2	2	2	2	0	0	0	0	2	0	0	0	0	2	2	2	0	2	0	2	0	0	0	0	2	0	0	2	2	2	0	2	0	0	0	2	0	0	0	2	2	0	0	0
M1237	0	0	0	0	0	0	0	0	0	0	0	0	0	0	0	0	0	0	0	0	0	0	0	0	0	0	0	0	0	0	0	0	-	0	0	0	0	0	0	0	0	0	0	0	0	0	0	0	0
M1238	0	0	0	0	0	0	0	0	0	0	0	0	0	0	0	0	0	0	0	0	0	0	0	0	0	0	0	0	0	0	0	0	0	0	0	0	0	0	0	0	0	0	0	0	0	0	0	0	0
M1239	0	0	0	0	0	0	0	0	0	0	0	0	0	0	0	0	0	0	0	0	0	0	0	0	0	0	0	0	0	0	0	0	0	0	0	0	0	0	0	0	0	0	0	0	0	0	0	0	0
M1240	0	0	0	0	0	0	0	0	0	0	0	0	0	0	0	0	0	0	0	0	0	0	0	0	2	0	0	0	2	0	0	0	0	0	2	0	2	0	0	2	2	0	2	0	2	0	0	0	2
M1241	1	1	1	1	1	1	1	1	1	1	1	1	1	1	1	1	1	1	1	1	1	1	1	1	1	1	1	1	1	2	2	1	1	1	1	1	1	1	1	2	1	2	0	1	1	1	1	1	1
M1242	2	2	2	2	2	2	2	2	2	0	0	0	0	2	0	0	2	2	2	2	2	2	1	2	2	1	2	2	2	2	0	2	2	1	2	2	2	2	2	2	2	2	2	2	2	2	2	2	0
M1243	0	0	0	0	0	0	0	0	0	0	0	0	0	0	0	0	0	0	0	0	0	0	0	0	0	0	0	0	0	0	0	0	0	0	0	0	0	0	0	0	0	0	0	0	0	0	0	0	0
M1244	2	2	0	0	0	2	2	2	2	1	1	1	1	2	1	1	0	0	2	0	2	0	0	0	0	0	2	0	0	0	0	0	0	0	2	0	0	0	0	2	2	2	0	0	0	0	0	0	0
M1245	0	0	0	0	0	0	0	0	0	0	0	0	0	0	0	0	0	0	2	0	0	0	0	0	0	0	0	0	0	0	0	0	0	0	0	0	0	0	0	0	0	0	0	0	0	0	0	0	0
M1246	2	2	2	2	2	2	2	2	2	2	2	2	2	2	2	2	2	2	0	2	2	2	0	2	2	0	2	0	0	0	0	2	2	0	0	1	2	1	0	0	0	0	0	0	2	0	2	0	0
M1247	0	0	0	2	0	0	0	0	0	2	2	2	2	0	2	2	0	0	2	0	0	0	0	0	0	0	0	0	0	0	0	0	0	0	0	0	0	0	0	0	0	0	0	0	0	0	0	0	0
M1248	0	0	0	0	0	0	0	0	0	0	0	0	0	0	0	0	0	0	0	0	0	0	0	0	0	0	0	0	0	0	0	0	0	0	0	0	0	0	0	0	0	0	0	0	0	0	0	0	0
M1249	0	0	0	0	0	0	0	0	0	0	0	0	0	0	0	0	0	0	2	0	0	0	0	0	0	0	0	0	0	0	0	0	0	-	0	0	0	0	0	0	0	0	0	0	0	0	0	0	0
M1250	2	0	0	0	0	2	2	2	2	0	0	0	0	2	0	0	0	0	1	0	2	0	2	2	0	0	2	0	0	2	0	2	2	0	2	0	0	2	0	0	0	0	0	0	2	0	2	0	0
M1251	0	0	0	0	0	0	0	0	0	0	0	0	0	0	0	0	0	0	2	0	0	0	0	0	0	0	0	0	0	0	0	0	0	0	0	0	0	0	0	0	0	0	0	0	0	0	0	0	0
M1252	1	1	1	1	1	1	1	1	1	1	1	1	1	1	1	1	1	1	1	1	1	2	1	1	1	1	1	1	1	1	1	1	1	1	1	2	1	1	2	1	1	1	1	1	1	1	2	2	1
M1253	0	0	0	0	0	0	0	0	0	0	0	0	0	0	0	0	0	0	0	0	0	0	0	0	0	0	0	0	0	0	0	0	0	0	0	0	0	0	0	0	-	0	0	0	0	0	0	0	0
M1254	0	0	0	0	0	0	0	0	0	0	0	0	0	0	0	0	0	0	2	0	0	0	0	0	0	0	0	0	0	0	0	0	0	0	0	0	0	0	0	0	0	0	0	0	0	0	0	0	0
M1255	1	1	1	1	1	1	2	1	1	1	1	1	1	1	1	1	1	1	1	1	1	1	1	0	1	2	2	2	2	2	0	1	1	1	2	2	1	2	2	0	1	2	1	1	1	1	2	2	1
M1256	2	2	1	1	1	2	2	2	2	1	1	1	1	2	1	1	1	1	0	1	2	1	2	1	1	1	1	1	1	1	1	2	1	1	1	1	1	1	1	1	2	1	2	1	1	1	1	1	1
M1257	1	1	1	1	1	1	1	1	1	1	1	1	1	1	1	1	1	1	1	1	1	1	1	1	1	1	1	1	1	1	1	1	1	1	1	1	1	1	1	1	1	1	1	1	1	1	1	1	1
M1258	0	0	0	0	0	0	0	0	0	0	0	0	0	0	0	0	0	0	0	0	0	0	0	0	0	0	0	0	0	0	0	0	0	0	0	0	0	0	0	0	0	0	0	0	0	0	0	0	0
M1259	0	0	0	0	0	0	0	0	0	0	0	0	0	0	0	0	0	0	0	0	0	2	0	2	0	0	0	0	0	0	0	0	0	2	0	0	0	0	2	0	0	0	0	0	0	0	0	2	0
M1260	0	0	0	0	0	0	0	0	0	0	0	0	0	0	0	0	0	0	2	0	0	0	0	0	0	0	0	0	0	0	0	0	-	0	0	0	0	0	0	0	0	0	0	-	0	0	0	0	0
M1261	0	0	0	0	0	0	0	0	0	0	0	0	0	0	0	0	0	0	0	0	0	2	0	2	0	2	2	0	0	0	0	0	0	0	2	0	0	-	0	2	0	-	0	0	0	0	0	0	1
M1262	1	2	2	2	2	1	1	1	1	0	0	0	0	1	0	0	2	2	0	2	1	0	2	2	2	2	2	2	0	2	0	1	2	2	0	2	2	2	2	0	2	2	0	2	2	2	2	2	2
M1263	0	0	0	0	0	0	0	0	0	0	0	0	0	0	0	0	0	0	0	0	0	0	0	0	0	0	0	2	2	0	2	2	0	0	0	2	0	0	2	0	0	2	0	0	0	0	0	2	2
M1264	0	0	0	0	0	0	0	0	0	0	0	0	0	0	0	0	0	0	0	0	0	0	0	0	0	0	0	0	0	0	0	0	0	0	0	0	0	0	0	0	0	0	0	0	0	0	0	0	0
M1265	0	0	0	0	0	0	0	0	0	2	2	2	2	0	2	2	0	0	0	0	0	2	0	2	0	0	0	0	0	0	0	0	0	2	0	0	0	0	2	0	0	0	0	0	0	0	0	2	0
M1266	0	0	0	0	0	0	0	0	0	0	0	0	0	0	0	0	0	0	2	0	-	0	0	2	0	0	0	0	0	0	0	0	0	-	0	0	0	0	0	0	0	0	0	0	-	0	0	0	0
M1267	0	0	0	0	0	0	0	0	0	0	0	0	0	0	0	0	0	0	0	0	0	0	0	0	0	0	0	0	0	0	0	0	0	0	0	0	0	0	0	0	0	0	0	0	0	0	0	0	0
M1268	0	0	0	0	0	0	0	0	0	2	2	2	2	0	2	2	0	0	0	0	0	2	0	0	0	0	0	0	0	0	0	0	0	0	0	0	0	0	0	2	2	0	0	0	0	0	0	0	0
M1269	0	0	0	0	0	0	0	0	0	0	0	0	0	0	0	0	0	0	0	0	0	0	0	0	0	0	0	0	0	0	0	0	0	0	0	0	0	0	0	2	0	0	0	0	0	0	0	0	0
M1270	0	0	0	0	0	0	0	0	0	0	0	0	0	0	0	0	0	0	0	0	0	0	0	0	0	0	0	0	0	0	0	0	0	0	0	0	0	0	0	0	0	0	0	0	0	0	0	0	0
M1271	0	0	0	0	0	0	0	0	0	2	2	2	2	0	2	2	0	0	0	0	0	0	0	0	0	0	0	0	0	0	0	0	0	0	0	0	0	0	0	0	0	0	0	0	0	0	0	0	0
M1272	0	0	0	0	0	0	0	0	0	0	0	0	0	0	0	0	0	0	0	0	0	0	0	2	2	0	0	2	0	0	0	2	0	2	0	2	2	0	0	0	0	0	2	2	0	0	0	0	0
M1273	2	2	2	2	2	2	2	2	2	0	0	0	0	2	0	0	2	2	2	2	2	2	0	0	0	2	0	0	2	0	2	0	0	0	0	2	0	0	0	0	0	0	0	0	0	0	2	2	2
M1274	0	0	0	0	0	0	0	0	0	0	0	0	0	0	0	0	0	0	0	0	0	0	0	0	0	0	0	0	0	0	0	0	0	0	0	0	0	0	0	0	0	0	0	0	0	0	0	0	0
M1275	1	1	1	1	1	1	1	1	1	1	1	1	1	1	1	1	1	1	0	1	1	2	2	1	1	2	2	2	2	1	2	0	1	1	1	2	1	1	2	1	2	2	0	2	2	2	2	2	2
M1276	2	1	1	1	1	2	2	2	2	0	0	0	0	2	2	0	1	1	2	1	2	2	2	1	2	2	2	1	2	2	2	0	0	0	2	1	2	2	2	2	2	2	2	1	0	2	0	2	2
M1277	2	1	1	1	1	2	2	2	2	0	0	0	0	2	0	0	1	1	2	1	2	1	1	2	1	2	2	2	1	2	0	0	1	0	0	2	2	2	0	2	0	1	2	2	2	2	0	0	2
M1278	0	0	0	0	0	0	0	0	0	0	0	0	0	0	0	0	0	0	0	0	0	0	0	0	0	0	2	0	0	0	0	0	0	0	0	0	0	2	0	0	0	0	2	0	0	0	0	0	0
M1279	0	0	0	0	0	0	0	0	0	-	-	-	-	0	-	-	0	0	0	0	0	-	0	0	0	0	0	0	0	0	0	0	0	0	0	0	2	0	0	0	-	0	-	0	0	0	0	0	0
M1280	0	0	0	0	0	0	0	0	0	0	0	0	0	0	0	0	0	0	0	0	0	0	0	0	0	0	0	0	0	0	0	0	0	0	0	0	0	0	0	0	0	0	0	0	0	0	0	0	0
M1281	2	2	2	1	2	2	2	2	2	0	0	0	0	2	0	0	2	2	2	2	1	0	0	0	0	2	0	0	0	0	0	0	2	-	2	0	0	0	0	2	2	0	1	0	0	0	2	0	2
M1282	0	0	0	0	0	0	0	0	0	2	2	2	2	0	2	2	0	0	2	0	0	0	0	0	0	0	0	0	0	0	0	0	0	0	0	0	0	0	0	0	0	0	0	0	0	0	0	0	0
M1283	0	0	0	0	0	0	0	0	0	0	0	0	0	0	0	0	0	0	0	0	0	0	0	0	2	0	1	0	0	0	0	0	0	0	2	2	2	1	0	2	0	2	2	0	2	2	2	0	2
M1284	0	2	0	2	2	0	0	0	0	2	2	2	2	0	2	2	2	2	0	2	0	1	2	2	2	2	1	2	1	2	1	0	2	2	2	1	2	2	2	1	2	1	2	2	0	2	2	2	2
M1285	0	0	0	0	0	0	0	0	0	0	0	0	0	0	0	0	0	0	0	0	0	0	0	0	0	0	0	0	0	0	0	0	0	0	0	0	0	0	0	0	0	0	0	0	-	0	0	0	0
M1286	2	0	0	0	0	0	0	0	0	0	0	0	0	0	0	0	0	0	2	0	0	0	0	0	0	0	0	0	0	0	0	0	0	0	0	0	0	0	0	0	0	0	0	0	0	0	0	0	0
M1287	0	0	0	0	0	0	0	0	0	2	2	2	2	0	2	2	0	0	2	0	0	0	0	0	0	0	0	0	0	0	0	0	0	0	0	0	0	0	0	0	0	0	0	0	0	0	0	0	0
M1288	1	1	1	1	1	1	1	1	1	1	1	1	1	1	1	1	1	1	1	1	1	1	2	1	1	1	1	1	1	1	1	1	1	1	2	1	1	1	1	1	1	1	2	1	1	2	1	1	1
M1289	0	0	0	0	0	0	0	0	0	0	0	0	0	0	0	0	0	0	0	0	0	0	0	0	0	0	0	0	0	0	0	0	0	0	0	0	0	0	0	0	0	0	0	0	0	0	0	0	0
M1290	0	0	0	0	0	0	0	0	0	2	2	2	2	0	2	2	0	0	2	0	0	0	0	0	0	0	0	0	0	0	0	0	0	0	0	0	0	0	0	0	0	0	0	0	0	0	0	0	0
M1291	2	0	0	0	0	2	2	2	2	2	2	0	2	2	2	2	0	0	2	0	2	1	1	2	2	2	1	2	1	1	1	1	2	1	1	1	1	1	1	1	2	1	2	2	1	1	2	1	1
M1292	0	2	2	2	2	0	0	2	0	0	0	0	0	0	0	0	2	2	0	2	0	0	2	0	2	0	0	0	0	0	0	0	0	0	0	0	2	0	0	2	0	0	0	0	0	0	0	0	0
M1293	0	0	0	0	0	0	0	0	0	0	0	0	0	0	0	0	0	0	0	0	0	0	0	0	0	0	0	0	0	0	0	0	0	0	0	0	0	0	0	0	0	0	0	0	0	0	0	0	0
M1294	0	0	0	0	0	0	0	0	0	0	0	0	0	0	0	0	0	0	2	0	0	0	0	0	0	2	0	0	2	1	0	0	2	2	0	0	0	0	0	0	0	0	0	0	0	2	0	0	2
M1295	2	2	2	1	1	2	2	2	2	0	0	0	0	2	0	0	1	1	0	1	2	0	2	2	0	2	2	2	1	2	-	0	2	2	2	0	0	0	1	2	2	1	1	2	2	0	1	1	2
M1296	0	0	0	0	0	0	0	0	0	0	0	0	0	0	0	0	0	0	2	0	0	0	0	0	0	0	0	0	0	0	0	0	0	0	0	0	0	0	0	0	0	0	0	0	0	0	0	0	0
M1297	0	0	0	0	0	0	0	0	0	0	0	0	0	0	0	0	0	0	0	0	0	0	0	0	0	0	0	0	0	0	0	0	0	0	2	0	0	0	0	2	0	0	2	0	0	0	0	0	2
M1298	0	2	2	2	2	0	0	0	0	0	0	0	0	0	0	0	2	2	0	2	0	0	0	2	0	2	2	2	0	2	2	0	0	0	0	2	0	2	2	0	0	1	0	2	0	0	0	2	2
M1299	0	0	0	0	0	0	0	0	0	0	0	0	0	0	0	0	0	0	2	0	0	0	0	0	0	0	0	0	0	0	0	0	0	0	0	0	0	0	0	0	0	0	0	0	0	0	0	0	0
M1300	2	0	0	0	0	0	0	0	0	0	0	0	0	0	0	0	0	0	2	0	0	2	0	0	0	0	0	0	0	0	0	2	0	2	0	0	0	0	2	0	0	0	0	0	2	0	0	2	0
M1301	0	0	0	0	0	0	0	0	0	0	0	0	0	0	0	0	0	0	0	0	0	0	0	0	0	0	2	0	0	0	0	0	0	0	0	0	0	0	0	0	0	0	0	0	0	0	0	0	2
M1302	0	0	0	0	0	0	0	0	0	0	0	0	0	0	0	0	0	0	0	0	0	0	0	0	0	0	0	0	0	0	0	0	0	0	0	0	0	0	0	0	0	0	0	0	0	0	0	0	0
M1303	0	0	0	0	0	0	0	0	0	0	0	0	0	0	0	0	0	0	0	0	0	0	0	0	0	0	0	0	0	0	0	0	0	0	0	0	0	0	0	0	0	0	0	0	0	0	0	0	0
M1304	2	2	2	2	2	2	2	2	2	1	1	1	1	2	1	1	2	2	1	2	2	0	0	2	2	2	2	2	2	0	1	2	0	2	2	2	2	2	2	1	2	0	0	2	2	0	0	2	2
M1305	0	2	2	2	2	0	0	0	0	2	2	2	2	0	2	2	2	2	2	2	0	2	0	2	2	2	2	2	0	0	2	0	2	2	2	0	2	0	0	0	2	2	0	2	0	0	2	0	2
M1306	2	2	2	2	2	2	2	2	2	0	0	0	0	2	0	0	2	2	0	2	2	0	2	0	0	0	2	0	0	0	2	2	0	2	2	0	0	2	0	0	0	2	0	0	2	0	0	0	0
M1307	1	1	1	1	1	1	1	1	1	1	1	1	1	1	1	1	1	1	1	1	1	2	1	2	1	1	1	2	1	2	0	2	1	2	2	2	2	1	2	1	1	2	0	2	2	1	2	2	2
M1308	2	1	1	1	1	2	2	2	2	0	0	0	0	2	0	0	1	1	0	1	2	2	2	2	0	1	2	2	0	2	0	0	0	0	0	0	0	2	0	0	0	1	0	2	0	0	2	0	2
M1309	0	0	0	0	0	0	0	0	0	0	0	0	0	0	0	0	0	0	0	0	0	0	0	0	0	0	0	0	0	0	0	0	0	0	0	0	0	0	0	0	0	0	0	0	0	0	0	0	0
M1310	0	0	0	0	0	0	0	0	0	0	0	0	0	0	0	0	0	0	0	0	0	0	0	0	0	0	0	0	0	0	0	0	0	0	0	0	0	0	0	0	0	0	0	0	0	0	0	0	0
M1311	0	0	0	0	0	0	0	0	0	2	2	2	2	2	2	2	0	0	2	0	0	0	0	0	0	0	0	0	0	0	0	0	0	0	0	0	0	0	0	0	0	0	0	0	0	0	0	0	0
M1312	0	0	0	0	0	0	0	0	0	0	0	0	0	0	0	0	0	0	0	0	0	0	0	0	0	0	0	0	0	0	0	0	0	0	0	0	0	0	0	0	0	0	0	0	0	0	0	0	0
M1313	0	2	2	2	2	0	0	0	0	0	0	0	0	0	0	0	2	2	0	2	0	2	0	0	1	1	2	1	1	2	2	2	0	0	2	0	1	1	1	1	0	2	2	-	2	0	0	1	1
M1314	0	0	0	0	0	0	0	0	0	0	0	0	0	0	0	0	0	0	0	0	0	0	0	0	0	0	0	0	0	0	0	0	0	0	0	0	0	0	0	0	0	0	0	0	0	0	0	0	0
M1315	0	0	0	0	0	0	0	0	0	0	0	0	0	0	0	0	0	0	0	0	-	0	0	0	0	0	0	0	0	0	0	0	0	0	0	0	0	0	0	0	0	0	0	-	0	0	0	0	0
M1316	1	2	2	2	2	1	1	1	1	1	1	1	1	1	1	1	2	2	2	2	1	0	1	1	0	2	0	2	0	2	1	1	2	1	2	0	0	0	0	0	2	0	1	2	2	2	2	0	0
M1317	0	0	0	0	0	0	0	0	0	0	0	0	0	0	0	0	0	0	0	0	0	0	0	0	0	0	0	0	0	0	0	0	0	0	0	0	0	0	0	0	0	0	0	0	0	0	0	0	0
M1318	0	0	0	0	0	0	0	0	0	0	0	0	0	0	0	0	0	0	0	0	0	0	0	0	0	0	0	0	0	0	0	0	0	0	0	0	0	0	0	0	0	0	0	0	0	0	0	0	0
M1319	0	0	0	0	0	0	0	0	0	2	2	2	2	0	2	2	0	0	2	0	0	0	0	0	0	0	0	0	0	0	0	0	0	0	0	0	0	0	0	0	0	0	0	0	0	0	0	0	0
M1320	0	0	0	0	0	0	0	0	0	2	2	2	2	0	2	2	0	0	2	0	0	0	0	0	0	0	0	0	-	0	0	0	0	0	0	0	0	0	0	0	0	0	0	0	0	0	0	0	0
M1321	2	0	0	0	0	2	2	2	2	1	1	1	1	2	1	1	0	0	0	0	2	2	0	0	1	0	2	2	2	0	0	2	1	2	1	2	1	2	0	1	0	0	0	2	0	0	1	0	2
M1322	0	2	2	2	2	2	0	0	0	1	1	1	1	0	1	1	2	2	1	2	0	0	2	2	2	0	2	2	2	2	2	2	1	2	0	2	2	2	1	2	2	0	2	2	2	2	0	1	2
M1323	1	1	1	1	1	1	1	1	1	1	1	1	1	1	1	1	1	1	2	1	1	1	1	1	1	1	1	1	1	1	1	1	1	1	1	1	1	1	1	1	1	1	1	1	1	1	1	1	1
M1324	0	0	0	0	0	0	0	0	0	0	0	0	0	0	0	0	0	0	0	0	0	0	0	0	0	0	0	0	0	0	0	0	0	0	0	0	0	0	0	0	0	0	0	0	0	0	0	0	0
M1325	0	0	0	0	0	0	0	0	2	0	0	0	0	0	0	0	0	0	2	0	0	0	0	0	0	0	0	0	0	0	0	0	0	0	0	0	0	0	0	0	0	0	0	0	0	0	0	0	0
M1326	0	0	0	0	0	0	0	0	0	0	0	0	0	0	0	0	0	0	0	0	0	2	2	0	2	2	2	0	2	0	0	0	2	0	1	2	2	2	1	2	0	1	2	0	0	2	2	1	0
M1327	2	2	2	2	2	2	2	2	2	2	2	2	2	2	2	2	2	2	2	2	2	0	0	0	2	2	0	2	2	1	0	0	2	2	0	2	2	0	0	0	2	0	0	2	2	2	2	0	0
M1328	0	0	0	0	0	0	0	0	0	0	0	0	0	0	0	0	0	0	0	0	0	0	0	0	0	0	0	0	0	0	0	0	0	0	0	0	0	0	0	0	0	0	0	0	0	0	0	0	0
M1329	0	0	0	0	0	0	0	0	0	0	0	0	0	0	0	0	0	0	0	0	0	0	0	0	0	0	0	0	0	0	0	0	0	0	0	0	0	0	0	0	0	0	0	0	0	0	0	0	0
M1330	0	0	0	0	0	0	0	0	0	0	0	0	0	0	0	0	0	0	0	0	0	0	0	0	0	0	0	0	0	0	0	0	0	0	0	0	0	0	0	0	0	0	0	0	0	0	-	0	0
M1331	2	2	2	2	2	2	2	2	2	0	0	0	0	2	0	0	2	2	0	2	2	0	0	0	2	0	0	0	0	0	0	0	0	0	2	0	2	0	0	2	2	2	0	0	0	0	0	0	0
M1332	2	0	0	0	0	2	2	2	2	2	2	2	2	2	2	2	0	0	1	0	2	2	2	0	2	0	0	0	0	2	2	2	2	2	1	2	2	0	0	2	2	0	1	0	0	2	1	2	2
M1333	0	0	0	0	0	0	0	0	0	2	2	2	2	0	2	2	0	0	0	0	0	0	2	0	0	0	0	0	0	1	0	0	0	0	2	2	0	0	2	2	0	0	0	0	2	0	0	2	2
M1334	0	0	0	0	0	0	0	0	0	0	0	0	0	0	0	0	0	0	0	0	0	0	0	0	0	0	0	0	0	0	0	0	0	0	0	0	0	0	0	0	0	0	0	0	0	0	0	0	0
M1335	1	1	1	1	1	1	1	1	1	1	1	1	1	1	1	1	1	1	0	1	1	1	1	1	1	1	1	0	1	1	0	0	1	0	1	1	1	1	0	1	0	2	0	2	1	1	0	0	1
M1336	0	0	0	0	0	0	0	0	0	0	0	0	0	0	0	0	0	0	2	0	0	0	0	0	0	0	0	0	0	0	0	0	0	-	0	0	0	0	0	0	0	0	0	0	0	0	0	0	0
M1337	2	0	2	0	0	2	2	2	2	0	0	0	0	2	0	0	0	0	2	0	2	0	1	0	0	0	2	2	0	0	2	2	0	0	0	0	0	0	0	0	2	0	2	2	0	0	2	0	2
M1338	0	0	0	0	0	0	0	0	0	0	0	0	0	0	0	0	0	0	2	0	0	0	0	0	0	0	0	0	0	0	0	0	0	0	0	0	0	0	0	0	0	0	0	0	0	0	0	0	0
M1339	2	0	0	0	0	2	2	2	2	1	1	1	1	2	1	1	0	0	2	0	2	0	2	2	2	0	0	0	0	2	0	2	1	2	2	0	2	0	0	0	0	0	2	0	2	1	2	0	0
M1340	0	0	0	0	0	0	0	0	0	2	2	2	2	0	2	2	0	0	0	0	0	0	2	0	2	0	2	0	0	2	0	0	0	0	0	2	2	0	0	0	0	0	2	0	0	2	0	0	0
M1341	0	0	0	0	0	0	0	0	0	2	2	2	2	0	2	2	0	0	2	0	0	0	0	0	0	0	0	0	0	0	0	0	0	0	0	0	0	0	0	0	0	0	0	0	0	0	0	0	0
M1342	0	2	2	2	2	0	0	0	0	2	2	2	2	0	2	2	2	2	0	2	0	2	0	0	2	2	2	2	2	0	2	0	0	0	0	0	2	2	2	0	1	2	0	1	2	0	0	1	0
M1343	0	0	0	0	0	0	0	0	0	0	0	0	0	0	0	0	0	0	2	0	0	1	1	2	2	1	2	2	0	2	1	1	2	1	1	2	2	0	2	2	1	2	1	2	1	2	1	2	2
M1344	0	0	-	0	0	0	0	0	0	0	0	0	0	0	0	0	0	0	0	0	0	0	0	0	0	0	0	0	0	0	0	0	0	0	2	0	0	0	0	1	0	0	0	0	0	0	0	0	0
M1345	0	0	0	0	0	0	0	0	0	0	0	0	0	0	0	0	0	0	0	0	0	0	0	0	0	0	0	0	0	0	-	0	0	0	0	0	0	0	0	0	0	0	0	0	0	0	0	0	0
M1346	2	2	2	2	2	2	2	2	2	0	0	0	0	2	-	0	2	2	0	2	2	2	0	2	0	2	0	2	2	0	2	1	0	1	2	2	2	0	2	1	-	2	0	2	0	0	2	2	2
M1347	0	0	0	0	0	0	0	0	0	0	0	0	0	0	0	0	0	0	0	0	0	0	1	0	0	2	0	2	0	2	1	2	2	2	0	2	0	0	1	0	0	2	2	2	2	1	2	1	0
M1348	0	0	0	0	0	0	0	0	0	0	0	0	0	0	0	0	0	0	0	0	0	0	0	0	0	0	0	0	0	0	0	0	0	0	0	0	0	0	0	0	0	0	0	0	0	0	0	0	0
M1349	0	0	0	0	0	0	0	0	0	2	2	2	2	0	2	2	0	0	2	0	0	0	1	0	0	0	0	0	0	2	2	2	1	2	0	0	0	0	0	0	0	0	0	0	0	0	0	0	0
M1350	0	0	0	0	0	0	0	0	0	0	0	0	0	0	0	0	0	0	0	0	0	0	0	0	0	0	0	0	0	0	0	0	0	0	0	0	0	0	0	0	-	0	-	0	0	0	0	0	0
M1351	0	0	0	0	0	0	0	0	0	2	2	2	2	0	2	2	0	0	2	0	0	0	0	0	0	0	0	0	0	0	0	0	0	0	0	0	0	0	0	0	0	0	0	0	0	0	0	0	0
M1352	0	2	2	2	2	0	0	0	0	0	0	0	0	2	0	0	2	2	0	2	0	0	2	0	0	1	2	2	2	0	2	0	0	0	0	2	0	2	0	2	0	2	0	2	0	0	0	0	1
M1353	1	1	1	1	1	1	1	1	1	2	2	2	2	1	2	2	1	1	1	1	1	1	1	1	2	1	2	1	2	2	1	1	1	1	1	1	2	1	1	1	1	1	2	1	1	1	1	1	2
M1354	0	0	0	0	0	0	0	0	0	0	0	0	0	0	0	2	0	0	0	0	0	2	0	2	0	0	0	0	0	0	0	0	0	0	0	2	0	0	0	0	0	0	0	0	0	0	0	0	2
M1355	0	0	0	0	0	0	0	0	0	0	0	0	0	0	0	0	0	0	0	0	0	0	0	0	0	0	0	0	0	0	0	0	0	0	0	0	0	0	0	0	0	0	0	0	0	0	0	0	0
M1356	0	0	0	0	0	0	0	0	0	0	0	0	0	0	0	0	0	0	2	0	0	0	0	0	0	0	0	0	0	0	0	0	0	0	0	0	0	0	0	0	0	0	0	2	0	0	0	0	0
M1357	0	0	0	0	0	0	0	0	0	2	2	2	2	0	2	2	0	0	2	0	0	0	0	0	0	0	0	0	0	0	0	0	0	0	0	0	0	0	-	0	0	0	0	0	0	0	0	0	0
M1358	0	0	0	0	0	0	0	0	0	0	0	0	0	0	0	0	0	0	0	0	0	0	0	0	0	0	0	0	0	0	0	0	0	0	0	0	0	0	0	0	0	0	0	0	0	0	0	0	0
M1359	1	2	2	2	2	1	1	1	1	1	1	1	1	1	1	2	2	2	1	2	1	0	1	0	2	0	2	0	0	1	0	2	2	1	2	0	2	1	0	0	2	2	1	0	2	2	0	0	1
M1360	0	0	0	0	0	0	0	0	0	0	0	0	0	0	0	0	0	0	0	0	0	0	0	0	0	0	0	0	0	0	0	0	0	0	0	0	0	0	0	0	0	0	0	0	0	0	0	0	0
M1361	0	0	0	0	0	0	0	0	0	0	0	0	0	0	2	0	0	0	2	0	0	0	0	0	0	0	0	0	0	0	0	0	0	0	0	0	0	0	0	0	0	0	0	0	0	0	0	0	0
M1362	0	0	0	0	0	0	0	0	0	0	0	0	0	0	0	0	0	0	0	0	0	0	0	0	0	0	0	0	0	0	0	0	0	0	0	0	0	0	0	0	0	0	0	0	0	0	0	0	0
M1363	0	0	0	0	0	0	0	0	0	0	0	0	0	0	0	0	0	0	0	0	0	0	0	0	0	0	0	0	0	0	0	0	0	0	0	0	0	0	0	0	0	0	0	0	0	0	0	0	0
M1364	0	0	0	0	0	0	0	0	0	0	0	0	0	0	0	0	0	0	0	0	0	2	0	0	0	0	0	2	0	0	1	2	0	2	0	0	0	0	2	0	0	0	0	2	0	0	2	2	0
M1365	0	0	0	0	0	0	0	0	0	0	0	0	0	0	0	0	0	0	0	0	0	0	0	0	0	0	0	0	0	0	0	0	0	0	0	0	0	0	0	0	0	0	0	0	0	0	0	0	0
M1366	0	0	0	0	0	0	0	0	0	2	2	2	2	0	2	2	0	0	0	0	0	0	0	2	0	0	0	1	0	0	0	0	0	2	0	0	0	0	2	0	0	0	0	1	0	0	0	2	-
M1367	0	0	0	0	0	0	0	0	0	0	0	0	0	0	0	0	0	0	0	0	0	0	0	2	2	0	2	2	0	0	0	0	0	2	2	1	2	0	2	0	2	0	0	2	0	2	2	2	2
M1368	2	1	1	1	1	2	2	2	2	1	1	1	1	2	1	1	1	1	0	1	2	2	2	1	2	1	1	1	2	2	1	2	2	2	2	1	2	1	1	1	-	2	2	1	2	0	2	1	2
M1369	0	0	0	0	0	0	0	0	0	0	0	0	0	0	0	0	0	0	0	0	0	0	0	0	0	0	0	0	0	0	0	0	0	0	0	0	0	0	0	0	0	0	0	0	0	0	0	0	0
M1370	2	2	2	2	2	2	2	2	2	0	0	0	0	2	0	0	2	2	0	2	2	0	0	0	0	0	0	0	0	0	0	0	0	0	0	0	0	0	0	0	0	0	0	0	0	0	0	0	0
M1371	0	0	0	0	0	0	0	0	0	0	0	0	0	0	0	0	0	0	2	0	0	0	2	0	0	0	2	0	0	2	0	2	0	0	2	0	0	2	0	0	2	0	2	0	2	0	0	0	0
M1372	0	0	0	0	0	0	0	0	0	0	0	0	0	0	0	0	0	0	2	0	0	0	0	0	0	0	0	0	0	0	0	0	0	0	0	0	0	0	0	0	0	0	0	0	0	0	0	0	0
M1373	0	0	0	0	0	0	0	0	0	0	0	0	0	0	0	0	0	0	0	0	0	0	0	0	0	0	0	0	0	0	0	0	0	0	0	0	0	0	0	0	0	0	0	0	0	0	0	0	0
M1374	0	0	0	0	0	0	0	0	0	0	0	0	0	0	0	0	0	0	0	0	0	0	0	0	0	0	0	0	0	0	0	0	0	0	0	0	0	0	0	0	0	0	0	0	0	0	0	0	0
M1375	2	2	2	2	2	2	2	2	2	2	2	2	2	2	2	2	2	2	1	2	2	2	1	1	1	2	1	1	1	2	1	1	1	1	2	1	1	1	1	0	2	1	2	1	1	2	1	1	1
M1376	0	0	0	0	0	0	0	0	0	0	0	0	0	0	0	0	0	0	0	0	0	0	0	0	0	0	0	0	0	0	0	0	0	0	0	0	0	0	0	0	0	0	0	0	0	0	0	0	0
M1377	0	0	0	0	0	0	0	0	0	0	0	0	0	0	0	0	0	0	2	0	0	0	0	0	0	0	0	0	0	0	0	0	0	0	0	0	0	0	0	0	0	0	0	0	0	0	0	0	0
M1378	0	0	0	0	0	0	0	0	0	0	0	0	0	0	0	0	0	0	0	0	0	0	0	0	0	0	0	0	0	0	0	0	0	0	0	0	0	0	0	0	0	0	0	0	0	0	0	0	0
M1379	0	0	0	0	0	0	0	0	0	0	0	0	0	0	0	0	0	0	0	0	0	2	0	2	1	0	0	2	1	2	2	0	0	0	2	2	1	0	2	1	2	2	0	2	0	2	2	2	2
M1380	0	0	0	0	0	0	0	0	0	0	0	0	0	0	0	0	0	0	0	0	0	0	0	0	0	0	0	0	0	0	0	0	0	0	0	0	0	0	0	0	0	0	0	0	0	0	0	0	0
M1381	2	0	2	2	2	2	2	2	2	1	1	1	1	2	1	1	2	2	1	2	2	1	0	1	0	2	2	1	2	0	1	2	2	1	2	2	0	2	1	1	2	2	2	1	0	2	1	1	2
M1382	0	0	0	0	0	0	0	0	0	0	0	0	0	0	0	0	0	0	0	0	0	0	0	0	0	0	0	0	0	0	0	0	0	0	0	0	0	0	0	0	0	0	0	0	0	0	0	0	0
M1383	2	1	1	2	1	2	2	2	2	0	0	0	0	2	0	0	1	1	0	1	2	1	0	2	1	2	2	0	1	2	0	2	0	2	0	1	1	1	2	2	0	2	2	0	2	2	0	2	2
M1384	0	0	0	0	0	0	0	0	0	0	0	0	0	0	0	0	0	0	0	0	0	0	0	0	0	0	0	0	0	0	-	0	0	0	0	0	0	0	0	0	0	0	0	0	0	0	0	0	0
M1385	2	0	0	2	0	2	2	2	2	1	1	1	1	2	1	1	0	0	1	0	2	1	2	2	2	1	1	2	2	2	2	1	2	1	1	2	2	1	2	2	1	2	1	2	1	2	2	2	2
M1386	0	0	0	0	0	0	0	0	0	0	0	0	0	0	0	0	0	0	2	0	0	0	0	0	2	0	2	0	0	0	0	0	0	0	2	0	2	2	0	1	0	0	0	0	2	0	0	0	0
M1387	0	0	0	0	0	0	0	0	0	0	0	0	0	0	0	0	0	0	0	0	0	0	0	0	0	0	2	2	1	0	2	0	0	0	2	0	0	2	0	0	0	2	1	2	0	2	2	0	2
M1388	0	2	2	2	2	0	0	0	0	0	0	0	0	0	0	0	2	2	0	2	0	2	0	2	0	2	1	0	2	0	0	0	0	0	2	0	0	2	2	1	2	1	2	0	2	2	0	2	2
M1389	0	0	0	0	0	0	0	0	0	0	0	0	0	0	0	0	0	0	0	0	0	0	0	0	0	0	0	0	0	0	0	0	0	0	0	0	0	0	0	0	0	0	0	0	0	0	0	0	0
M1390	0	0	0	0	0	0	0	0	0	2	2	2	2	0	2	2	0	0	2	0	0	0	0	0	0	0	0	0	0	0	0	0	0	0	2	0	0	0	0	0	0	0	0	0	0	0	0	0	0
M1391	0	0	0	0	0	0	0	0	0	0	0	0	0	0	0	0	0	0	2	0	0	0	0	0	0	0	0	0	0	0	0	0	0	0	0	0	0	0	0	0	0	0	0	0	0	0	0	0	0
M1392	2	0	0	0	0	2	2	2	2	0	0	0	0	2	0	0	0	0	2	0	2	0	0	0	2	2	0	0	0	2	0	0	2	2	2	2	2	0	2	2	0	2	2	0	0	0	2	2	2
M1393	0	2	2	1	2	0	0	0	0	0	0	0	0	0	0	0	2	2	0	2	0	0	2	2	0	2	0	0	0	2	0	0	0	2	2	2	0	0	0	2	0	0	0	0	2	2	0	0	0
M1394	0	2	2	2	2	0	0	0	0	0	0	0	0	0	0	0	2	2	2	2	0	1	0	1	2	1	1	1	2	0	1	2	0	2	0	1	2	1	2	2	1	1	1	1	2	2	1	2	1
M1395	0	0	0	0	0	0	0	0	0	0	0	0	0	0	0	0	0	0	0	0	0	0	0	0	0	0	0	0	0	0	0	0	0	0	0	0	0	0	0	0	0	0	0	0	0	0	0	0	0
M1396	2	2	2	2	2	2	2	2	2	0	0	0	0	2	0	0	2	2	2	2	2	1	0	1	2	2	2	2	2	0	0	2	2	2	1	2	2	2	2	1	2	2	2	2	2	0	1	2	2
M1397	0	0	0	2	0	0	0	0	0	0	0	0	0	0	0	0	0	0	2	0	0	0	0	0	0	0	0	0	0	0	0	0	0	0	0	0	0	0	0	0	0	0	0	0	0	0	0	0	0
M1398	0	0	0	0	0	0	0	0	0	0	0	0	0	0	0	0	0	0	0	0	0	0	0	0	0	0	0	0	0	0	0	0	0	0	0	0	0	0	0	0	0	0	0	0	0	0	0	0	0
M1399	0	0	0	0	0	0	0	0	0	0	0	0	0	0	0	0	0	0	0	0	0	0	0	0	0	0	0	0	0	0	0	0	0	0	0	0	0	0	0	0	0	0	0	0	0	0	0	0	0
M1400	2	1	1	1	1	2	1	2	2	2	-	0	0	0	0	0	1	1	0	1	2	0	2	2	0	0	0	2	2	0	0	0	1	0	1	0	0	0	-	2	1	0	0	-	0	0	1	1	2
M1401	0	0	0	0	0	0	0	0	0	0	0	0	0	0	0	0	0	0	2	0	0	0	0	0	0	0	0	0	0	0	0	0	0	0	0	0	0	0	0	0	0	0	0	0	0	0	0	0	0
M1402	0	0	0	0	0	0	0	0	0	0	0	0	0	0	0	0	0	0	0	0	0	0	0	0	0	0	0	0	0	0	0	0	0	0	0	0	0	0	0	0	0	0	0	0	0	0	0	0	0
M1403	0	0	0	0	0	0	0	0	0	0	0	0	0	0	0	0	0	0	2	0	0	0	0	0	0	0	0	0	0	0	0	0	0	0	0	0	0	0	0	0	0	0	0	0	0	0	0	0	0
M1404	2	2	2	2	2	2	2	2	2	0	0	0	0	2	0	0	2	2	1	2	2	0	2	0	2	0	1	0	1	1	0	0	0	2	1	2	2	1	0	1	2	0	0	0	0	2	0	0	0
M1405	0	0	0	0	0	0	0	0	0	0	0	0	0	0	0	0	0	0	0	0	0	0	0	0	0	0	0	0	0	0	0	0	0	0	0	0	0	0	0	0	0	0	0	0	0	0	0	0	0
M1406	0	0	0	0	0	0	0	0	0	0	0	0	0	0	0	0	0	0	0	0	0	2	0	0	0	0	0	0	0	0	0	0	0	0	2	0	0	0	2	2	0	1	0	0	2	0	0	2	0
M1407	0	0	0	0	0	0	0	0	0	1	1	1	1	0	1	1	0	0	1	0	0	2	2	2	2	2	2	2	1	2	2	2	2	0	1	2	2	2	2	2	1	0	1	1	2	2	0	2	0
M1408	0	0	0	0	0	0	0	0	0	0	0	0	0	0	0	0	0	0	0	0	0	0	0	0	0	0	0	0	0	0	0	0	0	0	0	0	0	0	0	0	-	0	0	0	0	0	0	0	0
M1409	2	2	2	2	2	2	2	2	2	2	2	2	2	2	2	2	2	2	2	2	2	1	0	0	0	2	2	2	2	0	2	0	2	0	2	1	0	2	2	2	2	0	2	2	0	0	2	2	1
M1410	0	0	0	0	0	0	0	0	0	0	0	0	0	0	0	0	0	0	0	0	0	0	0	0	0	0	0	0	0	0	0	0	0	0	0	0	0	0	0	0	0	0	0	0	0	0	0	0	0
M1411	0	0	0	0	0	0	0	0	0	0	0	0	0	0	0	0	0	0	0	0	0	0	0	0	0	0	0	0	0	0	0	0	0	0	0	0	0	0	0	0	0	0	0	0	0	0	0	0	0
M1412	0	0	0	0	0	0	0	0	0	0	0	0	0	0	0	0	0	0	0	0	0	0	0	0	0	0	0	0	0	0	0	0	0	0	0	0	0	0	0	0	0	0	0	0	0	0	0	0	0
M1413	0	0	0	0	0	0	0	0	0	0	0	0	0	0	0	0	0	0	0	0	0	0	0	0	0	0	0	0	0	0	0	0	0	0	0	0	0	0	0	0	2	0	0	0	0	0	0	0	0
M1414	2	2	2	2	2	2	2	2	2	0	0	0	0	2	0	0	2	2	0	2	2	0	0	1	0	0	2	2	2	0	2	0	2	2	0	0	0	2	2	2	0	2	2	2	1	0	0	2	0
M1415	0	0	0	0	0	0	0	0	0	0	0	0	0	0	0	0	0	0	0	0	0	0	0	0	0	0	0	0	0	0	0	0	0	0	0	0	0	0	0	0	0	0	0	0	0	0	0	0	0
M1416	2	1	1	1	1	2	2	2	2	1	1	1	1	2	1	1	1	1	1	1	2	1	2	2	1	1	1	2	2	1	2	2	1	1	2	1	1	1	1	0	0	2	2	0	2	2	2	1	1
M1417	2	0	0	0	0	2	2	2	2	2	2	2	2	2	2	2	0	0	2	0	2	0	2	2	2	0	0	2	2	2	1	2	1	1	2	0	2	0	1	2	2	2	0	2	2	2	0	1	0
M1418	0	0	0	0	0	0	0	0	0	0	0	0	0	0	0	0	0	0	0	0	0	0	0	0	0	0	0	0	0	0	0	0	0	0	0	0	0	0	0	0	0	0	0	0	0	0	0	0	0
M1419	0	0	0	0	0	0	0	0	0	0	0	0	0	0	0	0	0	0	0	0	0	0	0	0	0	0	0	0	0	0	0	0	0	0	0	0	0	0	-	0	0	0	0	0	0	0	0	0	0
M1420	0	0	0	0	0	0	0	0	0	2	2	1	2	0	2	2	0	0	0	0	0	0	0	2	0	0	0	0	0	0	0	0	0	1	0	0	0	0	2	0	0	0	0	1	0	0	0	2	0
M1421	0	0	0	0	0	0	0	0	0	0	0	0	0	0	0	0	0	0	0	0	0	0	0	0	0	0	0	0	0	0	0	2	0	0	0	0	0	0	0	0	0	0	0	0	0	0	2	0	0
M1422	0	2	0	2	2	0	0	0	0	0	0	0	0	0	2	0	2	0	2	2	0	1	0	2	2	2	2	2	1	2	2	2	2	1	0	2	2	0	0	0	0	0	0	2	2	2	2	0	1
M1423	0	0	0	0	0	0	0	0	0	0	0	0	0	0	0	0	0	0	2	0	0	0	0	0	0	0	0	0	0	0	0	0	0	0	0	0	0	0	0	0	0	0	0	0	0	0	0	0	0
M1424	0	2	2	2	2	0	0	0	0	0	0	0	0	0	0	0	2	2	2	2	0	0	0	0	2	0	2	0	2	2	0	0	0	0	0	2	2	2	0	0	0	2	0	0	2	0	0	0	2
M1425	0	0	0	0	0	0	0	0	0	0	0	0	0	0	0	0	0	0	0	0	0	0	-	0	0	0	0	0	0	0	0	0	0	0	0	0	0	0	0	0	0	0	-	0	0	0	0	0	0
M1426	1	1	1	1	1	1	1	1	1	1	1	1	1	1	1	1	1	1	1	1	1	1	1	1	1	1	1	1	1	1	1	1	1	1	1	1	1	1	1	1	1	1	1	1	1	1	1	1	1
M1427	2	2	2	2	2	2	2	2	2	2	2	2	2	2	2	2	2	2	2	2	2	0	0	2	0	2	2	2	0	0	0	0	2	0	0	0	0	2	0	0	0	2	0	2	0	0	0	0	2
M1428	0	0	0	0	0	0	0	0	0	0	0	0	0	0	0	0	0	0	0	0	0	2	0	2	0	2	2	2	0	2	0	0	0	0	2	0	0	2	2	2	0	0	0	2	0	0	2	0	0
M1429	0	0	0	0	0	0	0	0	0	2	2	2	2	0	2	2	0	0	0	0	0	0	0	0	0	0	0	0	0	0	0	0	0	0	0	0	0	0	0	0	0	0	0	0	0	0	0	0	0
M1430	0	0	0	0	0	0	0	0	0	2	2	2	2	0	2	2	0	0	2	0	0	0	0	0	0	0	0	0	0	0	0	0	0	0	0	0	0	0	0	0	0	0	0	0	0	0	0	0	0
M1431	0	0	0	0	0	0	0	0	0	0	0	0	0	0	0	0	0	0	0	0	0	0	0	0	0	0	0	0	0	0	0	0	0	0	0	0	0	0	0	0	0	0	0	0	0	0	0	0	0
M1432	0	0	0	0	0	0	0	0	0	0	0	0	0	0	0	0	0	0	0	0	0	0	0	0	0	0	2	0	0	0	0	2	2	2	0	2	0	2	2	0	0	2	2	0	0	0	0	2	0
M1433	0	0	0	0	0	0	0	0	0	0	0	0	0	0	0	0	0	0	0	0	0	0	0	0	0	0	0	0	0	0	0	0	0	0	0	0	0	0	0	0	0	0	0	0	0	0	0	0	0
M1434	0	0	0	0	0	0	0	0	0	0	0	0	0	0	0	0	0	0	0	0	0	0	0	0	0	2	0	0	0	0	0	0	0	0	0	0	0	0	0	0	0	0	0	0	0	0	0	0	0
M1435	2	2	2	2	2	2	2	2	2	0	0	0	0	2	0	0	2	2	2	2	2	2	2	2	1	0	2	2	1	1	1	1	1	1	1	1	1	1	2	2	2	2	2	2	1	1	2	2	1
M1436	0	2	2	2	2	0	0	0	0	2	2	2	2	0	2	2	2	2	0	2	0	2	0	0	0	2	0	0	2	0	0	0	0	0	0	0	0	0	0	2	0	1	0	0	2	0	2	0	0
M1437	0	2	2	2	2	0	0	0	0	0	0	0	0	0	0	0	2	2	0	2	0	2	0	0	2	2	2	2	0	2	2	0	2	0	0	2	2	0	2	2	0	2	2	2	2	0	0	2	2
M1438	2	2	2	2	2	2	2	2	2	1	1	1	1	2	1	1	2	2	2	2	2	2	0	1	2	2	2	2	2	1	2	1	1	2	0	2	2	0	1	0	2	2	2	0	2	1	1	1	2
M1439	0	2	0	2	2	0	0	0	0	0	0	0	0	0	2	0	2	2	0	2	0	2	0	0	2	2	2	2	1	2	0	0	0	0	0	0	2	2	-	0	2	2	0	2	0	0	0	1	2
M1440	0	0	0	0	0	0	0	0	0	0	0	0	0	2	0	0	0	0	2	0	0	0	0	0	0	0	0	0	0	0	0	0	0	0	0	0	0	0	0	0	0	0	0	0	0	0	0	0	0
M1441	2	2	2	2	2	2	2	2	2	0	0	0	0	2	0	0	2	2	0	2	2	0	0	0	2	0	2	0	2	2	0	0	0	0	0	2	2	0	0	2	0	2	0	0	0	2	0	0	2
M1442	0	0	0	0	0	0	0	0	2	0	0	0	0	0	0	0	0	0	0	0	0	2	0	0	0	0	0	0	0	0	0	2	0	2	0	0	0	0	2	0	0	0	0	0	2	0	2	2	0
M1443	0	0	0	0	0	0	0	0	0	0	0	0	0	0	0	0	0	0	0	0	0	0	0	0	0	0	0	0	1	0	-	0	0	0	0	0	0	2	0	0	0	0	2	0	0	0	0	0	0
M1444	-	0	0	0	0	0	0	0	0	0	0	0	0	0	0	0	0	0	0	0	0	0	-	0	0	0	0	0	0	0	0	2	0	0	0	0	0	0	0	0	0	0	0	0	0	2	0	0	0
M1445	1	2	2	2	2	1	1	1	1	2	2	2	2	1	2	2	2	2	1	2	1	1	1	2	2	1	1	1	2	1	1	1	2	1	1	1	2	1	2	1	1	2	1	1	2	2	2	2	2
M1446	0	0	0	0	0	0	0	0	0	0	0	0	0	0	0	0	0	0	0	0	0	0	0	0	0	0	0	0	0	0	0	0	0	0	0	0	0	0	0	0	0	0	2	0	0	0	0	0	0
M1447	0	0	0	0	0	0	0	0	0	2	0	0	0	0	0	0	0	0	0	0	0	2	0	2	0	2	2	0	0	0	2	0	0	0	2	0	0	0	0	2	0	0	0	0	0	0	0	0	0
M1448	0	0	0	0	0	0	0	0	0	0	0	0	0	0	0	0	0	0	0	0	0	0	0	0	0	0	0	0	0	0	0	0	0	0	0	0	0	0	0	0	0	0	0	-	0	0	0	0	0
M1449	1	2	2	2	2	1	1	1	1	1	1	1	1	1	1	1	2	2	1	2	1	0	1	0	2	0	0	2	2	1	1	2	1	1	1	0	2	0	2	2	0	2	0	-	1	1	0	2	2
M1450	0	0	0	0	0	0	0	0	0	0	0	0	0	0	0	0	0	0	0	0	0	0	0	0	0	0	0	0	0	0	0	0	0	0	0	0	0	0	0	0	0	0	0	0	0	0	0	0	0
M1451	0	0	0	0	0	0	0	0	0	0	0	0	0	0	0	0	0	0	0	0	0	0	0	0	2	0	0	0	0	0	0	0	0	0	0	2	2	0	0	2	0	0	0	0	0	0	0	0	2
M1452	0	0	0	0	0	0	0	0	0	0	0	0	0	0	0	0	0	0	2	0	0	0	0	0	0	0	0	0	0	0	0	0	0	0	0	0	0	0	0	0	0	0	0	0	0	0	0	0	0
M1453	0	0	0	0	0	0	0	0	0	2	2	2	2	0	2	2	0	0	2	0	0	0	0	0	0	0	0	0	0	0	0	0	0	0	0	0	0	0	0	0	0	0	0	0	0	0	0	0	0
M1454	0	0	0	0	0	0	0	0	0	2	2	2	2	0	2	2	0	0	0	0	0	0	0	0	0	0	0	0	0	0	0	0	0	2	0	0	0	2	0	0	0	0	2	0	0	2	0	0	0
M1455	0	0	0	0	0	0	0	0	0	0	0	0	0	0	0	0	0	0	0	0	0	0	0	0	0	0	0	0	0	0	0	0	0	0	0	0	0	0	0	0	0	0	0	0	0	0	0	0	0
M1456	0	0	0	0	0	0	0	0	0	0	0	0	0	0	0	0	0	0	0	0	0	2	0	2	0	2	2	0	0	0	0	0	0	0	2	0	0	0	0	2	2	0	0	0	0	2	0	0	0
M1457	2	2	2	2	2	2	2	2	2	2	2	2	2	2	2	2	2	2	2	2	2	1	1	2	0	2	0	2	2	2	0	2	1	2	0	0	0	0	0	2	0	1	2	2	1	1	0	0	2
M1458	0	2	0	0	0	0	0	0	0	0	0	0	0	0	0	0	0	0	2	0	0	0	0	0	0	0	0	0	0	0	0	0	0	0	0	0	0	0	0	0	0	0	0	0	0	0	0	0	0
M1459	0	0	0	0	0	0	0	0	0	2	2	2	2	0	2	2	2	0	2	0	0	0	0	0	0	0	0	0	0	0	0	0	0	0	0	0	0	0	0	0	0	0	0	0	0	0	0	0	0
M1460	0	0	0	0	0	0	0	0	0	0	0	0	0	0	0	0	0	0	0	0	0	0	0	0	0	0	0	0	0	0	0	0	0	0	0	0	0	0	0	0	0	0	0	0	0	0	0	0	0
M1461	0	0	0	0	0	0	0	0	0	0	0	0	0	0	0	0	0	0	0	0	0	0	0	0	0	0	0	0	0	0	0	0	0	0	0	0	0	0	0	0	0	0	0	0	0	0	0	0	0
M1462	0	0	0	0	0	0	0	0	0	0	0	0	0	0	0	0	0	0	2	0	0	0	0	0	0	0	0	0	0	0	-	0	0	0	0	0	0	0	0	0	0	0	0	0	0	0	0	0	0
M1463	0	2	2	2	2	0	0	0	0	2	0	0	0	0	0	0	2	2	0	2	0	2	2	1	2	0	2	2	2	0	2	2	2	2	2	2	2	2	2	0	0	2	2	2	2	2	2	2	2
M1464	0	2	2	2	2	0	0	0	0	0	0	0	0	0	0	0	2	2	0	2	0	2	0	0	2	0	2	0	2	0	0	0	0	0	2	0	2	2	0	2	0	0	0	0	0	0	0	0	0
M1465	0	0	0	0	0	0	0	0	0	0	0	0	0	0	0	0	0	0	0	0	0	0	0	0	0	0	0	0	0	0	0	0	0	0	0	0	0	0	0	0	0	0	0	0	0	0	0	0	0
M1466	0	0	0	0	0	0	0	0	0	2	2	2	2	0	2	2	0	0	2	0	0	0	0	0	0	0	0	0	0	0	0	0	0	0	0	0	0	0	0	0	0	0	0	0	0	0	0	0	0
M1467	0	0	0	0	0	0	0	0	0	2	2	2	2	0	2	2	0	0	2	0	0	0	0	0	0	0	0	0	0	0	0	0	0	0	0	0	0	0	0	0	0	0	0	0	0	0	0	0	0
M1468	0	0	0	0	0	0	0	0	0	0	0	0	0	0	0	0	0	0	2	0	0	0	0	0	0	0	0	0	-	0	0	0	0	0	0	0	0	0	0	0	0	0	0	0	0	0	0	0	0
M1469	2	2	2	2	2	2	2	2	2	2	2	2	2	2	2	2	2	2	1	2	2	2	2	2	2	2	2	1	2	0	1	1	2	2	2	0	2	2	1	0	0	0	2	1	1	2	1	1	2
M1470	2	2	2	2	2	2	2	2	2	0	0	0	0	2	0	0	2	-	0	2	2	1	2	1	0	1	2	2	2	2	2	2	2	2	1	2	0	2	-	2	1	2	2	2	2	2	1	2	2
M1471	0	0	0	0	0	0	0	0	0	0	0	0	0	0	0	0	0	0	0	0	0	0	0	0	0	0	0	0	0	0	0	0	0	0	0	0	0	0	0	0	0	0	0	0	0	0	0	0	0
M1472	2	2	2	2	2	2	2	2	2	0	0	0	0	2	0	0	2	2	2	2	2	2	0	2	2	1	2	1	2	2	1	1	2	2	2	2	2	2	2	2	0	1	2	1	2	2	2	2	2
M1473	1	1	1	1	1	1	1	1	1	2	2	2	2	1	2	2	1	1	1	2	1	2	1	2	2	0	1	2	1	1	0	2	1	0	1	2	2	1	2	2	1	1	2	0	1	1	2	2	1
M1474	0	0	0	0	0	0	0	0	0	1	1	1	1	0	1	1	2	0	2	0	0	2	2	0	2	0	2	0	2	1	2	2	2	2	2	2	2	2	1	2	0	1	2	0	1	1	2	1	2
M1475	0	0	0	0	0	0	0	0	0	0	0	0	0	0	0	0	0	0	0	0	0	0	0	0	0	0	0	0	0	0	0	0	0	0	0	0	0	0	0	0	0	0	0	0	0	0	0	0	0
M1476	0	0	0	0	0	0	0	0	0	0	0	0	0	0	0	0	0	0	0	0	0	0	0	0	0	0	0	0	0	0	0	0	0	0	0	0	0	0	0	0	0	0	0	0	0	0	0	0	0
M1477	0	0	0	0	0	0	0	0	0	0	0	0	0	0	0	0	0	0	0	0	0	2	0	0	2	0	0	0	0	0	0	0	0	0	0	0	2	0	0	0	0	0	0	0	0	0	0	0	0
M1478	0	0	0	0	0	0	0	0	0	0	0	0	0	0	0	0	0	0	0	0	0	0	0	0	0	0	0	0	0	0	0	0	0	0	0	0	0	0	0	0	0	0	0	0	0	0	0	0	0
M1479	0	0	2	0	0	0	0	0	0	2	2	2	2	0	2	2	0	0	2	0	0	0	0	0	0	0	0	0	0	0	0	0	0	0	0	0	0	0	0	0	0	0	0	0	0	0	0	0	0
M1480	0	0	0	0	0	0	0	0	0	0	0	0	0	0	0	0	0	0	0	0	0	0	0	0	0	0	0	0	0	0	0	0	0	0	0	0	0	0	0	0	0	0	0	0	0	0	0	0	2
M1481	0	0	0	0	0	0	0	0	0	0	0	0	0	0	0	0	0	0	0	0	0	0	0	0	0	0	0	0	0	0	0	0	0	0	0	0	0	0	0	0	0	0	0	0	0	0	0	0	0
M1482	0	0	0	0	0	0	0	0	0	0	0	0	0	0	0	0	0	0	0	0	0	0	0	0	0	0	0	0	0	0	0	0	0	0	0	0	0	0	0	0	0	0	0	0	0	0	0	0	0
M1483	1	1	1	1	1	1	1	1	1	2	2	2	2	2	2	2	1	1	2	1	1	1	1	1	1	1	1	1	1	1	1	1	1	1	1	1	1	1	1	1	1	1	1	1	1	1	1	1	1
M1484	0	0	0	0	0	0	0	0	0	0	0	0	0	0	0	0	0	0	0	0	0	0	0	0	2	0	0	2	2	2	0	0	0	0	0	2	2	0	1	0	0	0	2	2	0	0	2	2	1
M1485	2	0	0	2	0	2	2	2	2	1	1	1	1	2	1	1	0	0	2	0	2	0	2	0	2	0	0	0	0	0	2	2	2	1	0	1	2	0	0	0	1	0	0	0	0	2	0	0	0
M1486	2	1	1	1	1	2	2	2	2	0	0	0	0	2	0	0	1	1	0	1	2	1	2	1	0	0	0	2	0	0	0	2	0	2	1	2	0	0	1	1	2	1	0	2	2	2	0	1	2
M1487	0	0	0	0	0	0	0	0	0	0	0	0	0	0	0	0	0	0	0	0	0	0	0	0	0	0	0	0	0	0	0	0	0	0	0	0	0	0	0	0	0	0	0	0	0	0	0	0	0
M1488	0	0	0	0	0	0	0	0	0	2	2	2	2	0	2	2	0	0	2	0	0	0	2	2	0	2	2	2	2	1	2	2	0	2	2	2	0	2	2	1	0	0	2	2	0	2	2	2	2
M1489	0	0	0	0	0	0	0	0	0	0	0	0	0	0	0	0	0	0	0	0	0	0	0	0	2	2	0	2	0	0	0	0	0	0	0	0	2	0	0	0	2	0	0	2	0	0	2	0	2
M1490	0	0	0	0	2	0	0	0	0	0	0	0	0	0	0	0	0	0	2	0	0	0	0	0	0	0	0	0	0	-	0	0	0	0	0	0	0	0	0	0	0	0	0	0	0	0	0	0	0
M1491	0	0	0	0	0	0	0	0	0	0	0	0	0	2	0	0	0	0	0	0	0	0	0	0	0	0	0	0	0	0	0	0	0	0	0	0	0	0	0	0	0	0	0	0	0	0	0	0	0
M1492	0	0	0	0	0	0	0	0	0	0	0	0	0	0	0	0	0	0	0	0	0	0	0	0	0	0	2	0	0	2	0	0	0	0	2	0	0	2	0	2	0	0	1	0	0	0	0	0	0
M1493	2	0	0	0	0	2	2	2	2	1	1	1	1	2	1	1	0	0	2	0	2	0	0	2	1	2	2	2	2	0	2	2	1	2	2	2	1	2	0	1	2	2	2	2	0	0	2	0	2
M1494	0	0	0	0	0	0	0	0	0	0	0	0	0	0	0	0	0	0	0	0	0	0	2	0	2	0	0	0	0	0	0	0	0	0	0	2	2	0	0	0	0	2	0	0	0	0	0	2	0
M1495	2	1	1	1	1	2	2	2	2	0	0	0	0	2	0	0	1	1	0	1	2	0	2	2	2	0	0	2	2	2	2	0	2	0	0	2	2	2	2	2	0	2	2	2	2	2	2	2	2
M1496	2	1	1	1	1	2	2	2	2	2	2	2	2	2	2	2	1	1	0	1	2	0	0	1	0	1	2	1	2	2	1	2	2	2	2	2	0	2	1	2	0	2	0	1	0	0	2	1	2
M1497	0	0	0	0	0	0	0	0	0	0	0	0	0	0	0	0	0	0	0	0	0	0	0	0	0	0	0	0	0	0	0	0	0	0	0	0	0	0	0	0	0	0	0	0	0	0	0	0	0
M1498	0	0	0	0	0	0	0	0	0	0	0	0	0	0	0	0	0	0	2	0	0	0	0	0	0	0	0	0	0	0	0	0	0	0	0	0	0	0	0	0	0	0	0	0	0	0	0	0	0
M1499	0	0	0	0	0	0	0	0	0	0	0	0	0	0	0	0	0	0	0	0	0	2	2	0	0	2	0	0	0	0	0	0	0	0	0	0	0	0	2	0	0	0	0	2	2	2	2	2	0
M1500	0	0	0	0	0	0	0	0	0	0	0	0	0	0	0	0	0	0	0	0	0	2	0	2	0	0	0	0	0	0	0	0	0	0	0	2	0	0	0	0	0	0	0	0	0	0	2	0	0
M1501	0	0	0	2	0	0	0	0	0	2	2	2	2	0	2	2	0	0	2	0	0	0	2	0	0	0	0	0	0	0	2	2	0	0	2	0	0	0	0	0	2	0	1	0	2	2	0	0	0
M1502	0	0	0	0	0	0	0	0	0	0	0	0	0	0	0	0	0	0	0	0	0	0	0	0	0	0	0	0	0	0	0	0	0	0	0	0	0	0	0	0	0	0	2	0	0	0	0	0	0
M1503	0	0	0	0	0	0	0	0	0	0	0	0	0	0	0	2	0	0	0	0	0	0	0	0	0	0	0	0	0	0	0	0	0	0	0	0	0	0	0	0	0	0	0	0	0	0	0	0	0
M1504	0	0	0	0	0	0	0	0	0	0	0	0	0	0	0	0	0	0	2	0	0	0	0	0	0	0	0	0	0	0	0	0	0	0	0	0	0	0	0	0	0	0	0	0	0	0	0	0	0
M1505	1	2	0	2	2	1	1	1	1	0	0	0	0	1	0	0	2	2	0	2	1	0	2	0	2	0	0	0	0	2	0	2	2	0	0	0	2	0	0	0	0	2	2	0	2	2	0	0	0
M1506	2	0	0	0	0	2	2	2	2	0	0	0	0	2	0	0	0	0	0	0	2	0	0	2	2	0	0	0	0	2	0	0	0	0	0	0	2	0	0	0	0	2	2	0	0	2	0	2	0
M1507	0	0	0	0	0	0	0	0	0	0	0	0	0	0	0	0	0	0	0	0	0	-	0	0	0	0	0	0	0	0	0	0	0	0	0	0	0	0	0	-	0	0	0	0	0	0	0	0	0
M1508	0	0	0	0	0	0	0	0	0	0	0	0	0	0	0	0	0	0	0	0	0	0	0	0	0	0	0	0	0	0	0	0	0	0	0	0	0	0	0	0	0	0	0	0	0	0	0	0	0
M1509	0	0	0	0	0	0	0	0	0	0	0	0	0	0	0	0	0	0	0	0	0	0	0	0	0	0	0	0	0	0	0	0	0	0	0	0	0	0	0	0	0	0	0	0	0	0	0	0	0
M1510	1	0	0	0	0	1	1	1	1	2	2	2	2	1	2	2	0	0	1	0	1	1	1	2	1	0	1	1	2	2	1	1	1	0	0	1	1	1	1	1	1	1	2	1	2	1	0	1	1
M1511	0	2	2	2	0	0	0	0	0	0	0	0	0	0	0	0	2	0	2	2	0	0	0	0	0	0	0	0	1	0	0	0	0	0	0	0	0	0	0	0	1	2	0	-	2	0	0	0	0
M1512	0	0	0	0	0	0	0	0	0	0	0	0	0	0	0	0	0	0	0	0	0	0	0	0	0	0	0	0	0	0	0	0	0	0	0	0	0	0	0	0	0	0	0	0	0	0	0	0	0
M1513	2	2	0	2	2	2	2	2	2	0	0	0	0	2	0	0	2	2	0	2	2	2	0	0	0	2	2	0	1	1	0	0	2	0	2	2	0	2	2	2	0	0	0	0	2	2	2	2	2
M1514	0	0	0	0	0	0	0	0	0	0	0	0	0	0	0	0	0	0	0	0	0	0	0	2	2	0	2	0	0	0	2	0	0	0	2	1	2	0	2	0	0	0	0	0	2	0	0	2	2
M1515	2	2	1	2	2	2	2	2	2	1	1	1	1	2	1	1	2	2	2	2	2	2	2	1	2	2	2	1	2	1	2	1	2	1	2	2	2	1	2	2	2	1	0	1	1	1	0	2	2
M1516	2	0	0	0	0	2	2	2	2	1	1	1	1	2	1	1	0	0	2	0	2	0	0	0	0	0	0	0	0	2	0	2	2	2	2	0	0	0	0	0	2	0	2	0	0	2	0	0	0
M1517	0	0	0	0	0	0	0	0	0	0	0	0	0	0	0	0	0	0	2	0	0	0	0	0	0	0	0	0	0	0	0	0	0	0	0	0	0	0	0	0	0	0	0	0	0	0	0	0	0
M1518	0	0	0	0	0	0	0	0	0	0	0	0	0	0	0	0	0	0	0	0	0	0	0	0	0	0	0	0	0	0	0	0	0	0	0	0	0	0	0	0	0	0	0	0	0	0	0	0	0
M1519	0	0	0	0	0	0	0	2	2	0	0	0	0	0	0	0	0	0	2	0	0	0	0	0	0	0	0	0	0	0	0	0	0	0	0	0	0	0	0	0	0	0	0	0	0	0	0	0	0
M1520	0	0	0	0	0	0	0	0	0	0	0	0	0	0	0	0	0	0	0	0	0	0	0	0	0	0	0	0	0	0	0	0	0	0	0	0	0	0	0	0	0	0	0	0	0	0	0	0	0
M1521	2	1	1	1	1	2	2	2	2	0	0	0	0	2	0	0	1	1	2	1	2	1	2	2	0	2	2	2	2	2	2	2	0	2	2	1	0	2	2	2	0	2	0	2	1	2	2	2	2
M1522	2	0	0	0	0	2	2	2	2	0	0	0	0	2	0	0	0	0	2	0	2	0	0	0	0	0	0	0	0	2	0	0	0	2	2	0	0	0	0	0	2	0	0	0	0	0	0	0	0
M1523	0	0	0	0	0	0	0	0	0	0	0	0	0	0	0	0	0	0	0	0	0	0	0	0	0	0	0	2	0	0	2	0	0	2	2	0	0	0	0	1	0	0	1	1	2	0	0	2	2
M1524	0	2	2	2	2	0	0	0	0	2	2	2	2	2	2	2	2	2	0	2	0	0	0	0	0	2	0	0	2	0	0	0	0	0	0	0	0	0	0	0	0	0	0	0	2	0	2	0	0
M1525	0	0	0	0	0	0	0	0	0	0	0	0	0	0	0	0	0	0	0	0	0	0	0	0	0	0	0	0	0	0	0	0	0	0	0	0	0	0	0	0	0	0	0	0	0	0	0	0	0
M1526	0	0	0	0	0	0	0	0	0	0	0	0	0	0	0	0	0	0	0	0	0	0	0	0	0	0	2	0	0	0	0	0	0	0	0	0	0	2	0	0	2	0	0	0	0	0	0	0	0
M1527	0	0	0	0	0	0	0	0	0	0	0	0	0	0	0	0	0	0	0	0	0	0	2	0	0	0	0	0	0	0	0	0	0	0	0	0	0	0	0	0	0	0	0	0	0	0	0	0	0
M1528	0	0	0	0	0	0	0	0	0	0	0	0	0	0	0	0	0	0	0	0	0	2	0	2	0	0	2	2	0	0	2	2	2	2	2	2	0	2	2	1	2	0	1	0	1	0	2	2	0
M1529	0	0	0	0	0	0	0	0	0	0	0	0	0	0	0	0	0	0	0	0	0	0	0	0	0	0	0	0	0	0	0	0	0	0	0	0	0	0	0	0	0	0	0	0	0	0	0	0	2
M1530	0	0	0	0	0	0	0	0	0	0	0	0	0	0	0	0	0	0	2	0	0	0	0	0	0	0	0	0	0	0	0	0	0	0	0	0	0	0	0	0	0	0	0	0	0	0	0	0	0
M1531	2	0	0	0	0	2	2	2	2	1	1	1	1	2	1	1	0	0	2	0	2	2	2	1	0	1	2	1	0	2	2	1	2	1	2	1	0	2	2	0	2	0	2	1	2	1	2	2	1
M1532	2	2	2	2	2	2	2	2	2	1	2	1	1	2	1	1	2	2	1	2	2	0	2	0	0	2	0	2	0	1	1	2	2	2	2	0	0	0	1	0	1	0	2	2	2	2	0	1	2
M1533	0	0	0	0	0	0	0	0	0	0	0	0	0	0	0	0	0	0	2	0	0	0	2	0	0	0	0	0	0	0	0	0	0	0	0	0	0	0	0	0	0	0	0	0	0	0	0	0	0
M1534	0	0	0	0	0	0	0	0	0	0	0	0	0	0	0	0	0	0	0	0	0	0	0	0	0	0	0	0	-	0	0	0	0	0	0	0	0	0	0	0	0	0	0	-	0	0	0	0	0
M1535	0	2	2	2	2	0	2	0	0	0	0	0	0	0	0	0	2	2	0	2	0	0	0	2	0	0	0	0	0	0	0	0	0	0	0	0	0	0	-	0	0	0	0	0	0	0	2	0	0
M1536	2	0	0	0	0	2	2	2	2	1	1	1	1	2	1	1	0	0	2	0	2	0	2	2	0	1	2	2	0	2	2	1	1	2	2	1	0	2	0	0	0	0	0	2	2	2	0	0	2
M1537	0	0	0	0	0	0	0	0	0	0	0	0	0	0	0	0	0	0	0	0	0	0	0	0	0	0	0	0	0	0	0	0	0	0	0	0	0	0	0	0	0	0	0	0	0	0	0	0	0
M1538	0	0	0	0	0	0	0	0	0	0	0	0	0	0	0	0	0	0	0	0	0	0	0	0	0	0	0	0	0	0	0	0	0	0	0	0	0	0	0	0	0	0	0	0	0	0	0	0	0
M1539	0	0	0	0	0	0	0	0	0	0	0	0	0	0	0	0	0	0	0	0	0	0	0	0	0	0	0	0	0	0	0	0	0	0	0	0	0	0	-	0	0	0	0	0	0	0	0	0	0
M1540	0	0	0	0	0	0	0	0	0	0	0	0	0	0	0	0	0	0	0	0	0	0	0	0	0	0	2	0	0	0	0	0	0	0	0	0	0	1	0	0	2	0	0	0	0	0	0	0	0
M1541	0	0	0	0	0	0	0	0	0	2	2	2	2	0	2	2	0	0	2	0	0	0	0	0	0	0	0	0	0	0	0	0	0	0	0	0	0	0	0	0	0	0	0	0	0	0	0	0	0
M1542	0	0	0	0	0	0	0	0	0	0	0	0	0	0	0	0	0	0	0	0	0	0	0	0	0	0	0	0	0	0	0	0	0	0	0	0	0	0	0	0	0	0	0	0	0	0	0	0	0
M1543	2	0	0	0	0	2	2	2	2	2	2	2	2	0	0	2	0	0	2	0	2	0	0	0	0	2	1	0	0	0	2	0	0	2	2	0	0	2	0	2	0	2	1	0	0	2	0	0	0
M1544	1	1	1	1	1	1	1	1	1	1	1	1	1	1	1	1	1	1	1	1	1	2	1	0	1	2	2	0	1	1	0	2	1	1	2	2	1	2	0	1	1	1	1	0	1	1	2	0	2
M1545	0	0	0	0	0	0	0	0	0	0	0	0	0	0	0	0	0	0	0	0	0	2	0	0	2	0	2	0	1	2	0	0	0	0	0	0	2	2	-	0	0	2	0	0	0	0	0	0	0
M1546	0	2	0	0	0	0	0	0	0	2	2	2	2	0	2	2	0	0	0	0	0	0	0	0	0	0	0	0	0	0	0	0	0	0	0	0	0	2	0	0	-	0	0	0	0	-	0	0	0
M1547	0	0	0	0	0	0	0	0	0	2	2	2	2	0	2	2	0	0	0	0	0	0	0	1	2	1	2	1	2	0	2	2	2	2	2	1	2	2	1	2	2	0	1	1	2	0	1	1	1
M1548	2	2	2	2	2	2	2	2	2	0	0	0	0	2	0	0	2	2	0	2	2	0	2	0	0	0	2	2	0	0	0	2	0	2	2	2	0	0	2	0	0	0	1	2	0	0	0	2	0
M1549	0	0	0	0	0	0	0	0	0	0	0	0	0	0	0	0	0	0	0	0	0	0	0	0	0	0	0	0	0	0	0	0	0	0	0	0	0	0	0	0	0	0	0	0	0	0	0	0	0
M1550	2	2	2	2	2	2	2	2	2	0	0	0	0	2	0	0	2	2	1	2	2	1	0	2	1	0	2	0	2	2	1	1	2	-	0	2	1	1	1	2	-	2	1	2	0	1	2	1	0
M1551	0	0	0	0	0	0	0	0	0	0	0	0	0	0	0	0	0	0	0	0	0	0	0	0	0	0	0	0	0	0	0	0	0	0	0	0	0	0	0	0	0	0	0	0	0	0	0	0	0
M1552	0	0	0	0	0	0	0	0	0	0	0	0	0	0	0	0	0	0	0	0	0	0	0	0	0	0	0	0	0	0	0	0	0	0	0	0	0	0	0	0	0	0	0	0	0	0	0	0	0
M1553	2	1	1	1	1	2	2	2	2	1	1	1	1	2	1	1	1	1	0	1	2	2	2	1	2	2	1	2	2	2	1	0	2	2	2	2	2	1	0	2	2	2	2	2	2	0	2	2	0
M1554	0	0	0	0	0	0	0	0	0	0	0	0	0	0	0	0	0	2	0	0	0	0	0	0	0	0	0	0	0	0	0	0	0	0	0	0	0	0	0	0	0	0	0	0	0	0	0	0	0
M1555	0	0	0	0	0	0	0	0	0	0	0	0	0	0	0	0	0	0	0	0	0	2	0	2	0	2	2	0	0	2	0	2	0	2	2	2	0	2	0	1	0	2	0	0	2	2	0	0	0
M1556	0	0	0	0	0	0	0	0	0	0	0	0	0	0	0	0	0	0	0	0	0	0	2	2	2	0	2	0	0	0	2	0	0	0	0	1	2	2	1	2	0	1	2	0	2	0	2	1	2
M1557	0	2	2	2	2	0	0	0	0	0	0	0	0	0	0	0	2	2	0	2	0	0	0	0	0	2	0	0	0	2	0	0	0	0	0	0	0	0	0	0	0	2	2	0	2	0	0	0	0
M1558	0	0	0	0	0	0	0	0	0	2	2	2	2	0	2	2	0	0	1	0	0	0	2	2	2	0	2	0	2	0	0	2	2	2	2	0	2	2	2	2	2	0	2	0	2	2	2	0	0
M1559	0	0	0	0	0	0	0	0	0	0	0	0	0	0	0	0	0	0	0	0	0	0	0	0	0	0	0	0	0	0	0	0	0	0	0	0	0	0	0	0	0	0	0	0	0	0	0	0	0
M1560	0	0	0	0	0	0	0	0	0	0	0	0	0	0	0	0	0	0	0	0	0	0	0	0	0	0	0	0	0	0	0	0	0	-	0	0	0	0	-	0	0	0	0	0	0	0	0	0	0
M1561	0	0	0	0	0	0	0	0	0	2	2	2	2	0	2	2	0	0	0	0	0	0	0	0	0	0	0	0	0	0	0	0	0	0	0	0	0	0	0	0	0	0	0	0	0	0	0	2	0
M1562	0	0	0	0	0	0	0	0	0	0	0	0	0	0	2	0	0	0	0	0	0	0	0	0	0	0	0	0	0	0	0	0	0	0	0	0	0	0	0	0	-	0	0	0	0	0	0	0	0
M1563	0	0	0	0	0	0	0	0	0	0	0	0	0	0	0	0	0	0	0	0	0	2	0	2	0	0	0	2	2	0	0	2	2	2	2	2	0	2	2	2	0	0	2	2	0	0	0	2	0
M1564	2	2	2	2	2	2	2	2	2	0	0	0	0	2	0	0	2	2	0	2	2	1	0	0	2	2	2	0	2	0	0	0	0	0	0	2	2	2	2	2	2	2	0	0	0	0	2	2	2
M1565	0	0	0	0	0	0	0	0	0	2	2	2	2	0	2	2	0	0	0	0	0	2	0	2	0	0	0	2	0	0	0	0	0	2	0	0	0	0	2	0	0	0	0	2	0	0	0	2	0
M1566	0	0	0	0	0	0	0	0	0	0	0	0	0	0	0	0	0	0	0	0	0	0	0	0	0	0	0	0	0	0	0	0	0	0	0	0	0	0	0	0	0	0	0	0	0	0	0	0	0
M1567	0	0	0	0	0	0	0	0	0	2	1	2	2	0	2	2	0	0	2	0	0	0	0	0	2	0	2	0	0	2	0	0	0	0	2	0	2	0	0	2	1	2	2	0	2	0	0	0	0
M1568	2	1	1	1	1	2	2	2	2	2	2	2	2	2	2	2	1	1	0	2	2	2	0	2	2	2	2	0	2	0	0	0	0	0	2	2	2	2	2	1	2	1	2	0	2	0	2	2	2
M1569	0	0	0	0	0	0	0	0	0	2	2	2	2	0	2	2	0	0	0	0	0	0	0	0	0	0	0	0	0	0	0	0	0	0	0	0	0	0	0	0	0	0	0	0	0	0	0	0	0
M1570	0	0	0	0	0	0	0	0	0	2	2	2	2	0	2	2	0	0	2	0	0	0	0	0	0	0	0	0	0	0	0	0	0	0	0	0	0	0	0	0	0	0	0	0	0	0	0	0	0
M1571	2	2	2	2	2	2	2	2	2	0	0	0	0	2	0	0	2	2	2	2	2	2	2	2	2	2	2	0	2	0	0	0	2	0	2	0	2	2	2	2	0	1	0	0	2	2	2	2	0
M1572	0	0	0	0	0	0	0	0	0	0	0	0	0	0	0	0	0	0	2	0	0	0	0	0	0	0	0	0	0	0	0	0	0	0	0	0	0	0	0	0	0	0	0	0	0	0	0	0	0
M1573	-	0	0	0	0	2	2	2	2	0	0	0	0	2	0	0	0	0	0	0	2	0	0	2	2	0	0	0	0	1	0	0	0	0	0	0	2	0	2	0	-	2	0	0	0	0	0	2	0
M1574	2	0	0	0	0	2	2	2	2	0	0	0	0	2	0	0	0	0	2	0	2	0	2	2	0	2	2	2	0	2	0	1	2	1	2	2	0	2	2	0	2	0	0	2	2	2	2	2	2
M1575	0	0	0	0	0	0	0	2	0	0	0	0	0	0	0	0	0	0	2	0	0	0	0	0	0	0	0	0	0	0	0	0	0	0	0	0	0	0	0	0	0	0	0	-	0	0	0	0	0
M1576	0	0	0	0	0	0	0	0	0	0	0	0	0	0	0	0	0	0	0	0	0	0	0	0	0	0	0	0	0	0	0	0	0	0	0	0	0	0	0	0	0	0	0	0	0	0	0	0	0
M1577	0	0	0	0	0	0	0	0	0	2	2	2	2	0	2	2	0	0	2	0	0	0	0	0	0	0	0	0	0	0	0	0	0	0	0	0	0	0	0	0	0	0	0	0	0	0	0	0	0
M1578	0	0	0	0	0	0	0	0	0	0	0	0	0	0	0	0	0	0	0	0	0	0	0	0	0	0	0	0	0	0	0	0	0	0	0	0	0	0	0	0	0	0	0	0	0	0	0	0	0
M1579	2	0	0	0	0	2	2	2	2	1	1	1	1	2	1	1	0	0	2	0	2	0	2	0	2	0	2	0	0	2	2	2	2	2	0	2	2	0	0	0	1	0	0	0	0	2	0	0	0
M1580	0	0	0	0	0	0	0	0	0	0	0	0	0	0	0	0	0	0	0	0	0	0	0	2	0	0	0	0	0	0	0	0	0	0	0	0	0	0	2	0	0	0	0	0	0	0	0	2	2
M1581	0	0	0	0	0	0	0	0	0	0	0	0	0	0	0	0	0	0	0	0	0	0	0	0	0	0	0	0	0	0	0	0	0	0	0	0	0	0	0	0	0	0	0	0	0	-	0	0	0
M1582	0	0	-	0	0	0	0	0	0	0	0	0	0	0	0	0	0	0	0	0	0	0	0	0	0	0	0	0	0	0	0	0	0	0	0	0	0	0	0	0	0	0	0	0	0	0	0	0	0
M1583	0	0	0	0	0	0	0	0	0	0	0	0	0	0	0	0	0	0	0	0	0	0	0	0	0	0	0	0	0	0	0	0	0	0	0	0	0	0	0	0	0	0	0	0	0	0	0	0	0
M1584	0	0	0	0	0	0	0	0	0	0	0	0	0	0	0	0	0	0	0	0	0	2	0	2	0	2	0	2	0	0	0	2	0	2	0	0	0	0	0	0	0	0	0	2	2	0	0	0	2
M1585	2	2	2	2	2	2	2	2	2	1	1	1	1	2	1	1	2	2	0	2	2	2	2	2	2	1	2	2	1	1	0	0	0	2	1	0	2	2	0	2	1	0	1	2	2	2	2	0	2
M1586	0	0	0	0	0	0	0	0	0	0	0	0	0	0	0	0	0	0	0	0	0	0	0	0	0	0	0	0	0	0	0	0	0	0	0	0	0	0	0	0	0	0	0	0	0	0	0	0	0
M1587	0	0	0	0	0	0	0	0	0	0	0	0	0	0	0	0	0	0	0	0	0	0	0	0	0	0	0	0	0	0	0	0	0	0	0	0	0	0	0	0	0	0	0	0	0	0	0	0	0
M1588	0	0	0	0	0	0	0	0	0	0	0	0	0	0	0	0	0	0	0	0	0	0	0	0	0	0	0	0	0	0	0	0	0	0	0	0	0	0	0	0	0	0	0	0	0	0	0	0	0
M1589	0	0	0	0	0	0	0	0	0	0	0	0	0	0	0	0	0	0	2	0	0	0	0	0	0	0	0	0	0	0	0	0	0	0	0	0	0	0	0	0	0	0	0	0	0	0	0	0	0
M1590	0	0	0	0	0	0	0	0	0	0	0	0	0	0	0	0	0	0	0	0	0	0	0	0	0	0	0	0	0	0	0	-	0	0	0	0	0	0	0	0	0	0	0	0	0	0	0	0	0
M1591	0	0	0	0	0	0	0	0	0	0	0	0	0	0	0	0	0	0	0	0	0	0	0	0	0	0	0	0	0	0	0	0	0	0	0	0	0	0	0	0	0	0	0	0	0	0	0	0	0
M1592	0	0	0	0	0	0	0	0	0	0	0	0	0	0	0	0	0	0	0	0	0	0	2	2	0	0	2	2	0	0	2	0	0	2	0	2	0	2	0	2	0	2	2	2	0	2	0	0	0
M1593	0	0	0	0	0	0	0	0	0	0	0	0	0	0	0	0	0	0	0	0	0	0	0	0	0	0	0	0	0	0	0	0	0	0	0	0	0	0	0	0	-	0	0	0	0	0	0	0	0
M1594	0	0	0	0	0	0	0	0	0	0	0	0	0	0	0	0	0	0	0	0	0	0	0	0	0	0	0	0	0	2	0	0	0	0	0	0	0	0	0	0	0	2	0	0	0	0	0	0	0
M1595	0	0	0	0	0	0	0	0	0	0	0	0	0	0	0	0	0	0	0	0	0	0	0	0	0	0	0	0	0	0	0	0	0	0	0	0	0	0	0	0	0	0	0	0	0	0	0	0	0
M1596	0	0	0	0	0	0	0	0	0	0	0	0	0	0	0	0	0	0	0	0	0	0	0	0	0	0	2	0	0	0	0	0	0	0	0	0	0	0	0	0	0	0	1	0	0	0	0	0	0
M1597	0	0	0	0	0	0	0	0	0	0	0	0	0	0	0	0	0	0	0	0	0	0	0	0	0	0	0	0	0	0	0	0	0	0	0	0	0	0	0	0	0	0	0	0	0	0	0	0	0
M1598	2	0	0	0	0	2	2	2	2	0	0	0	0	2	0	0	0	0	2	0	2	0	2	0	2	0	0	0	2	2	0	2	1	2	2	0	2	0	0	0	1	2	0	0	1	2	0	0	0
M1599	0	0	0	0	0	0	0	0	0	0	0	0	0	0	0	0	0	0	0	0	0	0	0	0	0	0	0	0	0	0	0	0	0	0	0	0	0	0	0	0	2	0	0	0	0	0	0	0	0
M1600	0	0	0	0	0	0	0	0	0	2	2	2	2	0	2	2	0	0	0	0	0	0	0	0	0	0	0	0	0	0	0	0	0	0	0	0	0	0	-	0	0	0	0	0	0	0	0	0	0
M1601	0	0	0	0	0	0	0	0	0	1	1	1	1	0	1	1	0	0	2	0	0	0	0	0	2	0	2	0	2	0	0	0	2	0	0	0	2	2	2	2	2	0	2	0	0	0	0	2	0
M1602	0	0	0	0	0	0	0	0	0	1	1	-	1	0	1	1	0	0	1	0	0	1	0	2	2	2	2	2	0	0	2	0	0	2	2	2	2	0	1	0	2	2	0	2	0	0	0	1	0
M1603	2	0	0	0	0	2	2	2	2	2	2	2	2	2	2	2	0	0	2	0	2	0	0	2	0	0	0	0	0	2	0	2	0	2	0	0	0	0	0	0	2	0	2	0	2	0	2	0	0
M1604	0	0	0	2	0	0	0	0	0	0	0	0	0	0	0	0	0	0	2	0	0	0	0	0	0	0	0	0	0	0	0	0	0	0	0	0	0	0	0	0	0	0	0	0	0	0	0	0	0
M1605	0	0	0	0	0	0	0	0	0	0	0	0	0	0	0	0	0	0	0	0	0	0	0	0	0	0	0	0	0	0	0	0	0	0	0	0	0	0	0	0	0	0	0	0	0	0	0	0	0
M1606	0	0	0	0	0	0	0	0	0	0	0	0	0	0	0	0	0	0	0	0	0	2	2	1	2	2	2	2	2	0	1	2	2	2	2	1	2	2	1	0	0	2	2	2	0	2	1	1	0
M1607	0	0	0	0	0	0	0	0	0	0	0	0	0	0	0	0	0	0	0	0	0	0	0	0	0	0	0	0	0	0	0	0	0	0	0	0	0	0	0	0	0	0	0	0	0	0	0	0	0
M1608	0	0	0	0	0	0	0	0	0	0	0	0	0	0	0	0	0	0	0	0	0	0	-	0	0	0	0	0	0	0	0	0	0	0	0	0	0	0	0	0	0	0	0	-	0	0	0	0	0
M1609	0	0	0	0	0	0	0	0	0	0	0	0	0	0	0	0	0	0	0	0	0	2	0	0	0	0	0	0	2	0	0	0	0	0	2	0	0	0	0	1	0	2	0	0	0	0	0	0	2
M1610	2	2	2	2	2	2	2	2	2	2	2	2	2	2	2	2	2	2	1	2	2	1	1	1	2	2	2	2	2	2	2	1	1	2	1	2	2	1	1	2	2	1	1	2	1	1	1	1	0
M1611	0	0	0	0	0	0	0	0	0	0	0	0	0	0	0	0	0	0	2	0	0	0	0	0	0	0	0	0	0	0	0	0	0	0	0	0	0	0	0	0	0	0	0	0	0	0	0	0	0
M1612	2	2	2	2	2	2	2	2	2	0	0	0	0	2	2	0	2	2	0	2	2	2	2	2	2	2	0	0	2	0	0	0	0	2	2	2	2	0	0	1	0	2	0	0	0	0	2	0	0
M1613	0	0	0	0	0	0	0	0	0	2	2	2	2	0	2	2	0	0	0	0	0	0	0	0	0	0	2	0	0	0	0	0	0	0	0	0	0	2	0	0	2	2	2	0	2	0	0	0	0
M1614	2	0	0	0	0	2	2	2	2	1	1	1	1	2	1	1	0	0	2	0	2	0	2	2	2	0	0	0	1	2	0	2	1	2	2	0	2	0	0	0	2	0	1	0	2	1	2	0	0
M1615	0	0	0	0	0	0	0	0	0	2	2	2	2	0	2	2	0	0	0	0	0	0	0	0	0	0	0	0	2	0	0	0	2	0	0	0	0	0	2	0	0	2	2	0	2	0	0	2	0
M1616	2	0	0	0	0	2	2	2	2	2	2	2	2	2	2	2	0	0	2	0	2	0	1	2	2	2	2	1	0	2	2	1	1	1	1	2	2	0	0	1	0	0	2	1	1	1	0	0	2
M1617	0	0	0	0	0	0	0	0	0	1	1	1	1	0	1	-	0	0	0	0	0	0	0	2	2	0	2	0	2	2	0	0	1	0	2	0	2	2	0	1	2	1	2	0	2	2	2	0	0
M1618	0	0	0	0	0	0	0	0	0	0	0	0	0	0	0	0	0	0	0	0	0	0	0	0	0	0	0	0	0	0	0	0	0	0	0	0	0	0	0	0	0	0	0	0	0	0	0	0	0
M1619	0	0	0	0	0	0	0	0	0	0	0	0	0	0	0	0	0	0	0	0	0	0	0	2	0	0	2	0	2	2	0	0	0	0	0	0	0	2	0	2	2	2	0	0	0	2	2	0	0
M1620	2	1	1	1	1	2	2	2	2	1	1	1	1	2	1	1	1	1	2	1	2	1	2	2	0	1	2	1	0	2	2	0	2	1	1	2	0	1	1	1	2	1	0	1	2	2	0	1	2
M1621	0	0	0	0	0	0	0	2	0	0	0	0	0	0	0	2	0	0	2	0	0	0	0	0	0	0	0	0	0	0	0	0	0	0	0	0	0	0	0	0	0	0	0	0	0	0	0	0	0
M1622	0	0	0	0	0	0	0	0	0	0	0	0	0	0	0	0	0	0	0	0	0	0	0	0	0	0	0	0	0	0	0	0	0	0	0	0	0	0	0	0	0	0	2	0	0	0	0	0	0
M1623	0	0	0	0	0	0	0	0	0	0	0	0	0	0	0	0	0	0	0	0	0	0	0	0	0	0	0	0	0	0	0	0	0	0	0	0	0	0	0	0	0	0	0	0	0	0	0	0	0
M1624	0	0	0	0	0	0	0	0	0	0	0	0	0	0	0	0	0	0	0	0	0	0	0	0	0	0	0	0	0	0	0	0	0	0	0	0	0	0	0	0	0	0	0	0	0	0	0	0	0
M1625	0	0	0	0	0	0	0	0	0	0	0	0	0	0	0	0	0	0	0	0	0	0	0	2	0	2	2	2	0	0	2	0	0	2	0	2	0	2	2	0	0	0	0	2	0	0	0	2	0
M1626	0	2	2	2	2	0	0	0	0	0	0	0	0	0	0	0	2	2	0	2	0	2	0	2	0	2	0	2	0	0	1	0	0	0	0	0	0	0	1	-	-	0	0	2	0	0	1	2	1
M1627	0	0	0	0	0	0	2	0	2	0	0	0	0	0	0	0	0	0	2	0	0	0	0	0	0	0	0	0	0	0	0	0	0	0	0	0	0	0	0	0	0	0	0	0	0	0	0	0	0
M1628	0	0	0	0	0	0	0	0	0	2	2	2	2	0	2	2	0	0	0	0	0	0	0	0	0	0	0	0	0	0	0	0	0	0	0	0	0	0	0	0	0	0	0	0	0	0	0	0	0
M1629	2	0	0	2	0	2	2	2	2	1	1	1	1	2	1	1	0	0	2	0	2	0	2	2	2	0	2	2	2	1	1	2	2	2	0	1	2	2	2	2	1	2	1	2	1	2	0	2	2
M1630	2	1	1	1	1	2	2	2	2	0	0	0	0	2	0	0	1	1	0	1	2	2	0	2	2	0	0	0	0	0	2	0	0	0	0	2	2	0	0	0	1	2	0	0	2	0	2	0	0
M1631	0	0	0	0	0	0	0	0	0	2	2	2	2	0	2	2	0	0	2	0	0	0	0	0	0	0	0	0	0	0	0	0	0	0	0	0	0	0	0	0	0	0	0	0	0	0	0	0	0
M1632	0	0	0	0	0	0	0	0	0	0	0	0	0	0	0	0	0	0	0	0	0	0	0	0	0	0	0	0	0	0	0	0	0	0	0	0	0	0	0	0	0	0	0	0	0	0	0	0	0
M1633	0	0	0	2	0	0	0	0	0	2	2	2	2	0	2	2	0	0	2	0	0	0	0	0	0	0	0	0	0	0	0	0	0	0	0	0	0	0	0	0	0	0	0	0	0	0	0	0	0
M1634	0	0	0	0	0	0	0	0	0	0	0	0	0	0	0	0	0	0	0	0	0	0	0	0	0	0	0	0	0	0	0	0	0	0	0	0	0	0	0	0	0	0	0	0	0	0	0	0	0
M1635	0	0	0	0	0	0	0	0	0	0	0	0	0	0	0	0	0	0	0	0	0	0	0	0	0	0	2	0	-	0	2	0	2	0	0	2	0	2	0	0	-	0	0	0	2	0	2	0	2
M1636	0	0	0	0	0	0	0	0	0	0	0	0	0	0	0	0	0	0	0	0	0	0	0	0	0	0	0	0	0	0	0	0	0	0	0	0	0	0	0	0	0	0	2	0	0	0	0	0	0
M1637	2	0	0	0	0	2	2	2	2	1	1	1	1	2	1	1	0	0	0	0	2	2	0	2	1	2	2	1	2	-	2	2	1	1	1	2	1	2	0	1	0	2	0	1	0	0	1	0	1
M1638	0	0	0	0	0	0	0	0	2	0	0	0	0	0	0	0	0	0	2	0	0	0	0	0	0	0	0	0	0	0	0	0	0	0	0	0	0	0	0	0	0	0	0	0	0	0	0	0	0
M1639	1	1	1	1	1	1	1	1	1	1	1	1	2	1	1	1	1	1	1	1	1	1	1	1	1	1	2	1	1	1	-	1	1	1	1	1	1	1	1	1	1	1	1	1	1	1	1	1	1
M1640	0	0	0	0	0	0	0	0	0	0	0	0	0	0	0	0	0	0	0	0	0	0	0	0	0	0	2	0	0	0	0	0	0	0	0	0	0	2	0	0	0	0	0	0	0	0	0	0	0
M1641	2	1	1	1	1	2	2	2	2	2	2	2	2	2	2	2	1	1	0	1	2	1	2	2	2	2	2	2	2	2	1	2	0	2	2	1	2	2	2	2	0	0	2	2	2	2	2	2	1
M1642	2	1	1	1	1	2	2	2	2	2	2	2	2	2	2	2	1	1	2	1	2	0	1	0	1	2	0	1	0	2	1	0	2	0	2	2	1	0	-	1	2	2	0	1	2	2	1	2	1
M1643	2	2	2	2	2	2	2	2	2	0	0	0	0	2	0	0	2	2	0	2	2	2	0	0	0	0	0	0	0	0	0	0	0	0	0	0	0	0	0	0	0	0	0	0	0	0	0	0	0
M1644	0	2	0	2	0	0	0	0	0	0	0	0	0	0	0	0	0	0	0	0	0	0	0	0	0	0	0	0	0	2	0	0	0	0	0	0	0	0	0	0	2	0	2	0	0	0	0	0	0
M1645	0	1	1	1	1	0	0	-	0	2	2	2	0	0	2	2	1	1	2	1	0	2	0	0	0	1	0	2	0	0	0	2	2	0	0	2	0	0	0	2	0	1	0	1	2	0	1	2	0
M1646	0	0	0	0	0	0	0	0	0	0	0	0	0	0	0	0	0	0	0	0	0	2	0	0	0	0	0	0	0	0	0	0	0	0	0	2	0	0	2	0	0	0	0	0	0	0	2	2	0
M1647	0	0	0	0	0	0	0	0	0	0	0	0	0	0	0	0	0	0	2	0	0	0	0	0	0	0	0	0	0	0	0	0	0	0	0	0	0	0	0	0	0	0	0	0	0	0	0	0	0
M1648	1	1	1	1	1	1	1	1	1	1	1	1	1	1	1	1	1	1	2	1	1	1	1	0	2	2	1	0	1	1	1	1	2	1	1	1	2	1	1	1	1	1	2	0	1	2	2	1	1
M1649	0	0	0	0	0	0	0	0	0	0	0	0	0	0	0	0	0	0	0	0	0	0	0	0	0	0	0	0	0	0	0	0	0	0	0	0	0	0	0	0	0	0	0	0	0	0	0	0	0
M1650	0	0	0	0	0	0	0	0	0	0	0	0	0	0	0	0	0	0	0	0	0	0	0	0	0	0	0	0	0	0	0	0	0	0	0	0	0	0	0	0	0	0	0	0	0	0	0	0	0
M1651	0	0	0	0	0	0	0	0	0	0	0	0	0	0	0	0	0	0	0	0	0	0	0	0	0	0	0	0	0	-	0	0	0	0	0	0	0	0	0	0	0	0	0	0	0	0	0	0	0
M1652	0	0	0	0	0	0	0	0	0	0	0	0	0	0	0	0	0	0	0	0	0	0	0	0	0	0	0	0	0	0	0	0	0	0	0	0	0	0	0	0	0	0	0	0	0	0	0	0	0
M1653	0	2	2	2	2	0	0	0	0	0	0	0	0	0	0	0	2	2	0	2	0	1	2	0	1	1	2	1	0	0	1	2	2	0	0	1	1	2	0	-	2	2	0	1	2	0	1	0	0
M1654	2	0	0	0	0	2	0	2	2	0	0	0	0	2	0	0	0	0	2	0	2	2	1	2	0	2	0	2	0	0	0	2	0	0	0	0	0	0	0	0	1	0	2	0	0	0	2	0	2
M1655	1	2	2	2	2	1	1	1	1	2	2	2	2	1	2	2	2	2	-	2	1	2	2	2	2	2	2	0	0	2	0	1	2	2	1	2	2	1	0	1	2	2	0	0	2	2	2	0	2
M1656	1	1	1	1	1	1	1	1	1	1	1	1	1	1	1	1	1	1	2	1	1	1	2	1	0	0	1	1	2	2	1	1	1	1	1	2	0	1	1	1	0	-	2	1	2	1	1	1	-
M1657	0	0	0	0	0	0	0	0	0	2	2	2	2	0	2	2	0	0	2	0	0	0	0	0	0	0	0	0	0	0	0	0	0	0	0	0	0	0	0	0	0	0	0	0	0	0	0	0	0
M1658	0	0	0	0	0	0	0	0	0	0	0	0	0	0	0	0	0	0	0	0	0	0	0	0	0	0	0	0	0	0	0	0	0	0	0	0	0	0	-	0	0	0	0	0	0	0	0	0	0
M1659	0	2	2	2	2	0	0	0	0	0	0	0	0	0	0	0	2	2	0	2	0	0	2	-	1	0	0	2	0	0	2	0	0	0	0	0	0	0	0	0	2	2	2	1	0	0	0	0	0
M1660	0	0	0	0	0	0	0	0	0	0	0	0	0	0	0	0	0	0	0	0	0	0	0	0	0	0	0	0	0	0	0	0	0	0	0	0	0	0	0	0	0	0	0	0	0	0	0	0	0
M1661	0	0	0	0	0	0	0	0	0	0	0	0	0	0	0	0	0	0	1	0	0	0	0	0	0	0	0	0	0	0	0	0	0	0	0	0	0	0	0	0	0	0	0	0	0	0	0	0	0
M1662	0	0	0	0	0	0	0	0	0	2	2	2	2	0	2	2	0	0	0	0	0	2	2	2	0	0	2	2	0	2	2	1	2	1	2	2	0	0	2	0	0	0	0	2	0	2	2	2	2
M1663	0	0	0	0	0	0	0	0	0	0	0	0	0	0	0	0	0	0	2	0	0	0	0	0	0	0	0	0	0	0	0	0	0	0	0	0	0	0	0	0	0	0	0	0	0	0	0	0	0
M1664	1	1	1	1	1	1	1	1	1	1	1	1	1	1	1	1	1	1	2	1	1	1	1	1	2	1	2	1	2	1	0	1	1	1	1	1	2	2	0	2	2	2	1	1	1	1	1	2	1
M1665	0	0	0	0	0	0	0	0	2	2	2	2	2	0	2	2	0	0	2	0	0	0	2	0	0	0	2	0	0	2	0	2	0	0	0	0	0	0	0	0	0	0	0	0	2	2	0	0	0
M1666	0	0	0	0	0	0	0	0	0	0	0	0	0	0	0	0	0	0	0	0	0	2	0	0	0	0	2	0	2	0	0	0	0	0	0	0	0	0	0	2	0	2	0	0	0	0	0	0	2
M1667	0	0	0	0	0	0	0	0	0	0	0	0	0	0	0	0	0	0	2	0	0	0	0	0	0	0	0	0	0	0	0	0	0	0	0	0	0	0	0	0	0	0	0	0	0	0	0	0	0
M1668	0	0	0	0	0	0	0	0	0	0	0	0	0	0	0	0	0	0	0	0	0	0	0	0	0	0	0	0	0	0	0	0	0	0	0	0	0	0	0	0	0	0	0	0	0	0	0	0	0
M1669	2	1	1	1	1	2	2	2	2	2	2	2	2	2	2	2	1	1	2	1	2	2	2	2	1	2	2	0	2	1	2	2	1	1	2	1	1	2	2	2	2	0	2	2	1	1	2	2	2
M1670	0	2	2	2	2	0	0	0	0	0	0	0	0	0	0	0	2	2	0	2	0	2	1	0	0	0	2	0	2	2	2	0	2	2	2	0	0	2	2	0	2	2	2	2	2	0	0	2	2
M1671	2	2	2	2	2	2	2	2	2	2	2	2	2	2	2	2	2	2	0	2	2	1	2	2	0	2	2	2	0	0	1	2	0	2	0	2	0	2	2	2	0	2	0	2	0	0	2	2	0
M1672	0	0	0	0	0	0	0	0	0	0	0	0	0	0	0	0	0	0	0	0	0	0	0	0	0	0	0	0	0	0	0	0	0	0	0	0	0	0	0	0	0	0	0	0	0	0	0	0	0
M1673	0	0	0	0	0	0	0	0	0	0	0	0	0	0	0	0	0	0	0	0	0	0	0	0	0	0	0	0	0	0	0	0	0	0	0	0	0	0	0	0	0	0	0	0	0	0	0	0	0
M1674	0	0	0	0	0	0	0	0	0	0	0	0	0	0	0	0	0	0	0	0	0	0	0	0	0	0	0	0	0	0	0	0	0	-	0	0	0	0	0	0	0	0	0	0	0	0	0	0	0
M1675	0	0	0	0	0	0	0	0	0	0	0	0	0	0	0	0	0	0	0	0	0	0	0	0	0	0	0	0	0	0	0	0	0	0	0	0	0	0	0	0	0	0	0	0	0	0	0	0	0
M1676	0	0	0	0	0	0	0	0	0	0	0	0	0	0	0	0	0	0	0	0	0	0	0	0	0	0	0	0	0	0	0	0	0	0	0	0	0	0	0	0	0	0	0	0	0	0	0	0	0
M1677	0	0	0	0	0	0	0	0	0	0	0	0	0	0	0	0	0	0	0	0	0	0	0	0	0	0	0	0	0	0	0	0	0	0	0	0	0	0	0	0	0	0	0	0	0	0	0	0	0
M1678	0	0	0	0	0	0	0	0	0	0	0	0	0	0	0	0	0	0	0	0	0	0	0	0	2	0	2	0	0	0	0	0	0	0	0	0	2	2	0	2	0	0	2	0	0	0	0	0	0
M1679	0	0	0	0	0	0	0	0	0	0	0	0	0	0	0	0	0	0	0	0	0	0	0	0	0	0	0	0	0	0	0	0	0	0	0	0	0	0	0	-	0	-	0	0	0	0	0	0	0
M1680	0	0	0	0	0	0	0	0	0	0	0	0	0	0	0	0	0	0	0	0	0	0	-	0	0	0	0	0	0	0	0	0	0	0	0	0	0	0	0	0	-	0	0	0	0	-	0	0	0
M1681	2	2	2	2	2	2	2	2	2	2	2	2	2	2	2	2	2	2	0	2	2	2	2	2	0	0	0	2	0	2	1	2	2	2	0	2	0	0	2	2	0	2	0	2	2	0	2	2	0
M1682	0	0	0	0	0	0	0	0	0	0	0	0	0	0	0	0	0	0	0	0	0	1	0	0	0	2	0	0	0	0	0	0	2	0	0	0	0	0	0	2	0	0	1	0	0	0	0	0	0
M1683	0	0	0	0	0	0	0	0	0	0	0	0	0	0	0	0	0	0	0	0	0	0	0	0	0	0	0	0	0	0	0	0	0	0	0	0	0	0	0	0	0	0	0	0	0	0	0	0	0
M1684	2	1	1	1	1	2	2	2	2	0	0	0	0	2	0	0	1	1	0	1	2	-	0	1	0	1	2	1	0	0	1	0	0	0	-	0	0	0	-	-	-	2	0	1	2	0	2	-	2
M1685	0	0	-	0	0	0	0	0	0	0	0	0	0	0	0	0	0	0	0	0	0	0	0	0	0	0	0	0	0	0	0	0	0	0	0	0	0	0	0	0	0	0	0	0	0	0	0	0	0
M1686	0	0	0	0	0	0	0	0	0	0	0	0	0	0	0	0	0	0	0	0	0	0	0	0	0	0	0	0	0	0	0	0	0	0	0	0	0	0	0	0	0	0	0	0	0	0	0	0	0
M1687	0	0	0	0	0	0	0	0	0	0	0	0	0	0	0	0	0	0	0	0	0	0	0	0	0	0	0	0	0	0	0	0	0	0	0	0	0	0	0	0	0	0	0	0	0	0	0	0	0
M1688	0	0	0	0	0	0	0	0	0	0	0	0	0	0	0	0	0	0	0	0	0	0	0	0	0	0	0	0	0	0	0	0	0	0	0	0	0	0	0	0	0	0	0	0	0	0	0	0	0
M1689	2	2	0	2	1	2	2	2	2	0	0	0	0	2	0	0	2	2	0	2	2	0	1	0	2	2	2	2	0	1	0	2	2	0	0	0	2	2	0	2	2	2	0	2	0	1	0	0	1
M1690	0	0	0	0	0	0	0	0	0	0	0	0	0	0	0	0	0	0	0	0	0	0	0	0	0	0	0	0	0	0	0	0	0	0	0	0	0	0	0	0	0	0	0	0	0	0	0	0	0
M1691	0	0	0	0	0	0	0	0	0	0	0	0	0	0	0	0	0	0	2	0	0	0	0	0	0	0	0	0	0	0	0	0	0	0	0	0	0	0	0	0	0	0	0	-	0	0	0	0	0
M1692	0	0	0	0	0	0	0	0	0	0	0	0	0	0	0	0	0	0	2	0	0	0	0	0	0	0	0	0	0	0	0	0	0	0	0	0	0	0	0	0	0	0	0	0	0	0	0	0	0
M1693	0	0	0	0	0	0	0	0	0	0	0	2	0	0	0	0	0	0	0	0	0	0	-	0	0	0	0	0	-	0	0	0	0	0	0	0	0	0	0	0	0	0	0	0	0	0	0	0	0
M1694	0	0	0	0	0	0	0	0	0	0	0	0	0	0	0	0	0	0	0	0	0	0	0	0	0	0	0	0	0	0	0	0	0	0	0	0	0	0	0	0	0	0	0	0	0	0	0	0	0
M1695	0	0	0	0	0	0	0	0	0	0	0	0	0	0	0	0	0	0	0	0	0	0	0	0	0	0	0	0	0	0	0	0	0	0	0	0	0	0	0	0	0	0	0	0	0	0	0	0	0
M1696	0	0	0	0	0	0	0	0	0	0	0	0	0	0	0	0	0	0	0	0	0	0	0	2	0	2	2	2	0	0	2	2	0	2	0	2	0	0	2	0	2	0	0	2	0	0	2	2	2
M1697	0	0	0	0	0	0	0	0	0	0	0	0	0	0	0	0	0	0	0	0	0	0	0	0	0	0	0	0	0	0	0	0	0	0	0	0	0	0	0	0	0	0	0	0	0	0	0	0	0
M1698	0	0	0	0	0	0	0	0	0	0	0	0	0	0	0	0	0	0	0	0	0	0	0	0	0	0	0	0	0	0	0	0	0	0	0	0	0	0	0	0	0	0	0	0	0	0	0	0	0
M1699	0	0	0	0	0	0	0	0	0	0	0	0	0	0	0	0	0	0	0	0	0	2	0	0	0	0	0	0	0	0	0	2	0	0	0	0	0	0	2	0	0	0	0	0	2	0	0	2	0
M1700	0	0	0	0	0	0	0	0	0	0	0	0	0	0	0	0	0	0	0	0	0	2	1	0	0	0	0	0	2	0	0	0	0	0	0	0	0	0	0	0	0	0	0	0	0	2	0	0	0
M1701	0	0	0	0	0	0	0	0	0	0	0	0	0	0	0	0	0	0	0	0	0	0	0	0	0	0	0	0	0	0	0	0	0	0	0	0	0	0	0	0	0	0	0	0	0	0	0	0	0
M1702	0	0	0	0	0	0	0	0	0	0	0	0	0	0	0	0	0	0	0	0	0	0	0	0	0	0	0	0	0	0	0	0	0	0	0	0	0	0	0	0	0	0	0	0	0	0	0	0	0
M1703	0	0	0	0	0	0	0	0	0	0	0	0	0	0	0	0	0	0	0	0	0	0	0	0	0	0	0	0	0	0	0	0	0	0	0	0	0	0	0	0	0	0	0	0	0	0	0	0	0
M1704	0	0	0	0	0	0	0	0	0	0	0	0	0	0	0	0	0	0	0	0	0	2	2	2	0	0	0	2	2	0	1	2	2	2	2	2	0	0	2	0	0	2	1	2	2	0	2	2	2
M1705	2	2	2	2	2	2	2	2	2	2	2	2	2	2	2	2	2	2	0	2	2	0	2	0	0	0	0	0	0	0	0	0	0	0	0	0	0	0	2	0	2	1	0	0	0	0	0	2	0
M1706	2	1	1	1	1	2	2	2	2	1	1	1	1	2	1	1	1	1	0	1	2	1	0	2	0	2	0	2	2	1	2	2	0	2	1	0	2	0	1	2	1	2	1	1	2	1	0	1	2
M1707	0	0	0	0	0	0	0	0	0	0	0	0	0	0	0	0	0	0	2	0	0	0	0	0	0	0	0	0	0	0	0	0	0	0	0	0	0	0	0	0	0	0	0	0	0	0	0	0	0
M1708	0	2	2	2	2	0	0	0	0	2	2	2	2	0	2	2	2	2	2	2	0	1	0	1	1	2	2	1	2	0	1	2	2	2	2	2	1	2	2	1	0	2	2	1	2	2	2	2	2
M1709	0	0	0	0	0	0	0	0	0	0	0	0	0	0	0	0	0	0	2	0	0	0	0	0	0	0	0	0	0	0	0	0	0	0	0	0	0	0	0	0	0	0	0	0	0	0	0	0	0
M1710	0	0	0	0	0	0	0	0	0	0	0	0	0	0	0	0	0	0	0	0	0	0	0	0	0	0	0	0	0	0	0	0	0	0	0	0	0	0	0	0	0	0	0	0	0	0	0	0	0
M1711	0	0	0	0	0	0	0	0	0	0	0	0	0	0	0	0	0	0	0	0	0	0	0	0	0	0	0	0	0	0	0	0	0	0	0	0	0	0	0	0	0	0	0	0	0	0	0	0	0
M1712	2	2	2	2	2	2	2	2	2	0	0	0	0	2	0	0	2	2	2	2	2	0	0	0	0	0	0	0	0	0	2	0	0	0	2	0	0	0	0	2	2	0	0	0	0	0	0	0	0
M1713	2	2	2	2	2	2	2	2	2	0	0	0	0	2	0	0	2	2	0	2	2	0	0	2	0	1	0	0	2	0	0	0	0	0	2	0	0	0	0	2	0	0	0	1	0	0	0	0	0
M1714	0	0	0	0	0	0	0	0	0	0	0	0	0	0	0	0	0	0	0	0	0	0	0	0	0	0	0	0	0	0	0	0	0	0	0	0	0	0	0	0	0	0	0	0	0	0	0	0	0
M1715	1	1	1	1	1	1	1	1	1	2	2	2	2	1	2	2	1	1	2	1	1	0	1	0	1	0	2	0	-	1	0	0	2	2	0	2	1	2	0	0	2	0	1	0	0	0	2	2	0
M1716	0	0	0	0	0	0	0	0	0	0	0	0	0	0	0	0	0	0	0	0	0	0	0	0	0	0	0	0	0	0	0	0	0	0	0	0	0	0	0	0	0	0	0	0	0	0	0	0	0
M1717	0	0	0	0	0	0	0	0	0	0	0	0	0	0	0	0	0	0	0	0	0	0	0	0	0	0	0	0	0	0	0	0	0	0	0	0	0	0	0	0	0	0	0	0	0	0	0	0	0
M1718	2	0	0	0	0	2	2	2	2	0	0	0	0	2	0	0	0	0	0	0	2	2	0	1	2	0	2	2	2	1	2	2	1	1	0	2	2	2	1	0	0	0	2	2	2	0	2	1	1
M1719	0	0	0	0	0	0	0	0	0	0	0	0	0	0	0	0	0	0	0	0	0	0	2	2	0	1	0	2	0	0	2	0	0	0	0	2	0	0	1	0	0	2	0	2	0	0	1	1	0
M1720	0	0	0	0	0	0	0	0	0	0	0	0	0	0	0	0	0	0	0	0	0	2	2	0	0	2	2	0	2	2	0	0	2	0	0	0	0	0	0	0	0	2	2	0	0	2	0	0	2
M1721	0	0	0	0	0	0	0	0	0	0	0	2	0	0	0	0	0	0	0	0	0	0	0	0	0	0	2	0	0	0	2	0	2	0	0	0	0	2	-	2	2	0	2	0	0	0	0	0	2
M1722	0	0	0	0	0	0	0	0	0	2	2	2	2	0	2	2	0	0	0	0	0	0	0	1	0	0	0	2	0	0	0	0	0	1	0	0	0	0	2	0	0	0	0	2	0	0	0	2	0
M1723	0	0	0	0	0	0	0	0	0	0	0	0	0	0	0	0	0	0	0	0	0	0	0	0	0	0	0	0	0	0	0	0	0	0	0	0	0	0	0	0	0	0	0	0	0	0	0	0	0
M1724	0	2	2	2	2	0	0	0	0	0	0	0	0	0	0	0	2	2	0	2	0	1	0	1	2	2	2	2	2	0	0	1	0	1	2	2	2	0	2	2	0	0	1	2	2	0	2	2	2
M1725	2	2	2	2	2	2	2	2	2	0	0	0	0	2	0	0	2	2	0	2	2	2	0	2	0	0	0	2	0	0	1	2	0	2	2	2	0	0	2	2	0	1	0	2	2	0	2	2	0
M1726	2	0	0	0	0	2	2	2	2	2	2	2	2	2	2	2	0	0	2	0	2	0	2	0	0	0	2	0	0	2	0	2	2	2	0	0	0	0	0	0	2	0	0	0	0	2	0	0	0
M1727	0	0	0	0	0	0	0	0	0	0	0	0	0	0	0	0	0	0	0	0	0	0	0	0	0	0	0	0	0	0	0	0	0	0	0	0	0	0	0	0	0	0	0	0	0	0	0	0	0
M1728	0	2	2	2	2	0	0	0	0	0	0	0	0	0	0	0	2	0	0	2	0	0	0	0	0	2	0	2	2	0	1	0	2	0	0	2	0	0	0	0	2	2	0	2	2	0	2	0	2
M1729	0	0	0	0	0	0	0	0	0	0	0	0	0	0	0	0	0	0	0	0	0	0	0	0	0	0	0	0	0	0	0	0	0	0	0	0	0	0	0	0	0	0	0	0	0	0	0	0	0
M1730	0	0	0	0	0	0	0	0	0	0	0	0	1	0	0	0	0	0	0	0	0	0	0	0	0	0	1	0	-	0	0	0	0	-	0	0	0	2	-	0	2	0	0	0	0	0	0	0	0
M1731	2	0	0	0	0	2	2	2	2	1	1	1	1	2	2	1	2	0	0	0	2	0	2	2	0	2	2	2	0	2	0	0	2	2	2	2	0	0	0	0	2	0	2	2	0	1	0	0	2
M1732	0	0	0	0	0	0	0	0	0	0	0	0	0	0	0	0	0	0	0	0	0	0	0	0	0	0	0	0	0	0	0	0	0	0	0	0	0	0	0	0	0	0	0	0	0	0	0	0	0
M1733	0	0	0	0	0	0	0	0	0	0	0	0	0	0	0	0	0	0	0	0	0	0	0	0	0	0	0	0	0	0	0	0	0	0	0	0	0	0	0	0	0	0	0	0	0	0	0	0	0
M1734	0	0	0	0	0	0	0	0	0	0	0	0	0	0	0	0	0	0	0	0	0	0	0	0	0	0	0	0	0	0	0	0	0	0	0	0	0	0	0	0	0	0	0	0	0	0	0	0	0
M1735	0	0	0	0	0	0	0	0	0	0	0	0	0	0	0	0	0	0	0	0	0	0	0	0	0	0	0	0	0	0	0	0	0	0	0	0	0	0	0	0	0	0	0	0	0	0	0	0	0
M1736	0	0	0	0	0	0	0	0	0	2	2	1	2	0	2	2	0	0	0	0	0	0	0	0	0	0	2	0	0	2	0	0	2	2	0	0	0	2	0	0	0	0	0	0	0	2	0	0	0
M1737	0	0	0	0	0	0	0	0	0	0	0	0	0	0	0	0	0	0	0	0	0	0	0	0	0	0	0	0	0	0	0	0	0	0	0	0	0	0	0	0	0	0	0	0	0	0	0	0	0
M1738	1	1	1	1	1	1	1	1	1	1	1	1	1	1	1	1	1	1	1	1	1	1	1	1	1	1	1	1	1	1	1	1	1	1	1	1	1	1	1	1	1	1	2	1	1	1	1	1	1
M1739	0	0	0	0	0	0	0	0	0	0	2	0	2	0	0	0	0	0	0	0	2	0	0	0	0	0	2	0	0	0	0	0	0	0	0	0	0	2	0	0	0	0	0	0	0	0	0	0	0
M1740	0	0	0	0	2	0	0	0	0	0	0	0	0	0	0	0	0	0	2	0	0	0	0	0	0	0	0	0	0	2	0	0	0	0	0	0	0	0	0	0	0	0	0	0	0	0	0	0	0
M1741	0	0	0	0	0	0	0	0	0	0	0	0	0	0	0	0	0	0	2	0	0	0	0	0	0	0	0	0	0	0	0	0	0	0	0	0	0	0	0	0	0	0	0	0	0	0	0	0	0
M1742	0	0	0	0	0	0	0	0	0	0	0	0	0	0	0	0	0	0	0	0	0	0	0	0	0	0	0	0	0	0	0	0	0	0	0	0	0	0	0	0	0	0	0	0	0	0	0	0	0
M1743	0	0	0	0	0	0	0	0	0	2	2	2	2	0	1	2	0	0	2	0	0	0	0	0	0	0	0	0	0	0	0	0	0	0	0	0	0	0	0	0	0	0	0	-	0	0	0	0	0
M1744	2	0	0	0	0	2	2	2	2	0	0	0	0	2	0	0	0	0	2	0	2	0	0	0	0	2	2	2	2	0	1	2	2	0	2	2	0	2	2	0	2	0	2	2	2	0	2	2	2
M1745	0	0	0	0	0	0	0	0	0	0	0	2	0	0	0	0	0	0	0	0	0	2	0	0	2	0	0	0	0	0	0	0	0	0	0	0	2	0	0	0	0	0	2	0	0	0	0	0	0
M1746	0	0	0	0	0	0	0	0	0	0	0	0	0	0	0	0	0	0	2	0	0	0	2	2	0	2	0	2	0	0	0	0	2	0	2	0	0	0	2	2	0	0	2	2	0	0	2	2	0
M1747	0	0	0	0	0	0	0	0	0	0	0	0	0	0	0	0	0	0	2	0	0	0	0	0	2	0	2	0	0	2	0	0	0	0	0	0	2	2	0	0	0	2	0	0	0	0	0	0	2
M1748	2	2	2	2	2	2	2	2	2	2	2	2	2	2	2	2	2	2	2	2	2	1	2	2	0	1	2	1	1	2	2	2	2	2	2	1	2	1	1	1	2	0	2	1	2	0	2	2	1
M1749	0	0	0	0	0	0	0	0	0	2	2	2	2	0	2	2	0	0	2	0	0	2	2	2	1	1	2	2	2	2	2	0	0	0	2	2	1	0	2	2	2	1	1	2	2	2	0	2	1
M1750	0	0	0	0	0	0	0	0	0	0	0	0	0	0	0	0	0	0	0	0	0	0	0	0	0	0	0	0	0	0	0	0	0	0	0	0	0	0	0	0	0	0	0	0	0	0	0	0	0
M1751	2	1	1	1	1	2	2	2	2	1	1	1	1	2	1	1	1	1	0	1	2	1	2	1	2	1	2	1	1	0	1	2	2	2	1	1	2	1	1	1	0	1	2	1	2	2	1	1	2
M1752	0	0	0	0	0	0	0	0	0	0	0	0	0	0	0	0	0	0	0	0	0	0	0	0	0	0	0	0	0	0	0	0	0	0	0	0	0	0	0	0	0	0	0	0	0	0	0	0	0
M1753	1	2	2	2	2	1	1	1	1	2	2	2	2	1	2	2	2	2	1	2	1	0	2	2	2	0	2	0	2	0	0	2	2	0	2	0	2	2	2	0	0	0	2	0	2	2	2	2	0
M1754	0	0	0	0	0	0	0	0	0	0	0	0	0	0	0	0	0	0	0	0	0	0	0	0	0	0	0	0	0	0	0	0	0	0	0	0	0	0	0	0	0	0	0	0	0	0	0	0	0
M1755	0	0	0	0	0	0	0	0	0	2	2	2	2	0	0	2	0	0	0	0	0	0	0	0	0	0	0	0	2	0	0	0	0	2	0	0	0	0	0	0	0	0	2	0	0	0	0	0	0
M1756	0	0	0	0	0	0	0	0	0	0	0	0	0	0	0	0	0	0	0	0	0	0	0	0	0	0	0	0	0	0	0	0	0	0	0	0	0	0	0	0	0	0	0	0	0	0	0	0	0
M1757	0	0	0	0	0	0	0	0	0	0	0	0	0	0	0	0	0	0	0	0	0	0	0	2	0	0	0	2	0	0	2	2	0	2	2	2	0	0	2	0	0	0	0	2	0	0	2	2	2
M1758	0	0	0	0	0	0	0	0	0	2	2	2	2	0	2	2	0	0	0	0	0	0	0	0	0	0	0	0	0	0	0	0	0	0	0	0	0	0	0	0	0	0	0	0	-	0	0	0	0
M1759	0	0	0	0	0	0	0	0	0	0	2	0	0	0	0	0	0	0	0	0	0	1	0	0	0	2	0	0	0	0	0	0	0	0	0	0	0	0	0	2	0	0	2	0	0	0	0	0	0
M1760	0	0	2	0	0	0	0	0	0	2	2	0	2	0	2	2	0	0	2	0	0	0	0	0	0	0	0	0	0	0	0	0	0	0	0	0	0	0	0	0	0	0	0	0	0	0	0	0	0
M1761	0	0	0	0	0	0	0	0	0	0	0	0	0	0	0	0	0	0	2	0	0	0	0	0	0	0	0	0	0	0	0	0	0	0	0	0	0	0	0	0	0	0	0	0	0	0	0	0	0
M1762	0	0	0	0	0	0	0	0	0	0	0	0	0	0	0	0	0	0	2	0	0	0	0	0	0	0	0	0	0	0	0	0	0	0	0	0	0	0	0	0	0	0	0	0	0	0	0	0	0
M1763	0	2	-	2	2	0	0	0	0	2	2	2	1	0	2	2	2	2	2	2	0	1	2	1	0	2	2	2	2	1	1	2	1	1	2	2	0	1	0	0	0	0	1	2	1	1	2	2	2
M1764	0	2	2	2	2	0	0	0	0	0	0	0	0	0	0	0	2	2	2	2	0	0	0	0	2	0	2	0	2	0	0	0	2	0	0	0	2	1	0	0	0	0	2	0	0	2	2	0	0
M1765	0	0	0	0	0	0	0	0	0	0	0	0	0	0	0	0	0	0	2	0	0	0	1	0	0	0	2	0	0	0	0	0	0	1	1	2	0	2	0	2	0	0	0	0	2	2	0	0	0
M1766	0	0	0	0	0	0	0	0	0	0	0	0	0	0	0	0	0	0	0	0	0	0	0	0	0	0	0	0	0	0	0	0	0	0	0	0	0	0	0	0	0	0	0	0	0	0	0	0	0
M1767	0	0	0	0	0	0	0	0	0	0	0	0	0	0	0	0	0	0	2	0	0	2	0	0	2	2	2	2	2	0	2	0	0	0	2	1	2	2	2	2	0	2	0	2	0	2	2	2	0
M1768	0	0	0	0	0	0	0	0	0	0	0	0	0	0	0	0	0	0	0	0	0	0	0	0	0	0	0	0	0	0	0	0	0	0	0	0	0	0	0	0	0	0	2	0	0	0	0	0	0
M1769	0	0	0	0	0	0	0	0	0	0	0	0	0	0	0	0	0	0	2	0	0	0	0	0	2	0	2	0	0	2	0	0	0	0	0	0	2	0	0	0	2	0	2	0	0	0	0	0	2
M1770	0	0	0	0	0	0	0	0	0	0	0	0	0	0	0	0	0	0	0	0	0	0	0	2	0	2	2	2	0	0	2	0	0	2	0	2	0	2	2	0	0	0	0	2	0	0	0	2	0
M1771	0	0	0	0	0	0	0	0	0	2	2	2	2	0	2	2	0	0	1	0	0	0	0	2	0	0	0	2	0	2	2	2	2	0	2	0	0	0	0	2	1	2	2	2	2	2	0	0	0
M1772	0	0	0	0	0	0	0	0	0	0	0	0	0	0	0	0	0	0	0	0	0	0	0	0	0	0	2	0	0	0	0	0	0	0	0	0	0	2	0	0	0	0	0	0	0	0	0	0	0
M1773	0	0	0	0	0	0	0	0	0	0	0	0	0	0	0	0	0	0	0	0	0	0	0	0	0	0	0	0	0	0	0	0	0	0	0	0	0	0	0	0	0	0	0	0	0	0	0	0	0
M1774	0	0	0	0	0	0	0	0	0	2	2	2	2	0	2	2	0	0	2	0	0	0	0	0	0	0	0	0	0	0	0	0	0	0	0	0	0	0	0	0	0	0	0	0	0	0	0	0	0
M1775	0	2	2	2	2	0	0	0	0	0	0	0	0	0	0	0	2	2	0	2	0	0	0	0	0	0	2	0	0	0	0	0	0	0	0	0	0	0	0	0	0	2	0	0	0	0	2	0	0
M1776	0	0	0	0	0	0	0	0	0	0	0	0	0	0	0	0	0	0	0	0	0	0	0	0	0	0	0	0	0	0	0	0	0	0	0	0	0	0	0	0	0	0	0	-	0	0	0	0	0
M1777	0	0	0	0	0	0	0	0	0	2	2	2	2	0	2	2	0	0	0	0	0	0	0	0	0	0	0	2	0	0	0	0	2	0	0	0	0	0	0	0	0	0	0	2	0	0	0	0	2
M1778	0	0	0	0	0	0	0	0	0	0	0	0	0	0	0	0	0	0	0	0	0	2	0	2	2	0	2	0	0	0	0	0	2	0	2	2	2	0	0	2	2	2	2	0	0	2	0	0	0
M1779	2	2	2	2	1	2	2	2	2	1	1	1	1	2	1	1	2	2	1	2	2	1	1	2	-	1	1	1	1	1	1	1	1	1	2	1	1	1	1	1	0	1	0	1	1	1	0	1	1
M1780	0	0	0	0	0	0	0	0	0	0	0	0	0	0	0	0	0	0	0	0	0	0	0	0	0	0	0	0	0	0	0	0	0	0	0	0	0	0	0	0	0	0	0	0	0	0	0	0	0
M1781	0	0	0	0	0	0	0	0	0	0	0	0	0	0	0	0	0	0	0	0	0	0	0	0	0	0	0	0	0	0	0	0	0	0	0	0	0	0	0	0	0	0	0	0	0	0	0	0	0
M1782	0	0	0	0	0	0	0	0	0	0	0	0	0	0	0	0	0	0	0	0	0	0	0	0	0	0	0	0	0	0	0	0	0	0	0	0	0	0	0	0	2	0	0	0	0	0	0	0	0
M1783	0	0	0	0	0	0	0	0	0	0	0	0	0	0	0	0	0	0	2	0	0	0	0	0	0	0	0	0	0	0	0	0	0	0	0	0	0	0	0	0	0	0	0	0	0	0	0	0	0
M1784	1	2	2	2	2	1	1	1	1	1	1	1	1	1	1	1	2	2	1	2	1	2	1	0	2	0	2	2	2	2	2	2	1	2	1	0	2	2	2	2	2	2	2	2	1	1	0	2	2
M1785	0	0	0	0	0	0	0	0	0	0	0	0	0	0	0	0	0	0	2	0	0	0	0	0	0	0	0	0	0	0	0	0	0	0	0	0	0	0	0	0	0	0	0	0	0	0	0	0	0
M1786	0	0	0	0	0	0	0	0	0	0	0	0	0	0	0	0	0	0	2	0	0	0	2	0	0	2	1	0	2	0	0	0	0	0	0	0	0	2	0	0	0	2	2	0	0	0	0	0	0
M1787	0	0	0	0	0	0	0	0	0	0	0	0	0	0	0	0	0	0	0	0	0	0	0	0	0	0	0	0	0	0	0	0	0	0	0	0	0	0	0	0	0	0	0	0	0	0	0	0	0
M1788	2	1	1	1	1	2	2	2	2	2	2	2	2	2	2	2	1	1	2	1	2	1	0	1	0	0	2	0	2	0	0	2	2	0	2	0	0	2	2	1	0	1	0	0	0	0	1	2	0
M1789	2	0	0	0	0	0	0	0	0	0	0	0	0	0	0	0	0	0	2	0	0	0	0	0	0	0	0	0	0	0	0	0	0	0	0	0	0	0	0	0	0	0	0	0	0	0	0	0	0
M1790	0	0	0	0	0	0	0	0	0	0	0	0	0	0	2	0	0	0	0	0	0	0	0	1	0	0	2	2	0	0	2	2	0	0	2	0	0	2	2	0	2	0	0	2	0	0	2	2	2
M1791	0	0	0	0	0	0	0	0	0	0	0	0	0	0	0	0	0	0	2	0	0	0	0	0	0	0	0	0	0	0	0	0	0	0	0	0	0	0	0	0	0	0	0	0	0	0	0	0	0
M1792	0	0	0	0	0	0	0	0	0	2	2	2	2	0	2	2	0	0	2	0	0	0	0	0	0	0	0	0	0	0	0	0	0	0	0	0	0	0	0	0	0	0	0	0	0	0	0	0	0
M1793	0	2	2	2	2	0	0	0	0	0	0	0	0	0	0	0	2	2	0	2	0	0	0	0	0	0	0	0	0	0	0	0	0	0	0	0	0	0	0	0	0	0	0	0	0	0	0	0	0
M1794	0	0	0	0	0	0	0	0	0	0	0	0	0	0	0	0	0	0	0	0	0	0	0	0	2	0	2	0	-	0	0	0	0	-	1	1	2	2	-	1	0	2	0	0	2	2	2	-	2
M1795	0	0	0	0	0	0	0	0	0	0	0	0	0	0	0	0	0	0	0	0	0	0	0	0	0	0	0	0	0	0	0	0	0	0	0	0	0	0	0	0	0	0	0	0	0	0	0	0	0
M1796	0	0	0	0	0	0	0	0	0	0	0	0	0	0	0	0	0	0	0	0	0	0	0	0	0	0	0	0	0	0	0	0	0	0	0	0	0	0	0	0	0	0	0	0	0	0	0	0	0
M1797	0	0	0	0	0	0	0	0	0	0	0	0	0	0	0	0	0	0	0	0	0	0	0	0	0	0	0	0	0	0	0	0	0	0	0	0	0	0	0	0	0	0	0	0	0	0	0	0	0
M1798	0	0	0	0	0	0	0	0	0	0	0	0	0	0	0	0	0	0	0	0	0	0	0	0	0	0	0	0	0	0	0	0	0	0	2	0	0	0	0	2	0	0	0	0	0	0	0	0	0
M1799	2	2	2	2	2	2	2	2	2	0	0	0	0	2	0	0	2	2	0	2	2	0	2	0	0	0	2	2	0	1	2	0	2	0	0	2	0	2	0	0	0	2	0	2	0	2	2	0	2
M1800	2	2	2	2	2	2	2	2	2	2	2	2	2	2	2	2	2	1	2	2	2	2	0	0	2	2	1	2	2	1	1	0	0	2	2	0	2	1	0	1	1	2	1	2	2	2	0	0	1
M1801	0	0	0	0	0	0	0	0	0	0	0	0	0	0	0	0	0	0	0	0	0	0	0	0	0	0	0	0	0	0	0	0	0	0	0	0	0	0	0	0	0	0	0	0	0	0	0	0	0
M1802	0	2	2	2	2	0	0	0	0	2	2	2	2	0	2	2	2	2	0	2	0	0	0	0	0	0	0	0	0	0	0	0	0	0	0	0	0	0	0	0	0	1	0	0	0	0	0	0	0
M1803	0	0	0	0	0	0	0	0	0	0	0	0	0	0	0	0	0	0	0	0	0	2	0	0	0	0	2	0	0	0	2	0	0	0	0	2	0	0	2	0	0	0	0	0	0	0	2	2	0
M1804	0	0	0	0	0	0	0	0	0	0	0	0	0	0	0	0	0	0	0	0	0	0	0	0	0	0	0	0	0	0	0	0	0	0	0	0	0	0	0	0	0	0	0	0	0	0	0	0	0
M1805	0	0	0	0	0	0	0	0	0	2	2	2	2	0	2	2	0	0	0	2	0	2	0	0	0	2	0	0	0	0	0	0	0	0	0	2	0	0	0	2	0	0	2	0	0	0	0	0	0
M1806	0	2	2	2	2	0	0	0	0	0	0	0	0	0	0	0	2	2	0	2	0	0	0	0	0	2	0	0	0	0	0	0	0	0	0	0	0	0	0	2	0	2	2	0	0	0	2	0	0
M1807	0	0	0	0	0	0	0	0	0	0	0	0	0	0	0	0	0	0	0	0	0	0	0	0	0	0	0	0	0	0	2	0	0	0	0	0	0	0	0	0	0	0	0	0	0	0	0	0	0
M1808	0	0	0	0	0	0	0	2	0	0	0	0	0	0	0	0	0	0	2	0	0	0	0	0	0	0	0	0	0	0	0	0	0	0	0	0	0	0	0	0	0	0	0	0	0	0	0	0	0
M1809	0	0	0	0	0	0	0	0	0	0	0	0	0	0	0	0	0	0	2	0	0	0	0	0	0	0	0	0	0	0	0	0	0	0	0	0	0	0	0	0	-	0	0	0	0	0	0	0	0
M1810	0	0	0	0	0	0	0	0	0	2	1	0	2	0	2	2	0	0	2	0	0	0	0	0	0	0	0	0	0	0	0	0	0	0	0	0	0	0	0	0	0	0	0	0	0	0	0	0	0
M1811	0	0	0	0	0	0	0	0	0	0	0	0	0	0	0	0	0	0	0	0	0	0	2	2	0	2	0	0	0	0	0	0	0	0	0	0	0	0	2	0	0	0	0	0	0	0	2	2	0
M1812	0	2	2	2	2	0	0	0	0	2	2	2	2	0	2	2	2	2	0	2	0	2	2	2	1	2	2	2	1	0	0	0	2	0	2	0	1	2	2	2	2	2	2	2	2	0	0	2	2
M1813	2	2	0	2	2	2	2	2	2	0	0	0	0	2	0	0	2	2	0	2	2	1	-	0	0	0	0	0	2	0	0	0	0	0	1	0	0	0	0	1	0	0	0	0	0	0	0	0	0
M1814	0	0	0	0	0	0	0	0	0	0	0	0	0	0	0	0	0	0	0	0	0	0	0	0	0	0	0	0	0	0	0	0	0	0	0	0	0	0	0	0	0	0	0	0	0	0	0	0	0
M1815	2	0	0	0	0	2	2	2	2	2	2	2	2	2	2	2	0	0	2	0	2	2	1	2	0	0	2	0	0	2	0	1	2	1	0	2	0	2	2	0	2	2	0	0	2	2	2	2	0
M1816	0	0	0	0	0	0	0	0	0	0	0	0	0	0	0	0	0	0	0	0	0	0	0	0	0	0	0	0	0	0	0	0	0	0	0	0	0	0	0	0	0	0	0	0	0	0	0	0	0
M1817	0	0	0	0	0	0	0	0	0	0	0	0	0	0	0	0	0	0	0	0	0	0	0	0	0	0	0	0	0	0	0	0	0	0	0	0	0	0	0	0	0	0	0	-	0	0	0	0	0
M1818	0	0	0	0	0	0	0	0	0	0	0	0	0	0	0	0	0	0	2	0	0	0	0	0	0	0	0	0	0	0	0	0	0	0	0	0	0	0	0	0	0	0	0	0	0	0	0	0	0
M1819	0	0	0	0	2	0	0	0	0	0	0	0	0	0	0	0	2	2	0	0	0	2	0	2	0	0	0	2	0	0	0	0	0	0	0	2	0	0	2	0	0	0	0	2	0	0	0	2	2
M1820	2	1	1	1	1	2	2	2	2	0	0	0	0	2	0	0	1	1	0	1	2	2	2	0	0	0	2	2	0	0	2	0	0	0	2	1	0	2	2	2	2	0	0	2	0	2	0	2	0
M1821	0	2	2	2	2	0	0	0	0	0	0	0	0	0	0	0	2	2	0	2	0	0	0	2	0	2	2	2	0	0	2	0	0	0	0	2	0	2	0	2	0	0	0	2	0	0	0	0	1
M1822	0	0	0	0	0	0	0	0	0	0	0	0	0	0	0	0	0	0	0	0	0	0	0	0	0	0	0	0	0	0	0	0	0	0	0	0	0	0	0	0	0	0	0	0	0	0	0	0	0
M1823	0	0	0	0	0	0	0	0	0	0	0	0	0	0	0	0	0	0	2	0	0	0	0	0	0	0	0	0	0	0	0	0	0	0	0	0	0	0	0	0	0	0	0	0	0	0	0	0	0
M1824	0	0	0	0	0	0	0	0	0	0	0	0	0	2	2	0	0	0	0	0	0	0	0	0	0	0	2	0	0	0	0	0	0	0	0	0	0	2	0	2	0	0	2	0	0	0	0	0	0
M1825	1	1	1	1	1	1	1	1	1	1	1	1	1	1	1	1	1	1	2	1	1	2	1	1	2	1	1	1	1	1	1	1	1	1	1	1	2	1	1	1	2	1	1	1	1	1	1	1	1
M1826	0	0	0	0	0	0	0	0	0	2	2	2	0	0	2	2	0	0	0	0	0	0	0	0	0	0	0	0	0	0	0	0	0	0	0	0	0	0	0	0	0	0	0	0	0	0	0	0	0
M1827	0	0	0	0	0	0	0	0	0	0	0	0	0	0	0	0	0	0	0	0	0	0	0	0	0	0	0	0	0	0	0	0	0	0	0	0	0	0	0	0	0	0	0	0	0	0	0	0	0
M1828	0	0	0	0	0	0	0	0	0	2	2	1	2	0	2	2	0	0	0	0	0	0	0	0	0	0	0	0	0	0	0	0	0	0	0	0	0	0	0	0	0	0	0	0	0	0	0	0	0
M1829	0	0	0	0	0	0	0	0	0	0	0	0	0	0	0	0	0	0	0	0	0	2	0	0	0	0	0	0	0	0	0	0	0	0	0	0	0	0	0	0	0	0	0	0	0	0	0	0	0
M1830	0	0	0	0	0	0	0	0	0	0	0	0	0	0	0	0	0	0	0	0	0	0	0	2	0	0	0	0	0	0	0	2	0	2	0	2	0	0	2	0	0	-	2	0	2	0	2	2	0
M1831	0	0	0	0	0	0	0	0	0	0	0	0	0	0	0	0	0	0	0	0	0	0	0	0	0	0	0	0	0	0	0	0	0	0	0	0	0	0	0	0	0	0	0	0	0	0	0	0	0
M1832	0	0	0	0	0	0	0	0	0	0	0	0	0	0	0	0	0	0	0	0	0	0	0	0	2	0	2	0	0	2	0	0	0	0	0	2	2	2	2	0	2	0	2	0	0	2	0	2	0
M1833	2	2	2	2	2	2	2	2	2	1	1	1	1	2	1	1	2	2	2	2	2	0	2	0	2	2	2	2	1	2	0	2	1	2	2	2	2	2	2	1	2	0	0	2	2	2	0	2	1
M1834	0	0	0	0	0	0	0	0	0	0	0	0	0	0	0	0	0	0	2	0	0	2	2	0	0	0	0	0	-	0	0	0	0	0	0	0	0	0	0	2	2	0	0	0	0	0	0	0	0
M1835	0	0	0	0	0	0	0	0	0	0	0	0	0	0	0	0	0	0	0	0	0	0	0	0	0	0	2	0	0	0	0	0	0	0	0	0	0	0	0	0	2	2	2	0	0	0	0	0	0
M1836	2	2	2	2	2	2	2	2	2	0	0	0	0	2	0	0	2	2	2	2	2	0	2	2	1	2	2	1	1	1	2	0	2	0	1	2	1	0	1	2	2	0	1	1	1	2	2	2	1
M1837	0	0	0	0	0	0	0	0	0	0	0	0	0	0	0	0	0	0	2	0	0	0	0	2	0	0	0	0	0	0	0	2	0	0	0	0	0	0	0	0	0	0	0	0	2	0	0	0	0
M1838	0	0	0	0	0	0	0	0	0	0	0	0	0	0	0	0	0	0	0	0	0	0	2	0	0	0	0	0	0	0	0	0	0	0	0	0	0	0	0	0	0	0	0	0	0	0	0	0	0
M1839	0	0	0	0	0	0	0	0	0	0	0	0	0	0	0	0	0	0	0	0	0	0	0	0	0	0	0	0	0	0	2	0	0	0	0	2	0	0	2	0	2	0	2	0	0	0	0	2	0
M1840	0	0	0	0	0	0	0	0	0	2	2	2	2	0	2	2	0	0	0	0	0	2	0	2	0	2	2	0	0	0	0	0	0	2	0	0	0	0	2	2	0	2	0	0	0	0	0	2	0
M1841	0	0	0	0	0	0	0	0	0	0	0	0	0	0	0	0	0	0	0	0	0	0	0	0	0	0	0	0	0	0	0	0	0	0	0	0	0	0	0	0	0	0	0	0	0	0	0	0	0
M1842	0	0	0	0	0	0	0	0	0	0	0	0	0	0	0	0	0	0	0	0	0	0	0	0	0	0	0	0	0	0	0	0	0	0	0	0	0	0	0	0	0	0	0	0	0	0	0	0	0
M1843	0	0	0	0	0	0	0	0	0	0	0	0	0	0	0	0	0	0	0	0	0	0	0	0	0	0	2	0	2	0	0	0	0	0	0	0	0	2	0	0	0	0	0	0	0	0	0	0	0
M1844	0	0	0	0	0	0	0	0	0	2	2	2	2	0	2	2	0	0	2	0	0	2	0	0	0	2	2	2	2	0	0	0	0	0	2	2	0	2	0	2	2	0	1	2	0	2	0	0	0
M1845	0	0	0	0	0	0	0	0	0	0	0	0	0	0	0	0	0	0	0	0	0	2	0	0	0	0	0	0	2	0	0	2	0	2	0	0	0	0	0	0	0	0	0	0	0	0	2	0	0
M1846	2	1	1	1	1	2	2	2	2	0	0	0	0	2	0	0	1	1	0	1	2	2	2	1	0	2	2	1	0	0	2	2	0	2	2	2	0	2	2	2	0	2	0	1	0	2	0	2	2
M1847	2	2	1	2	2	2	2	2	2	1	1	1	1	2	1	1	1	2	2	2	2	2	2	0	2	0	0	0	0	2	0	2	2	1	2	0	2	0	-	0	1	-	2	0	2	0	0	0	0
M1848	0	2	2	2	2	0	0	0	0	0	0	0	0	0	0	0	2	-	0	2	0	0	0	0	0	0	2	2	1	2	0	0	0	0	0	0	0	2	0	2	0	0	0	2	2	0	0	0	1
M1849	2	2	2	2	2	2	2	2	2	1	1	1	1	2	1	1	2	2	0	2	2	0	2	0	0	2	0	0	2	2	2	2	2	1	2	2	0	0	2	2	1	0	2	0	0	2	2	2	0
M1850	0	0	0	0	0	0	0	0	0	1	1	1	1	0	1	1	0	0	2	0	0	1	2	2	2	0	2	2	1	2	2	2	2	2	0	2	0	1	0	0	1	2	2	0	2	0	2	2	1
M1851	1	2	2	2	2	1	1	1	1	1	1	1	1	1	1	1	2	2	1	2	1	0	1	2	2	1	2	2	0	2	0	1	2	1	2	2	2	0	2	0	0	0	1	2	2	2	1	2	2
M1852	0	0	0	0	0	0	0	0	0	0	0	0	0	0	0	0	0	0	0	0	0	0	0	0	0	0	0	0	0	0	0	0	0	0	0	0	0	0	0	0	0	0	0	0	0	0	0	0	0
M1853	0	0	0	0	0	0	0	0	0	0	0	0	0	0	0	0	0	0	0	0	0	0	0	0	0	0	0	0	0	0	0	0	0	0	0	0	0	0	0	0	0	0	0	0	0	0	0	0	0
M1854	0	0	0	0	0	0	0	0	0	0	0	0	0	0	0	0	0	0	0	0	0	0	0	0	0	0	0	0	0	0	0	0	0	0	0	0	-	0	0	0	0	0	1	0	0	0	0	0	0
M1855	0	0	0	0	0	0	0	0	0	0	0	0	0	0	0	0	0	0	2	0	0	0	0	0	0	0	0	0	-	0	0	0	0	0	0	0	0	0	0	0	0	0	0	0	0	0	0	0	0
M1856	2	0	0	0	0	2	2	2	2	0	0	0	0	2	0	0	0	0	2	0	2	1	2	0	2	2	2	2	2	0	0	1	1	2	2	0	2	2	0	1	1	0	1	2	2	2	2	0	0
M1857	2	1	2	1	1	2	2	2	2	2	0	0	0	2	0	0	2	1	2	1	2	1	2	2	1	1	2	2	1	2	0	0	2	0	2	2	1	1	1	1	0	1	2	2	2	2	2	2	1
M1858	0	0	0	0	0	0	0	0	0	0	0	-	0	0	0	0	0	0	2	0	0	2	2	0	0	2	0	2	2	0	0	0	0	0	0	2	0	0	0	0	2	0	2	2	0	2	0	0	2
M1859	0	0	0	0	0	0	0	0	0	0	0	0	0	0	0	0	0	0	0	0	0	0	0	0	2	0	0	0	0	0	0	0	0	0	0	0	2	0	-	0	2	0	0	0	0	0	0	0	0
M1860	0	0	0	0	0	0	0	0	0	0	0	0	0	0	0	0	0	0	0	0	0	0	0	0	0	0	0	0	0	0	0	0	0	0	0	0	0	0	0	0	0	0	0	0	0	0	0	0	0
M1861	2	2	2	2	2	2	2	2	2	2	2	2	2	2	2	2	2	2	0	2	2	1	0	2	2	2	0	0	2	0	0	2	0	0	0	1	2	0	2	0	2	2	2	0	0	2	1	2	0
M1862	2	0	0	0	0	2	2	2	2	2	2	2	2	2	2	2	0	0	2	0	2	2	2	0	0	0	2	0	0	0	0	1	2	0	2	0	0	2	0	0	0	0	2	0	1	2	2	0	0
M1863	0	0	0	0	0	0	0	0	0	0	0	0	0	0	0	0	0	0	0	0	0	0	0	0	0	0	0	0	0	0	0	0	0	0	0	0	0	0	0	0	0	0	0	0	-	0	0	0	0
M1864	0	0	0	0	0	0	0	0	0	0	0	0	0	0	0	0	0	0	0	0	0	0	0	0	0	0	2	0	0	0	0	0	0	0	0	0	0	2	0	0	0	0	0	0	0	0	0	0	0
M1865	0	0	0	0	0	0	0	0	0	0	0	0	0	0	0	0	0	0	2	0	0	0	0	0	0	0	0	0	0	0	0	0	0	0	0	0	0	0	0	0	0	0	0	0	0	0	0	0	0
M1866	2	0	0	0	0	2	2	2	2	1	1	1	1	2	1	1	0	0	1	0	2	2	1	1	1	2	2	1	1	1	1	1	1	1	1	1	1	1	1	1	1	0	1	1	1	1	1	1	1
M1867	0	0	0	0	0	0	0	0	0	0	0	0	0	0	0	0	0	0	0	0	0	0	0	2	0	0	0	0	0	0	0	0	0	0	0	0	0	0	2	0	0	0	0	0	0	0	0	2	2
M1868	0	0	0	0	0	0	0	0	0	0	0	0	0	0	0	0	0	0	0	0	0	0	0	0	0	0	0	0	0	0	0	0	0	0	0	0	0	0	0	0	0	0	0	0	0	0	0	0	0
M1869	0	0	0	0	0	0	0	0	0	0	0	0	0	0	0	0	0	0	0	0	0	0	0	0	0	0	0	0	0	0	0	0	0	0	0	0	0	0	0	0	0	0	0	0	0	0	0	0	0
M1870	0	0	0	0	0	0	0	0	0	0	0	0	0	0	0	0	0	0	0	0	0	1	0	0	0	0	0	2	0	0	0	2	0	2	0	0	0	0	0	0	2	2	0	2	0	0	2	0	2
M1871	0	0	0	0	0	0	0	0	0	0	0	0	0	0	0	0	0	0	2	0	0	0	0	0	2	0	0	0	0	0	0	0	0	0	0	0	2	0	0	0	2	0	1	0	0	0	0	0	0
M1872	2	2	2	2	2	2	2	2	2	2	2	2	2	2	2	2	2	2	0	2	2	2	0	0	2	2	2	0	0	0	0	0	2	0	0	0	2	0	0	0	0	1	0	0	0	0	0	0	0
M1873	0	0	-	0	0	0	0	0	0	0	0	0	0	0	0	0	0	0	0	0	0	0	0	0	0	0	0	0	0	0	0	0	0	0	0	0	0	0	0	0	0	0	0	0	0	0	0	0	0
M1874	1	1	1	1	1	1	1	1	1	1	1	1	1	1	1	1	1	1	1	1	1	1	1	1	1	1	1	1	1	1	1	1	1	1	1	1	1	1	1	1	1	1	1	1	1	1	1	1	1
M1875	1	1	1	1	1	1	1	1	1	0	0	0	0	1	0	0	1	1	2	1	1	0	2	0	2	2	0	2	2	1	2	2	1	1	0	0	2	0	2	2	2	2	2	2	1	2	2	0	2
M1876	0	2	2	2	2	0	0	0	0	2	2	2	2	0	2	2	2	2	0	2	0	2	2	2	0	0	2	2	2	2	1	2	2	1	2	2	0	2	2	0	0	1	0	2	0	2	2	2	2
M1877	0	2	2	2	2	0	0	0	0	0	0	0	0	0	0	0	2	2	0	2	0	2	2	0	2	2	2	0	2	0	0	0	0	0	0	0	2	1	0	0	-	2	2	0	2	0	0	0	0
M1878	0	0	0	0	0	0	0	0	0	0	0	0	0	0	0	0	0	0	0	0	0	0	0	0	0	2	0	0	2	2	0	0	0	0	0	0	0	0	0	0	0	0	0	0	0	0	0	0	2
M1879	0	0	0	0	0	0	0	0	0	0	0	0	0	0	0	0	0	0	0	0	0	0	0	0	0	0	2	0	0	0	2	0	0	0	0	0	0	0	0	0	0	0	0	0	0	0	0	0	0
M1880	0	0	0	0	0	0	0	0	0	0	0	0	0	0	0	0	0	0	2	0	0	0	0	0	0	0	0	0	0	0	0	0	0	0	0	0	0	0	0	0	0	0	0	0	0	0	0	0	0
M1881	0	0	2	0	0	0	0	0	0	2	2	2	2	0	2	2	0	0	2	0	0	0	0	0	0	0	0	0	0	0	0	0	0	0	0	0	0	0	0	0	0	0	0	0	0	0	0	0	0
M1882	0	2	2	2	2	0	0	0	0	0	0	0	0	0	0	0	2	2	0	2	0	1	0	2	0	1	2	2	2	0	0	2	2	0	0	2	0	2	2	0	2	1	2	2	0	2	2	2	2
M1883	0	0	0	0	0	0	0	0	0	0	0	0	0	0	0	0	0	0	0	0	0	0	0	0	0	0	0	0	0	0	0	0	0	0	0	0	0	0	0	0	0	0	0	0	0	0	0	0	0
M1884	0	0	0	0	0	0	0	0	0	0	0	0	0	0	0	0	0	0	0	0	0	0	0	0	0	0	0	0	0	0	0	0	0	0	0	0	0	0	0	0	0	0	0	0	0	0	0	0	0
M1885	0	0	0	0	0	0	0	0	0	0	0	0	0	0	0	0	0	0	0	0	0	0	0	0	0	0	0	0	0	0	0	0	0	0	0	0	0	0	0	0	0	0	0	0	0	0	0	0	0
M1886	0	0	0	0	0	0	0	0	0	2	2	2	2	0	2	2	0	0	0	0	0	0	0	0	0	2	0	0	0	0	0	2	0	2	0	0	0	0	0	2	2	0	0	0	2	2	0	0	0
M1887	0	0	0	0	0	0	0	0	0	0	0	0	0	0	0	0	0	0	0	0	0	0	0	0	0	0	0	0	0	0	0	0	0	0	0	0	0	0	0	0	0	0	0	0	0	0	0	0	0
M1888	2	2	2	2	2	2	2	2	2	0	0	0	0	2	0	0	2	2	0	2	2	0	1	0	0	2	2	2	0	0	0	2	1	2	2	2	0	2	2	0	0	0	2	1	0	1	0	2	0
M1889	0	0	0	0	0	0	0	0	0	0	0	0	0	0	0	0	0	0	0	0	0	2	0	2	0	0	0	2	0	0	2	2	0	2	0	2	0	0	2	0	2	2	2	2	0	0	2	2	2
M1890	1	1	-	1	1	1	1	1	1	1	1	1	1	1	1	1	1	1	1	1	1	1	1	1	1	1	1	1	1	1	-	1	1	1	1	1	1	1	1	1	1	1	1	1	1	1	1	1	1
M1891	0	0	0	0	0	0	0	0	0	0	0	0	0	0	0	0	0	0	2	0	0	0	0	0	0	0	0	0	0	0	0	0	0	0	0	0	0	0	0	0	0	0	0	0	0	0	0	0	0
M1892	2	1	1	1	1	2	2	2	2	2	2	2	2	2	2	2	1	1	0	1	2	1	0	1	0	2	2	1	2	0	2	2	2	2	0	1	0	2	1	2	1	2	0	1	2	0	1	1	2
M1893	2	2	2	2	2	2	2	2	2	2	2	2	2	2	2	2	2	2	0	2	2	0	0	2	2	2	2	1	2	2	1	2	0	1	0	1	2	0	0	2	2	2	2	1	0	0	2	2	1
M1894	0	0	0	0	0	0	0	0	0	0	0	0	0	0	0	0	0	0	0	0	0	2	0	0	2	0	0	0	2	0	0	0	0	0	0	0	2	0	2	2	2	0	2	0	0	0	0	2	0
M1895	0	0	0	0	0	0	0	0	0	0	0	0	0	0	0	0	0	0	0	0	0	0	0	0	0	0	0	0	0	0	0	0	0	0	0	0	0	0	0	0	0	0	0	0	0	0	0	0	0
M1896	0	0	0	0	0	0	0	0	0	2	2	2	2	0	2	2	0	0	0	0	0	0	0	0	0	0	0	0	0	-	0	0	0	0	0	0	0	0	0	0	0	0	0	0	0	0	0	0	0
M1897	0	2	1	2	2	0	0	0	0	0	0	0	0	0	0	0	2	2	0	2	0	0	0	2	2	2	0	0	0	0	0	2	0	-	0	0	2	0	0	0	0	1	0	0	0	2	2	0	0
M1898	1	1	1	1	1	1	1	1	1	2	2	2	2	1	0	2	1	1	2	1	1	1	1	2	1	2	1	2	1	1	1	1	1	1	1	1	1	1	2	2	2	2	-	2	1	1	2	2	1
M1899	0	0	0	0	0	0	0	0	0	0	0	0	0	0	0	0	0	0	0	0	0	0	0	0	0	0	0	0	0	0	0	0	0	0	0	0	0	0	0	0	0	0	0	0	0	0	0	0	0
M1900	0	0	0	0	0	0	0	0	0	0	0	0	0	0	0	0	0	0	0	0	0	0	0	0	0	0	0	0	0	0	0	0	0	0	0	0	0	0	0	0	0	0	0	0	0	0	0	0	0
M1901	0	0	0	0	0	0	0	0	0	0	0	0	0	0	0	0	0	0	0	0	0	0	0	0	0	0	0	0	0	0	2	0	0	0	2	0	0	0	0	2	2	0	0	0	0	0	0	0	0
M1902	0	0	0	0	0	0	0	0	0	0	0	0	0	0	0	0	0	0	0	0	0	0	0	2	0	0	2	2	2	2	2	0	2	0	0	0	0	1	0	2	0	2	0	2	0	2	0	0	2
M1903	0	0	0	0	0	0	0	0	0	2	2	2	2	0	2	2	0	0	0	0	0	0	0	0	0	0	0	0	0	0	0	0	0	0	0	0	0	0	0	0	0	0	0	0	0	0	0	0	0
M1904	1	2	2	2	2	1	1	1	1	1	1	1	1	1	1	1	2	1	2	2	1	0	1	2	0	1	0	2	0	2	0	1	2	1	2	2	0	0	2	0	0	0	1	2	0	2	1	0	0
M1905	0	2	2	2	2	0	0	0	0	0	0	0	0	0	0	0	2	2	0	2	0	2	0	2	2	0	2	2	2	2	1	2	0	2	2	1	2	0	2	2	0	0	0	1	0	2	2	2	1
M1906	2	1	1	2	1	2	2	2	2	2	2	2	2	2	2	2	1	1	0	1	2	0	0	2	0	2	0	0	0	2	2	0	0	0	1	2	0	0	1	2	0	0	0	0	2	0	0	2	2
M1907	2	0	0	0	0	2	2	2	2	2	2	2	2	2	2	2	0	0	0	0	2	2	2	2	0	0	2	2	0	0	2	1	0	2	2	2	0	0	2	0	2	0	1	2	2	0	2	2	2
M1908	0	0	0	0	0	0	0	0	0	0	0	0	0	0	0	0	0	0	2	0	0	0	0	0	0	0	0	0	0	0	0	0	0	0	0	0	0	0	0	0	0	0	0	0	0	0	0	0	0
M1909	0	0	0	2	0	0	0	0	0	0	0	0	0	0	0	0	0	0	2	0	0	0	0	0	0	0	0	0	0	0	0	0	0	0	0	0	0	0	0	0	0	0	0	0	0	0	2	0	0
M1910	0	0	0	0	0	0	0	0	0	2	2	2	2	0	2	2	0	0	2	0	0	0	0	0	2	0	2	0	0	0	0	0	0	0	2	0	2	1	0	2	0	2	0	0	2	0	2	0	0
M1911	0	0	0	0	0	0	0	0	0	0	0	0	0	0	0	0	0	0	0	0	0	0	0	0	0	0	0	0	0	0	0	0	0	0	0	0	0	0	0	0	0	0	0	0	0	0	0	0	0
M1912	1	2	2	2	2	1	1	1	2	2	2	2	2	1	2	2	2	2	2	2	1	1	2	2	0	2	2	0	2	0	2	0	2	2	2	0	0	2	2	2	1	2	0	0	2	2	1	1	0
M1913	0	0	0	0	0	0	0	0	0	0	0	0	0	0	0	0	0	0	0	0	0	0	0	2	0	0	0	0	0	2	0	0	0	2	0	0	0	0	0	0	2	0	0	0	2	0	0	0	0
M1914	0	0	0	0	0	0	0	0	0	0	0	0	0	0	0	0	0	0	0	0	0	0	0	0	0	0	0	0	0	0	0	0	0	0	0	0	0	0	0	0	0	0	0	0	0	0	0	0	0
M1915	0	0	0	0	0	0	0	0	0	0	0	0	0	0	0	0	0	0	0	0	0	0	0	0	0	0	0	0	0	0	0	0	0	0	0	0	0	0	0	0	0	0	0	0	0	0	0	0	0
M1916	0	0	0	0	0	0	0	0	0	0	0	0	0	0	0	0	0	0	2	2	0	0	0	0	0	0	0	0	0	0	0	0	0	0	0	0	0	0	0	0	0	0	0	0	0	0	0	0	0
M1917	0	0	0	0	0	0	0	0	0	0	0	0	0	0	0	0	0	0	0	0	0	0	0	0	0	0	0	0	0	0	0	0	0	0	0	0	0	0	0	0	0	0	0	0	0	0	0	0	0
M1918	0	0	0	0	0	0	0	0	0	0	0	0	0	0	0	0	0	0	0	0	0	0	0	0	0	0	0	0	0	0	0	0	0	0	0	0	0	0	0	0	0	0	0	0	0	0	0	0	0
M1919	0	0	0	0	0	0	0	0	0	0	0	0	0	0	0	0	0	0	0	0	0	0	0	0	0	0	0	0	0	0	0	0	0	0	0	0	0	0	0	0	0	0	0	0	0	0	0	0	0
M1920	2	1	1	1	1	2	2	2	2	1	1	1	1	2	1	1	1	1	1	1	2	1	2	1	2	1	2	1	1	1	1	2	1	1	1	1	2	1	1	1	2	1	0	1	1	2	1	1	2
M1921	0	0	0	0	0	0	0	0	0	2	2	2	2	0	2	2	0	0	2	0	0	2	0	2	0	2	2	2	0	2	2	2	2	1	0	2	0	0	2	0	2	0	0	2	2	2	2	2	0
M1922	0	0	0	0	0	0	0	0	0	0	0	0	0	0	0	0	0	0	0	0	0	0	0	0	0	0	0	0	0	0	0	0	0	0	0	0	0	0	0	0	0	0	0	0	0	0	0	0	0
M1923	0	0	0	0	0	0	0	0	0	2	2	2	2	0	0	2	0	0	2	0	0	2	2	2	-	0	2	2	0	2	2	2	0	2	0	1	0	2	1	0	0	0	0	2	2	2	2	1	2
M1924	0	0	0	0	0	0	0	0	0	2	2	2	2	0	2	2	0	0	0	0	0	0	2	0	0	0	2	2	0	2	2	0	2	2	2	0	0	2	0	0	0	0	0	2	0	2	2	0	0
M1925	2	2	2	2	2	2	2	2	2	0	0	0	0	2	0	0	2	2	0	2	2	0	2	0	0	0	0	0	2	0	0	0	2	-	0	0	0	0	0	0	0	0	0	2	0	0	0	0	2
M1926	0	0	0	0	0	0	0	0	0	0	0	0	0	0	0	0	0	0	0	0	0	0	0	0	0	0	0	0	0	0	0	0	0	0	0	0	0	0	0	0	0	0	0	0	0	0	0	0	0
M1927	0	0	0	0	0	0	0	0	0	2	2	2	2	0	2	2	0	0	0	0	0	2	0	2	0	2	2	2	0	0	0	0	0	0	2	0	0	0	2	2	0	1	0	2	0	0	0	2	2
M1928	0	0	0	0	0	0	0	0	0	2	2	2	2	0	2	2	0	0	0	0	0	0	0	0	0	0	0	0	0	0	0	0	0	0	0	0	0	0	0	0	0	0	0	0	0	0	0	0	0
M1929	2	1	1	1	1	2	2	2	2	2	2	2	2	2	2	2	1	1	0	1	2	0	2	0	0	0	0	0	0	0	0	0	0	0	0	0	0	0	2	0	2	1	0	0	0	0	2	0	0
M1930	0	0	0	0	0	0	0	0	0	0	0	0	0	0	0	0	0	0	2	0	0	0	0	0	0	0	0	0	0	0	0	0	0	0	0	0	0	0	0	0	0	0	0	0	0	0	0	0	0
M1931	0	0	0	0	0	0	0	0	0	0	0	0	0	0	0	0	0	0	0	0	0	0	0	0	0	0	0	0	0	0	0	0	0	0	0	0	0	0	0	0	0	0	0	0	0	0	0	0	0
M1932	0	0	0	0	0	0	0	0	0	0	0	0	0	0	0	0	0	0	0	0	0	0	0	0	0	0	0	0	0	0	0	0	0	-	0	0	0	0	0	0	0	0	0	0	0	0	0	0	0
M1933	0	0	0	0	0	0	0	0	0	0	0	0	0	0	0	0	0	0	0	0	0	0	0	0	0	2	0	0	0	0	0	0	0	0	0	0	0	0	0	0	1	0	0	-	2	0	0	0	0
M1934	0	0	0	0	0	0	0	0	0	0	0	0	0	0	0	0	0	0	0	0	0	0	0	0	0	0	0	0	0	0	2	0	0	2	2	0	0	0	1	1	0	2	0	2	2	0	0	2	2
M1935	0	0	0	0	0	0	0	0	0	0	0	0	0	0	0	0	0	0	2	0	0	0	0	0	2	0	2	0	0	0	2	0	0	0	2	0	2	0	0	2	2	0	1	0	0	0	2	0	0
M1936	0	0	0	0	0	0	0	0	0	0	0	0	0	0	0	0	0	0	0	0	0	0	0	0	0	0	0	0	0	0	2	0	0	0	0	0	0	0	0	0	2	2	0	0	0	0	0	0	0
M1937	2	0	0	0	0	2	2	2	2	2	2	2	2	2	2	2	0	0	0	0	2	0	2	0	2	0	2	0	2	1	0	2	2	2	2	0	2	2	0	2	0	0	0	0	0	1	0	0	0
M1938	0	0	0	0	0	0	0	0	0	0	0	0	0	0	0	0	0	0	2	0	0	0	0	0	0	0	0	0	0	0	0	0	0	0	0	0	0	0	0	0	0	0	0	0	0	0	0	0	0
M1939	0	0	0	0	0	0	0	0	0	0	0	0	0	0	0	0	0	0	2	0	0	0	0	0	0	0	0	0	0	0	0	0	0	0	0	0	0	0	0	0	0	0	0	0	0	0	0	0	0
M1940	0	0	0	0	0	0	0	0	0	0	0	0	0	0	0	0	0	0	0	0	0	0	0	2	0	2	2	2	2	2	0	2	0	2	2	2	0	2	0	0	0	0	2	2	0	0	0	0	0
M1941	0	0	0	0	0	0	0	0	0	0	0	0	0	0	0	0	0	0	0	0	0	0	0	0	0	0	0	0	0	0	0	0	0	0	0	0	0	0	0	0	0	0	0	0	0	0	0	0	0
M1942	0	0	0	0	0	0	0	0	0	0	0	0	0	0	0	0	0	0	0	0	0	0	0	0	0	0	0	0	0	0	0	0	0	0	0	0	0	0	0	0	0	0	0	0	0	0	0	0	0
M1943	0	0	0	0	0	0	0	0	0	0	0	0	0	0	0	0	0	0	0	0	0	0	0	0	0	0	0	0	0	0	0	0	0	0	0	0	0	0	0	0	0	0	0	0	0	0	0	0	0
M1944	2	1	1	2	1	2	2	2	2	2	2	2	2	2	2	2	1	1	0	1	2	2	0	2	0	2	2	0	2	2	2	0	0	2	1	0	0	2	0	2	0	0	0	2	2	0	2	0	0
M1945	0	0	0	0	0	0	0	0	0	0	0	0	0	0	0	0	0	0	0	0	0	0	0	0	0	0	0	0	0	0	0	0	0	0	0	0	0	0	0	0	0	0	0	0	0	0	0	0	0
M1946	2	2	2	2	2	2	2	2	2	2	2	2	2	2	2	2	2	2	2	2	2	0	0	0	1	0	2	0	1	2	0	0	0	0	2	2	1	2	2	2	0	0	2	0	0	2	2	2	2
M1947	0	0	0	0	0	0	0	0	0	0	0	0	0	0	0	0	0	0	0	0	0	0	2	2	2	0	0	2	0	2	2	0	0	0	0	0	2	0	2	0	0	2	0	2	0	0	0	2	2
M1948	2	1	1	1	1	2	2	2	2	0	0	0	0	2	0	0	1	1	0	1	2	2	0	0	2	2	0	0	0	0	0	0	0	0	0	0	2	0	0	0	0	0	0	0	2	0	0	0	0
M1949	0	0	0	0	0	0	0	0	0	0	0	0	0	0	0	0	0	0	0	0	0	0	0	0	0	0	0	0	0	0	0	0	0	0	0	0	0	0	0	0	0	0	0	0	0	0	0	0	0
M1950	0	0	0	0	0	0	0	0	0	0	0	0	0	0	0	0	0	0	0	0	0	0	0	0	0	0	0	0	0	0	0	0	0	0	0	0	0	0	0	0	0	0	0	0	0	0	0	0	0
M1951	1	1	1	1	1	1	1	1	1	1	1	1	1	1	1	2	1	2	1	1	1	1	2	1	1	1	1	2	1	1	2	1	1	1	1	1	1	1	1	1	1	2	1	2	1	1	1	1	1
M1952	1	1	1	1	1	1	1	1	1	1	1	1	1	1	1	1	1	1	1	1	1	0	1	0	0	0	1	2	2	2	2	1	1	1	2	2	0	1	-	0	2	2	2	2	2	1	1	1	1
M1953	0	2	2	2	2	0	0	0	0	0	0	0	0	0	0	0	2	2	2	2	0	2	0	0	1	0	2	0	1	2	2	1	1	0	2	1	1	2	0	2	0	2	0	0	1	2	0	0	2
M1954	0	0	0	0	0	0	0	0	0	2	2	2	2	0	2	2	0	0	2	0	0	0	0	0	0	0	0	0	0	0	0	0	0	0	0	0	0	0	0	0	0	0	0	0	0	0	0	0	0
M1955	0	0	0	0	0	0	0	0	0	0	0	0	0	0	0	0	0	0	0	0	0	0	0	0	0	0	0	0	0	0	0	0	0	0	0	0	0	0	0	0	0	0	0	0	0	0	0	0	0
M1956	0	0	0	0	0	0	0	0	0	0	0	0	0	0	0	0	0	0	0	0	0	0	0	0	0	0	0	0	0	0	0	0	0	0	0	0	0	0	0	0	0	0	0	0	0	0	0	0	0
M1957	0	2	2	2	2	0	0	0	0	0	0	0	0	0	0	0	2	2	0	2	0	0	0	0	0	0	0	0	0	0	0	0	0	0	0	0	0	0	0	0	0	0	0	0	0	0	0	0	0
M1958	0	0	0	0	0	0	0	0	0	0	0	0	0	0	0	0	0	0	0	0	0	0	0	0	0	0	0	0	0	0	0	0	0	0	0	0	0	0	0	0	0	0	0	0	0	0	0	0	0
M1959	0	0	0	0	0	0	0	0	0	0	0	0	0	0	0	0	0	0	2	0	0	0	0	0	0	0	0	0	0	0	0	0	0	0	0	0	0	0	0	0	0	0	0	0	0	0	0	0	0
M1960	0	0	0	0	0	0	0	0	0	0	0	0	0	0	0	0	0	0	0	0	0	0	0	0	0	0	0	0	0	0	0	0	0	0	0	0	0	0	0	0	0	0	0	0	0	0	0	0	0
M1961	0	0	0	0	0	0	0	0	0	0	0	0	0	0	0	0	0	0	0	0	0	0	2	0	0	0	1	2	0	0	2	0	0	0	2	0	0	1	0	2	0	0	2	-	2	2	2	0	2
M1962	0	2	2	2	2	0	0	0	0	0	0	0	0	0	0	0	2	2	2	2	0	1	0	2	2	2	2	2	2	2	1	2	0	1	0	2	2	2	2	0	0	0	2	2	2	2	2	2	1
M1963	0	0	0	0	0	0	0	0	0	0	0	0	0	0	0	0	0	0	0	0	0	0	0	0	0	0	0	0	0	0	0	0	0	0	0	0	0	0	0	0	0	0	0	0	0	0	0	0	0
M1964	0	0	0	0	0	0	0	0	0	0	0	0	0	0	0	0	0	2	0	0	0	2	0	2	0	0	2	2	2	0	2	2	0	2	2	0	0	2	2	0	2	1	2	2	2	0	2	2	2
M1965	0	0	0	0	0	0	0	0	0	0	0	0	0	0	0	0	0	0	0	0	0	0	0	0	0	0	0	0	0	0	0	0	0	0	0	0	0	0	0	0	0	0	0	0	0	0	0	0	0
M1966	1	1	1	1	1	1	1	1	1	2	2	2	2	1	2	2	1	1	1	1	1	1	1	1	1	1	1	1	1	1	1	1	1	1	1	1	1	1	1	1	1	1	1	1	1	1	1	1	1
M1967	0	0	0	0	0	0	0	0	0	0	0	0	0	0	0	0	0	0	0	0	0	0	0	0	0	0	0	0	0	0	0	0	0	0	0	0	0	0	0	0	0	0	0	0	0	0	0	0	0
M1968	0	0	0	0	0	0	0	0	0	0	0	0	0	0	0	0	0	0	0	0	0	0	0	0	0	0	0	0	0	0	0	0	0	0	0	0	0	0	0	0	0	0	0	0	0	0	0	0	0
M1969	0	0	0	0	0	0	0	0	0	0	0	0	0	0	0	0	0	0	0	0	0	0	0	0	0	0	0	0	0	0	0	0	0	0	0	0	0	0	0	0	0	0	0	0	0	0	0	0	0
M1970	2	0	0	0	0	2	2	2	2	2	2	2	2	2	2	2	0	0	2	0	2	0	2	0	0	0	2	2	0	1	2	2	0	2	0	0	0	1	2	2	2	1	2	2	2	0	2	2	0
M1971	1	2	2	2	2	1	1	1	1	0	0	0	0	1	0	0	2	2	0	2	1	0	0	0	2	0	0	0	0	0	0	2	2	0	0	0	2	0	0	0	0	2	0	0	2	2	0	0	0
M1972	2	1	1	1	1	2	2	2	2	1	1	1	1	2	1	1	1	1	2	1	2	1	0	1	1	1	2	2	1	1	2	2	1	1	1	1	1	1	1	1	2	1	2	2	1	1	2	1	2
M1973	0	0	0	0	0	0	0	0	0	0	0	0	0	0	0	0	0	0	0	0	0	0	2	0	0	0	0	2	0	2	1	2	2	2	0	2	0	0	2	0	0	0	2	2	2	2	2	2	0
M1974	0	0	0	0	0	0	0	0	0	0	0	0	0	0	0	0	0	0	0	0	0	0	0	0	0	0	0	0	0	0	0	0	0	0	0	0	0	0	0	0	0	0	0	0	0	0	0	0	0
M1975	0	2	2	2	2	0	0	0	0	0	0	0	0	0	0	0	2	2	0	2	0	2	0	2	0	2	2	2	0	2	1	2	0	2	0	2	0	2	2	0	2	0	0	2	0	2	2	2	2
M1976	2	2	2	2	2	2	2	2	2	0	0	0	0	2	0	0	2	2	0	2	2	0	0	0	0	0	2	0	0	0	0	0	0	0	0	0	0	2	0	0	2	0	0	0	0	0	0	0	0
M1977	0	0	0	0	0	0	0	0	0	0	0	0	0	0	0	0	0	0	0	0	0	0	0	0	0	0	0	0	0	0	0	0	0	0	0	0	0	0	-	0	0	0	0	0	0	0	0	0	0
M1978	0	0	0	0	0	0	0	0	0	0	0	0	0	0	0	0	0	0	0	0	0	0	0	0	0	0	0	0	0	0	0	0	0	0	0	0	0	0	0	0	0	0	0	0	0	0	0	0	0
M1979	0	0	0	0	0	0	0	0	0	0	0	0	0	0	0	0	0	0	0	0	0	0	0	0	0	0	0	0	0	0	0	0	0	0	0	0	0	0	0	0	0	0	0	0	0	0	0	0	0
M1980	0	2	2	2	2	0	0	0	0	0	0	0	0	0	0	0	2	2	0	2	0	0	0	0	0	2	2	2	0	0	2	0	0	0	2	2	0	2	0	2	0	2	2	2	0	0	0	0	2
M1981	1	1	1	1	1	1	1	1	1	1	1	1	1	1	1	1	1	1	1	1	1	1	1	2	1	1	2	1	2	2	1	1	2	1	1	1	1	2	1	2	1	2	1	1	1	2	1	1	1
M1982	0	0	0	0	0	0	0	0	0	1	1	1	1	0	1	1	0	0	0	0	0	2	0	0	0	2	0	0	0	0	0	0	2	0	0	0	0	0	0	0	0	0	0	0	0	0	2	0	0
M1983	0	0	0	0	0	0	0	0	0	0	0	0	0	0	0	0	0	0	0	0	0	0	0	0	0	0	0	0	0	0	0	0	0	0	0	0	0	0	0	0	0	0	0	0	0	0	0	0	0
M1984	0	0	0	0	0	0	0	0	0	2	1	2	2	0	2	2	0	0	2	0	0	0	0	0	0	0	0	0	0	-	0	0	0	0	0	0	0	0	0	0	0	0	0	0	0	0	0	0	0
M1985	0	0	0	0	0	0	0	0	0	0	0	0	0	0	0	0	0	0	0	0	0	0	0	0	0	0	0	0	0	0	0	0	0	0	0	0	0	0	0	0	0	0	0	0	0	0	0	0	0
M1986	0	0	0	2	0	0	0	0	0	1	1	1	1	0	1	1	0	0	2	0	0	0	0	0	2	0	2	0	2	0	0	0	2	0	0	0	2	2	0	2	0	0	0	0	0	0	0	0	0
M1987	2	1	1	1	1	2	2	2	2	1	1	1	1	2	1	1	1	1	2	1	2	2	1	0	0	1	2	2	1	1	1	2	1	0	0	1	0	2	1	2	2	2	1	0	2	1	2	1	2
M1988	0	0	0	0	0	0	0	0	0	0	0	0	0	0	0	0	0	0	2	0	0	0	0	0	0	2	2	0	0	0	2	0	0	0	2	0	0	2	0	2	0	2	2	0	0	0	0	0	0
M1989	0	0	0	0	0	0	0	0	0	0	0	0	0	0	0	0	0	0	0	0	0	0	0	0	0	0	0	0	0	0	0	0	0	0	0	0	0	0	0	0	0	0	0	0	0	0	0	0	0
M1990	0	2	2	2	2	0	0	0	0	2	2	2	2	0	2	2	2	2	0	2	0	-	0	1	1	0	2	0	-	2	1	0	2	0	-	-	1	2	0	1	0	0	0	0	1	2	0	0	0
M1991	0	0	0	0	0	0	0	0	0	0	0	0	0	0	0	0	0	0	0	0	0	0	0	0	0	0	0	0	0	0	0	0	0	0	0	0	0	0	0	0	0	0	0	0	0	0	0	0	0
M1992	0	2	2	2	2	0	0	0	0	0	0	0	0	0	0	0	2	2	0	2	0	0	2	0	0	0	0	2	0	2	2	0	2	0	0	0	0	0	-	2	2	2	2	2	2	0	1	1	2
M1993	0	0	0	0	0	0	0	0	0	0	0	0	0	0	0	0	0	0	0	0	0	0	0	0	0	0	0	0	0	0	0	0	0	0	0	0	0	0	0	0	0	0	0	0	0	0	0	0	0
M1994	0	0	0	0	0	0	0	0	0	0	0	0	0	0	0	0	0	0	0	0	0	0	0	0	0	0	0	0	0	0	0	0	0	0	0	0	0	0	0	0	0	0	0	0	0	0	0	0	0
M1995	2	2	2	2	2	2	2	2	2	0	0	0	0	2	0	0	2	2	2	2	2	2	0	0	0	0	2	0	2	0	0	0	0	0	2	0	0	2	2	1	0	1	0	0	0	2	0	2	0
M1996	0	0	0	0	0	0	0	0	0	0	0	0	0	0	0	0	0	0	0	0	0	0	0	0	0	0	0	0	0	0	0	0	0	0	0	0	0	0	0	0	0	0	0	0	0	0	0	0	0
[truncated: 18,076 more rows]
[truncated: 441 more columns]
