# Supplementary material for: Collection, genotyping and virus elimination of cassava landraces from Tanzania and documentation of farmer knowledge
Source: PLoS One. 2021 Aug 17;16(8):e0255326. doi: 10.1371/journal.pone.0255326 (PMC8370617; doi:10.1371/journal.pone.0255326)
Supplement: S11 File — (CSV) [file pone.0255326.s011.csv]

PONE-D-20-24321
Ferguson et al. Collection, Genotyping and Virus Elimination of Cassava Landraces from Tanzania and Documentation of Farmer Knowledge
Supplementary file S11. Distance matrix of 490 cassava cultivars based on DArTSeq data
	Albert_BR1	Nachinyaya_BR1	Nachinyaya_BR2	Nachinyaya_BR3	Nachinyaya_BR4	Albert_BR2	Albert_BR3	Albert_BR4	Albert_BR5	Kiroba_BR1	Kiroba_BR2	Kiroba_BR3	Kiroba_BR4	Albert_BR6	Kiroba_BR5	Kiroba_BR6	Nachinyaya_BR5	Nachinyaya_BR6	Namikonga	Nachinyaya_BR7	Albert_BR7	KSF20	KSF63	KSF87	KSF93	KSF03	KSF12	KSF52	KSF34	KSF58	KSF39	KSF78	KSF09	KSF86	KSF65	KSF100	KSF04	KSF07	KSF48	KSF28	KSF61	KSF42	KSF69	KSF06	KSF76	KSF74	KSF96	KSF02	KSF08
Albert_BR1	0	0.124357	0.122895	0.123808	0.124088	0.0068558	0.00590816	0.00909861	0.00737897	0.163752	0.164032	0.163383	0.163775	0.00655893	0.163891	0.16396	0.123833	0.124812	0.17452	0.123576	0.00665835	0.197562	0.130232	0.186524	0.173074	0.182343	0.178134	0.189711	0.167044	0.136425	0.18891	0.152961	0.142879	0.156014	0.141997	0.185197	0.173017	0.18035	0.190608	0.175248	0.17146	0.178695	0.184166	0.192025	0.163035	0.144685	0.177959	0.189795	0.188745
Nachinyaya_BR1	0.124357	0	0.0129535	0.0157834	0.00494555	0.124706	0.123676	0.126343	0.124875	0.201502	0.201684	0.201638	0.202049	0.124919	0.201423	0.202042	0.0074433	0.00696079	0.231125	0.00491934	0.124669	0.171156	0.177713	0.178125	0.163141	0.153049	0.183176	0.168346	0.162141	0.182895	0.184256	0.198029	0.189238	0.202813	0.178001	0.172333	0.162656	0.181903	0.174469	0.164543	0.193523	0.15373	0.200342	0.17093	0.181044	0.181852	0.166324	0.17406	0.169141
Nachinyaya_BR2	0.122895	0.0129535	0	0.0211172	0.0115755	0.123196	0.122012	0.124712	0.123165	0.200542	0.200824	0.200452	0.200869	0.122982	0.200487	0.20116	0.0136049	0.013337	0.228914	0.0117497	0.123051	0.172777	0.176354	0.179852	0.163925	0.154984	0.182797	0.170463	0.163224	0.181403	0.185178	0.196631	0.187842	0.201301	0.176989	0.172794	0.163522	0.181889	0.176219	0.166119	0.193474	0.155458	0.200252	0.172409	0.180056	0.180305	0.167638	0.176314	0.17059
Nachinyaya_BR3	0.123808	0.0157834	0.0211172	0	0.0146332	0.123933	0.123028	0.125393	0.124101	0.199015	0.199444	0.199174	0.199645	0.124295	0.198909	0.19968	0.016556	0.0165231	0.221298	0.0145061	0.123945	0.174103	0.176769	0.179812	0.16371	0.156178	0.180829	0.170056	0.162195	0.182398	0.1859	0.195967	0.187962	0.201408	0.178034	0.173974	0.163076	0.182167	0.176785	0.165727	0.19367	0.156212	0.20002	0.17276	0.179824	0.180365	0.167467	0.176277	0.170684
Nachinyaya_BR4	0.124088	0.00494555	0.0115755	0.0146332	0	0.124438	0.123283	0.126024	0.124457	0.201421	0.201754	0.201558	0.202104	0.1244	0.201417	0.202062	0.00594376	0.00550771	0.23204	0.00357072	0.124225	0.170643	0.177536	0.178299	0.162949	0.152575	0.183474	0.16797	0.161613	0.182943	0.183663	0.197924	0.189109	0.202727	0.17769	0.171631	0.16249	0.181624	0.174105	0.164166	0.193747	0.153403	0.200025	0.170661	0.181117	0.181033	0.165874	0.173708	0.168238
Albert_BR2	0.0068558	0.124706	0.123196	0.123933	0.124438	0	0.00595772	0.00922279	0.0073786	0.163652	0.163907	0.163533	0.163775	0.00670823	0.163891	0.16396	0.124388	0.124987	0.174644	0.124051	0.00675777	0.197572	0.129544	0.186524	0.172774	0.182143	0.177759	0.189921	0.166918	0.136193	0.189086	0.152485	0.14193	0.155132	0.141722	0.185197	0.172718	0.179849	0.190228	0.175047	0.171166	0.178839	0.184592	0.191974	0.16301	0.14416	0.178234	0.18992	0.188795
Albert_BR3	0.00590816	0.123676	0.122012	0.123028	0.123283	0.00595772	0	0.00807577	0.00650516	0.164219	0.164549	0.164075	0.164416	0.00563507	0.164458	0.164701	0.123283	0.124105	0.176108	0.122871	0.00583454	0.196859	0.129863	0.186014	0.172791	0.181634	0.17815	0.189561	0.166834	0.135968	0.188547	0.152477	0.142023	0.155358	0.141516	0.184988	0.172934	0.179664	0.190142	0.175063	0.170727	0.178101	0.183946	0.191814	0.162619	0.144446	0.177875	0.18951	0.188886
Albert_BR4	0.00909861	0.126343	0.124712	0.125393	0.126024	0.00922279	0.00807577	0	0.00949651	0.163736	0.164115	0.163742	0.163933	0.00887692	0.16405	0.164018	0.125799	0.126753	0.174477	0.125537	0.00897621	0.198005	0.131557	0.187606	0.173456	0.183649	0.178291	0.191103	0.168159	0.136961	0.19053	0.153596	0.143039	0.156182	0.142907	0.185904	0.173549	0.181033	0.191171	0.176562	0.171831	0.179751	0.184549	0.193265	0.163293	0.14522	0.179491	0.190578	0.190078
Albert_BR5	0.00737897	0.124875	0.123165	0.124101	0.124457	0.0073786	0.00650516	0.00949651	0	0.164319	0.164774	0.164275	0.164441	0.00710581	0.164608	0.164701	0.124507	0.125332	0.174536	0.124095	0.00718097	0.197612	0.130688	0.186765	0.172791	0.182684	0.177701	0.190312	0.167538	0.136618	0.189606	0.15272	0.142622	0.155459	0.141765	0.185488	0.172884	0.180115	0.190699	0.17544	0.171486	0.179333	0.184784	0.192645	0.162994	0.14467	0.1783	0.190186	0.189412
Kiroba_BR1	0.163752	0.201502	0.200542	0.199015	0.201421	0.163652	0.164219	0.163736	0.164319	0	0.0053258	0.00502299	0.00502324	0.163826	0.0064987	0.00554501	0.199229	0.202223	0.187725	0.201201	0.164501	0.218519	0.175884	0.212953	0.202761	0.208671	0.213224	0.208603	0.196357	0.176058	0.219192	0.190508	0.153106	0.18685	0.185799	0.216313	0.203337	0.20728	0.214358	0.204694	0.194729	0.21425	0.204791	0.210785	0.191984	0.168219	0.213624	0.213142	0.215257
Kiroba_BR2	0.164032	0.201684	0.200824	0.199444	0.201754	0.163907	0.164549	0.164115	0.164774	0.0053258	0	0.00525394	0.00520494	0.164006	0.00680647	0.0060018	0.199559	0.202597	0.188564	0.201508	0.164731	0.219093	0.175872	0.213755	0.203771	0.209115	0.214139	0.209298	0.196857	0.176481	0.220026	0.191329	0.153546	0.187291	0.185943	0.217145	0.204424	0.207687	0.215076	0.205563	0.194792	0.215157	0.205246	0.211189	0.192479	0.168781	0.21425	0.213844	0.216237
Kiroba_BR3	0.163383	0.201638	0.200452	0.199174	0.201558	0.163533	0.164075	0.163742	0.164275	0.00502299	0.00525394	0	0.00512679	0.163499	0.00645323	0.00574885	0.199389	0.202325	0.188576	0.201152	0.164182	0.219062	0.175925	0.213124	0.202873	0.208588	0.213896	0.208971	0.196415	0.175899	0.219901	0.190737	0.153428	0.186925	0.185797	0.216512	0.2035	0.207838	0.214507	0.204733	0.194421	0.214548	0.205011	0.210956	0.192138	0.168395	0.213695	0.213464	0.215655
Kiroba_BR4	0.163775	0.202049	0.200869	0.199645	0.202104	0.163775	0.164416	0.163933	0.164441	0.00502324	0.00520494	0.00512679	0	0.163749	0.0065039	0.00594941	0.1998	0.202832	0.188319	0.201733	0.164524	0.218907	0.176009	0.212945	0.203419	0.208859	0.213867	0.208992	0.196566	0.176443	0.219468	0.190555	0.153444	0.186713	0.185891	0.21686	0.204221	0.207492	0.214043	0.205435	0.194734	0.2147	0.20473	0.211031	0.192684	0.168287	0.213605	0.21336	0.216028
Albert_BR6	0.00655893	0.124919	0.122982	0.124295	0.1244	0.00670823	0.00563507	0.00887692	0.00710581	0.163826	0.164006	0.163499	0.163749	0	0.163841	0.164084	0.1245	0.125175	0.176269	0.124113	0.00643552	0.197405	0.130434	0.186705	0.173101	0.182023	0.178163	0.189728	0.167371	0.135984	0.188942	0.152749	0.142397	0.155514	0.14139	0.185428	0.173044	0.180254	0.19059	0.175301	0.170922	0.178843	0.18402	0.191957	0.163026	0.144321	0.178362	0.189877	0.189353
Kiroba_BR5	0.163891	0.201423	0.200487	0.198909	0.201417	0.163891	0.164458	0.16405	0.164608	0.0064987	0.00680647	0.00645323	0.0065039	0.163841	0	0.007175	0.199239	0.202119	0.189336	0.201047	0.164691	0.219476	0.176385	0.213687	0.203409	0.209125	0.213706	0.208906	0.196601	0.17676	0.219876	0.191374	0.153887	0.187693	0.186016	0.217075	0.203961	0.207697	0.214862	0.205147	0.195459	0.21466	0.205736	0.210941	0.192473	0.169013	0.21387	0.213977	0.215917
Kiroba_BR6	0.16396	0.202042	0.20116	0.19968	0.202062	0.16396	0.164701	0.164018	0.164701	0.00554501	0.0060018	0.00574885	0.00594941	0.164084	0.007175	0	0.19977	0.202815	0.187938	0.201692	0.164784	0.218753	0.175995	0.213347	0.203177	0.209114	0.213667	0.209171	0.196664	0.176569	0.219767	0.190848	0.153586	0.186989	0.18612	0.216733	0.203678	0.207286	0.214427	0.205743	0.194875	0.214696	0.204847	0.211232	0.192473	0.168803	0.213917	0.213235	0.216002
Nachinyaya_BR5	0.123833	0.0074433	0.0136049	0.016556	0.00594376	0.124388	0.123283	0.125799	0.124507	0.199229	0.199559	0.199389	0.1998	0.1245	0.199239	0.19977	0	0.0078614	0.231219	0.0059179	0.124375	0.171792	0.177692	0.177762	0.163242	0.152895	0.182712	0.167811	0.161832	0.182255	0.184358	0.197584	0.189097	0.202181	0.17748	0.171663	0.162658	0.181998	0.174602	0.164334	0.193657	0.153707	0.200035	0.1704	0.181206	0.180471	0.166391	0.174175	0.16853
Nachinyaya_BR6	0.124812	0.00696079	0.013337	0.0165231	0.00550771	0.124987	0.124105	0.126753	0.125332	0.202223	0.202597	0.202325	0.202832	0.125175	0.202119	0.202815	0.0078614	0	0.23272	0.00538173	0.125	0.171108	0.17815	0.177726	0.163859	0.153099	0.183643	0.16804	0.162325	0.183571	0.18346	0.198392	0.189903	0.20282	0.17833	0.172062	0.163366	0.181647	0.174658	0.164386	0.194178	0.1539	0.200751	0.170621	0.181716	0.181898	0.166374	0.174188	0.168301
Namikonga	0.17452	0.231125	0.228914	0.221298	0.23204	0.174644	0.176108	0.174477	0.174536	0.187725	0.188564	0.188576	0.188319	0.176269	0.189336	0.187938	0.231219	0.23272	0	0.231917	0.176344	0.249082	0.187869	0.237488	0.216998	0.238622	0.223197	0.236741	0.205295	0.18588	0.240456	0.190743	0.182904	0.214333	0.205009	0.23611	0.217652	0.218307	0.244033	0.231094	0.205115	0.237802	0.227764	0.238076	0.198569	0.182796	0.231835	0.243633	0.231976
Nachinyaya_BR7	0.123576	0.00491934	0.0117497	0.0145061	0.00357072	0.124051	0.122871	0.125537	0.124095	0.201201	0.201508	0.201152	0.201733	0.124113	0.201047	0.201692	0.0059179	0.00538173	0.231917	0	0.123913	0.170551	0.177568	0.177504	0.16265	0.15191	0.183206	0.167502	0.16142	0.182524	0.183594	0.197779	0.189191	0.202529	0.177373	0.171363	0.162016	0.18138	0.174129	0.163721	0.19355	0.153229	0.199779	0.170064	0.180949	0.181256	0.165281	0.17364	0.167995
Albert_BR7	0.00665835	0.124669	0.123051	0.123945	0.124225	0.00675777	0.00583454	0.00897621	0.00718097	0.164501	0.164731	0.164182	0.164524	0.00643552	0.164691	0.164784	0.124375	0.125	0.176344	0.123913	0	0.197154	0.130234	0.186955	0.172901	0.182098	0.177713	0.189953	0.167371	0.136216	0.189043	0.153057	0.142597	0.155582	0.141915	0.185153	0.172919	0.179803	0.190412	0.175451	0.17099	0.178641	0.183819	0.191972	0.162851	0.144546	0.178588	0.189952	0.188802
KSF20	0.197562	0.171156	0.172777	0.174103	0.170643	0.197572	0.196859	0.198005	0.197612	0.218519	0.219093	0.219062	0.218907	0.197405	0.219476	0.218753	0.171792	0.171108	0.249082	0.170551	0.197154	0	0.194647	0.168323	0.175682	0.160178	0.186357	0.176729	0.178121	0.200998	0.185591	0.179025	0.197283	0.180705	0.18694	0.167079	0.174468	0.184841	0.156489	0.172238	0.208282	0.173057	0.193949	0.17816	0.179881	0.19186	0.167112	0.154401	0.184088
KSF63	0.130232	0.177713	0.176354	0.176769	0.177536	0.129544	0.129863	0.131557	0.130688	0.175884	0.175872	0.175925	0.176009	0.130434	0.176385	0.175995	0.177692	0.17815	0.187869	0.177568	0.130234	0.194647	0	0.195593	0.179716	0.188139	0.182472	0.185709	0.173128	0.139513	0.192028	0.151553	0.134066	0.165218	0.152008	0.184209	0.179426	0.179348	0.185149	0.192595	0.179478	0.1851	0.18011	0.188059	0.15363	0.127649	0.187957	0.183953	0.185172
KSF87	0.186524	0.178125	0.179852	0.179812	0.178299	0.186524	0.186014	0.187606	0.186765	0.212953	0.213755	0.213124	0.212945	0.186705	0.213687	0.213347	0.177762	0.177726	0.237488	0.177504	0.186955	0.168323	0.195593	0	0.182242	0.148834	0.17999	0.119703	0.18213	0.195564	0.15261	0.157071	0.185624	0.15449	0.179259	0.143786	0.18136	0.185728	0.144319	0.177861	0.202947	0.175597	0.197325	0.123768	0.169885	0.190569	0.13632	0.141339	0.159475
KSF93	0.173074	0.163141	0.163925	0.16371	0.162949	0.172774	0.172791	0.173456	0.172791	0.202761	0.203771	0.202873	0.203419	0.173101	0.203409	0.203177	0.163242	0.163859	0.216998	0.16265	0.172901	0.175682	0.179716	0.182242	0	0.184211	0.169618	0.18405	0.124767	0.169053	0.19154	0.187995	0.164068	0.202236	0.175251	0.154189	0.0102382	0.167327	0.184583	0.154822	0.175134	0.168252	0.191108	0.185738	0.171061	0.16449	0.18059	0.183241	0.159349
KSF03	0.182343	0.153049	0.154984	0.156178	0.152575	0.182143	0.181634	0.183649	0.182684	0.208671	0.209115	0.208588	0.208859	0.182023	0.209125	0.209114	0.152895	0.153099	0.238622	0.15191	0.182098	0.160178	0.188139	0.148834	0.184211	0	0.16771	0.109568	0.173503	0.189539	0.157239	0.180259	0.193822	0.189337	0.182382	0.149654	0.180203	0.180251	0.163885	0.169622	0.200314	0.168102	0.191275	0.1132	0.18185	0.192508	0.150979	0.163546	0.14102
KSF12	0.178134	0.183176	0.182797	0.180829	0.183474	0.177759	0.17815	0.178291	0.177701	0.213224	0.214139	0.213896	0.213867	0.178163	0.213706	0.213667	0.182712	0.183643	0.223197	0.183206	0.177713	0.186357	0.182472	0.17999	0.169618	0.16771	0	0.163299	0.163585	0.177704	0.181225	0.176938	0.180586	0.184123	0.178419	0.167996	0.166608	0.0859077	0.183056	0.175968	0.183917	0.173296	0.185564	0.166843	0.172842	0.180043	0.17651	0.182334	0.158742
KSF52	0.189711	0.168346	0.170463	0.170056	0.16797	0.189921	0.189561	0.191103	0.190312	0.208603	0.209298	0.208971	0.208992	0.189728	0.208906	0.209171	0.167811	0.16804	0.236741	0.167502	0.189953	0.176729	0.185709	0.119703	0.18405	0.109568	0.163299	0	0.176573	0.189309	0.117543	0.163628	0.190653	0.164062	0.185671	0.135941	0.181606	0.178862	0.141758	0.181474	0.201826	0.173795	0.19444	0.0124338	0.181996	0.190111	0.144427	0.139361	0.11586
KSF34	0.167044	0.162141	0.163224	0.162195	0.161613	0.166918	0.166834	0.168159	0.167538	0.196357	0.196857	0.196415	0.196566	0.167371	0.196601	0.196664	0.161832	0.162325	0.205295	0.16142	0.167371	0.178121	0.173128	0.18213	0.124767	0.173503	0.163585	0.176573	0	0.161794	0.185042	0.186333	0.160886	0.196011	0.163846	0.162999	0.126687	0.156591	0.178954	0.138788	0.183956	0.169969	0.186899	0.179039	0.165499	0.163643	0.175658	0.179127	0.151825
KSF58	0.136425	0.182895	0.181403	0.182398	0.182943	0.136193	0.135968	0.136961	0.136618	0.176058	0.176481	0.175899	0.176443	0.135984	0.17676	0.176569	0.182255	0.183571	0.18588	0.182524	0.136216	0.200998	0.139513	0.195564	0.169053	0.189539	0.177704	0.189309	0.161794	0	0.194284	0.165186	0.135429	0.165193	0.154064	0.180844	0.168995	0.175028	0.194803	0.177907	0.186404	0.19554	0.191698	0.19107	0.160813	0.131588	0.190075	0.195309	0.176462
KSF39	0.18891	0.184256	0.185178	0.1859	0.183663	0.189086	0.188547	0.19053	0.189606	0.219192	0.220026	0.219901	0.219468	0.188942	0.219876	0.219767	0.184358	0.18346	0.240456	0.183594	0.189043	0.185591	0.192028	0.15261	0.19154	0.157239	0.181225	0.117543	0.185042	0.194284	0	0.16719	0.192718	0.171569	0.186436	0.158397	0.19025	0.184552	0.161173	0.187668	0.203052	0.178571	0.201843	0.12118	0.185787	0.191532	0.169137	0.159085	0.15612
KSF78	0.152961	0.198029	0.196631	0.195967	0.197924	0.152485	0.152477	0.153596	0.15272	0.190508	0.191329	0.190737	0.190555	0.152749	0.191374	0.190848	0.197584	0.198392	0.190743	0.197779	0.153057	0.179025	0.151553	0.157071	0.187995	0.180259	0.176938	0.163628	0.186333	0.165186	0.16719	0	0.151062	0.115128	0.163049	0.158663	0.187165	0.183532	0.173349	0.199178	0.174933	0.197074	0.177755	0.166271	0.126247	0.153001	0.157936	0.171661	0.18338
KSF09	0.142879	0.189238	0.187842	0.187962	0.189109	0.14193	0.142023	0.143039	0.142622	0.153106	0.153546	0.153428	0.153444	0.142397	0.153887	0.153586	0.189097	0.189903	0.182904	0.189191	0.142597	0.197283	0.134066	0.185624	0.164068	0.193822	0.180586	0.190653	0.160886	0.135429	0.192718	0.151062	0	0.160066	0.1567	0.181656	0.164684	0.17631	0.190366	0.182392	0.18096	0.188031	0.183161	0.191922	0.146541	0.12298	0.181638	0.188998	0.189326
KSF86	0.156014	0.202813	0.201301	0.201408	0.202727	0.155132	0.155358	0.156182	0.155459	0.18685	0.187291	0.186925	0.186713	0.155514	0.187693	0.186989	0.202181	0.20282	0.214333	0.202529	0.155582	0.180705	0.165218	0.15449	0.202236	0.189337	0.184123	0.164062	0.196011	0.165193	0.171569	0.115128	0.160066	0	0.163738	0.166447	0.201201	0.18788	0.162977	0.207552	0.192433	0.203525	0.190182	0.165963	0.16537	0.159351	0.174448	0.161453	0.192962
KSF65	0.141997	0.178001	0.176989	0.178034	0.17769	0.141722	0.141516	0.142907	0.141765	0.185799	0.185943	0.185797	0.185891	0.14139	0.186016	0.18612	0.17748	0.17833	0.205009	0.177373	0.141915	0.18694	0.152008	0.179259	0.175251	0.182382	0.178419	0.185671	0.163846	0.154064	0.186436	0.163049	0.1567	0.163738	0	0.17595	0.17522	0.178005	0.188809	0.12176	0.189525	0.186213	0.183331	0.188582	0.165098	0.150348	0.181174	0.18819	0.191305
KSF100	0.185197	0.172333	0.172794	0.173974	0.171631	0.185197	0.184988	0.185904	0.185488	0.216313	0.217145	0.216512	0.21686	0.185428	0.217075	0.216733	0.171663	0.172062	0.23611	0.171363	0.185153	0.167079	0.184209	0.143786	0.154189	0.149654	0.167996	0.135941	0.162999	0.180844	0.158397	0.158663	0.181656	0.166447	0.17595	0	0.153709	0.172942	0.142632	0.167886	0.19651	0.183508	0.191023	0.139174	0.166842	0.176932	0.139901	0.14029	0.138562
KSF04	0.173017	0.162656	0.163522	0.163076	0.16249	0.172718	0.172934	0.173549	0.172884	0.203337	0.204424	0.2035	0.204221	0.173044	0.203961	0.203678	0.162658	0.163366	0.217652	0.162016	0.172919	0.174468	0.179426	0.18136	0.0102382	0.180203	0.166608	0.181606	0.126687	0.168995	0.19025	0.187165	0.164684	0.201201	0.17522	0.153709	0	0.167243	0.183109	0.155817	0.174748	0.166985	0.190075	0.183068	0.169944	0.165499	0.179734	0.182333	0.157234
KSF07	0.18035	0.181903	0.181889	0.182167	0.181624	0.179849	0.179664	0.181033	0.180115	0.20728	0.207687	0.207838	0.207492	0.180254	0.207697	0.207286	0.181998	0.181647	0.218307	0.18138	0.179803	0.184841	0.179348	0.185728	0.167327	0.180251	0.0859077	0.178862	0.156591	0.175028	0.184552	0.183532	0.17631	0.18788	0.178005	0.172942	0.167243	0	0.187735	0.170579	0.19032	0.180208	0.19565	0.182039	0.176981	0.177123	0.176165	0.186849	0.17492
KSF48	0.190608	0.174469	0.176219	0.176785	0.174105	0.190228	0.190142	0.191171	0.190699	0.214358	0.215076	0.214507	0.214043	0.19059	0.214862	0.214427	0.174602	0.174658	0.244033	0.174129	0.190412	0.156489	0.185149	0.144319	0.184583	0.163885	0.183056	0.141758	0.178954	0.194803	0.161173	0.173349	0.190366	0.162977	0.188809	0.142632	0.183109	0.187735	0	0.187331	0.210247	0.178001	0.204432	0.144361	0.174455	0.191711	0.148371	0.0175385	0.170851
KSF28	0.175248	0.164543	0.166119	0.165727	0.164166	0.175047	0.175063	0.176562	0.17544	0.204694	0.205563	0.204733	0.205435	0.175301	0.205147	0.205743	0.164334	0.164386	0.231094	0.163721	0.175451	0.172238	0.192595	0.177861	0.154822	0.169622	0.175968	0.181474	0.138788	0.177907	0.187668	0.199178	0.182392	0.207552	0.12176	0.167886	0.155817	0.170579	0.187331	0	0.196337	0.161889	0.194051	0.184088	0.181429	0.179077	0.179293	0.18727	0.175617
KSF61	0.17146	0.193523	0.193474	0.19367	0.193747	0.171166	0.170727	0.171831	0.171486	0.194729	0.194792	0.194421	0.194734	0.170922	0.195459	0.194875	0.193657	0.194178	0.205115	0.19355	0.17099	0.208282	0.179478	0.202947	0.175134	0.200314	0.183917	0.201826	0.183956	0.186404	0.203052	0.174933	0.18096	0.192433	0.189525	0.19651	0.174748	0.19032	0.210247	0.196337	0	0.1989	0.168674	0.202899	0.18121	0.183917	0.196159	0.209078	0.196798
KSF42	0.178695	0.15373	0.155458	0.156212	0.153403	0.178839	0.178101	0.179751	0.179333	0.21425	0.215157	0.214548	0.2147	0.178843	0.21466	0.214696	0.153707	0.1539	0.237802	0.153229	0.178641	0.173057	0.1851	0.175597	0.168252	0.168102	0.173296	0.173795	0.169969	0.19554	0.178571	0.197074	0.188031	0.203525	0.186213	0.183508	0.166985	0.180208	0.178001	0.161889	0.1989	0	0.190607	0.176236	0.181072	0.188407	0.181294	0.177353	0.171609
KSF69	0.184166	0.200342	0.200252	0.20002	0.200025	0.184592	0.183946	0.184549	0.184784	0.204791	0.205246	0.205011	0.20473	0.18402	0.205736	0.204847	0.200035	0.200751	0.227764	0.199779	0.183819	0.193949	0.18011	0.197325	0.191108	0.191275	0.185564	0.19444	0.186899	0.191698	0.201843	0.177755	0.183161	0.190182	0.183331	0.191023	0.190075	0.19565	0.204432	0.194051	0.168674	0.190607	0	0.196593	0.179633	0.18529	0.191532	0.203816	0.191814
KSF06	0.192025	0.17093	0.172409	0.17276	0.170661	0.191974	0.191814	0.193265	0.192645	0.210785	0.211189	0.210956	0.211031	0.191957	0.210941	0.211232	0.1704	0.170621	0.238076	0.170064	0.191972	0.17816	0.188059	0.123768	0.185738	0.1132	0.166843	0.0124338	0.179039	0.19107	0.12118	0.166271	0.191922	0.165963	0.188582	0.139174	0.183068	0.182039	0.144361	0.184088	0.202899	0.176236	0.196593	0	0.183427	0.192828	0.147366	0.142738	0.119729
KSF76	0.163035	0.181044	0.180056	0.179824	0.181117	0.16301	0.162619	0.163293	0.162994	0.191984	0.192479	0.192138	0.192684	0.163026	0.192473	0.192473	0.181206	0.181716	0.198569	0.180949	0.162851	0.179881	0.15363	0.169885	0.171061	0.18185	0.172842	0.181996	0.165499	0.160813	0.185787	0.126247	0.146541	0.16537	0.165098	0.166842	0.169944	0.176981	0.174455	0.181429	0.18121	0.181072	0.179633	0.183427	0	0.158787	0.174141	0.17382	0.181449
KSF74	0.144685	0.181852	0.180305	0.180365	0.181033	0.14416	0.144446	0.14522	0.14467	0.168219	0.168781	0.168395	0.168287	0.144321	0.169013	0.168803	0.180471	0.181898	0.182796	0.181256	0.144546	0.19186	0.127649	0.190569	0.16449	0.192508	0.180043	0.190111	0.163643	0.131588	0.191532	0.153001	0.12298	0.159351	0.150348	0.176932	0.165499	0.177123	0.191711	0.179077	0.183917	0.188407	0.18529	0.192828	0.158787	0	0.190516	0.192043	0.190563
KSF96	0.177959	0.166324	0.167638	0.167467	0.165874	0.178234	0.177875	0.179491	0.1783	0.213624	0.21425	0.213695	0.213605	0.178362	0.21387	0.213917	0.166391	0.166374	0.231835	0.165281	0.178588	0.167112	0.187957	0.13632	0.18059	0.150979	0.17651	0.144427	0.175658	0.190075	0.169137	0.157936	0.181638	0.174448	0.181174	0.139901	0.179734	0.176165	0.148371	0.179293	0.196159	0.181294	0.191532	0.147366	0.174141	0.190516	0	0.145902	0.164684
KSF02	0.189795	0.17406	0.176314	0.176277	0.173708	0.18992	0.18951	0.190578	0.190186	0.213142	0.213844	0.213464	0.21336	0.189877	0.213977	0.213235	0.174175	0.174188	0.243633	0.17364	0.189952	0.154401	0.183953	0.141339	0.183241	0.163546	0.182334	0.139361	0.179127	0.195309	0.159085	0.171661	0.188998	0.161453	0.18819	0.14029	0.182333	0.186849	0.0175385	0.18727	0.209078	0.177353	0.203816	0.142738	0.17382	0.192043	0.145902	0	0.170605
KSF08	0.188745	0.169141	0.17059	0.170684	0.168238	0.188795	0.188886	0.190078	0.189412	0.215257	0.216237	0.215655	0.216028	0.189353	0.215917	0.216002	0.16853	0.168301	0.231976	0.167995	0.188802	0.184088	0.185172	0.159475	0.159349	0.14102	0.158742	0.11586	0.151825	0.176462	0.15612	0.18338	0.189326	0.192962	0.191305	0.138562	0.157234	0.17492	0.170851	0.175617	0.196798	0.171609	0.191814	0.119729	0.181449	0.190563	0.164684	0.170605	0
KSF35	0.164849	0.152613	0.153741	0.154341	0.151935	0.164673	0.164615	0.166541	0.165	0.203378	0.203554	0.20329	0.203361	0.164866	0.202902	0.203646	0.152735	0.152031	0.217296	0.151895	0.164639	0.193021	0.183128	0.176327	0.158475	0.177604	0.177836	0.178618	0.148597	0.168758	0.19091	0.194129	0.166357	0.207406	0.167455	0.178393	0.158582	0.168963	0.179147	0.142126	0.199134	0.174727	0.20666	0.179672	0.16952	0.177678	0.170411	0.181153	0.179254
KSF38	0.189732	0.168245	0.170217	0.169954	0.167794	0.189932	0.189422	0.190988	0.190248	0.208828	0.209215	0.209146	0.209096	0.189864	0.209031	0.209246	0.16781	0.167822	0.236949	0.167301	0.189839	0.175925	0.185469	0.120158	0.183122	0.109677	0.162775	0.00771388	0.175415	0.188478	0.118413	0.163028	0.190188	0.163499	0.184466	0.1351	0.180664	0.178713	0.141469	0.180079	0.200689	0.172908	0.194112	0.0132853	0.18111	0.189877	0.144175	0.139302	0.115997
KSF29	0.169022	0.163715	0.164166	0.163109	0.163115	0.168947	0.168964	0.170379	0.169438	0.197033	0.197861	0.196966	0.197637	0.169364	0.197527	0.197548	0.163483	0.163616	0.212729	0.162699	0.169273	0.179702	0.174328	0.180549	0.11972	0.169411	0.162105	0.177039	0.0931977	0.162778	0.182801	0.189871	0.165384	0.198339	0.165958	0.162874	0.120644	0.155808	0.177389	0.12612	0.189872	0.167094	0.190412	0.178883	0.164748	0.168844	0.171832	0.176364	0.158304
KSF23	0.163614	0.174231	0.174816	0.174217	0.173803	0.162762	0.162929	0.1643	0.163882	0.197502	0.19767	0.19756	0.197681	0.163053	0.19757	0.198044	0.173818	0.174014	0.209982	0.17371	0.163212	0.187838	0.167488	0.185055	0.155349	0.185068	0.17372	0.185729	0.133979	0.17038	0.191071	0.180571	0.163135	0.188907	0.167789	0.169738	0.156335	0.174544	0.185575	0.14998	0.18231	0.16997	0.192028	0.187829	0.173555	0.167019	0.184432	0.185657	0.170695
KSF73	0.187856	0.175379	0.17536	0.176888	0.174502	0.18773	0.187661	0.188494	0.187847	0.215517	0.215776	0.215616	0.215833	0.188115	0.215768	0.215738	0.17477	0.17497	0.234645	0.174172	0.187787	0.165209	0.186068	0.148627	0.162499	0.156081	0.177369	0.143504	0.168379	0.185413	0.168649	0.145414	0.189811	0.160768	0.181768	0.11119	0.161984	0.181509	0.152086	0.180072	0.197888	0.183555	0.18883	0.14582	0.16424	0.18029	0.134968	0.150869	0.153881
KSF19	0.189299	0.173496	0.175125	0.175203	0.173075	0.189424	0.189415	0.190311	0.189264	0.215866	0.21669	0.216357	0.216404	0.189573	0.21648	0.216061	0.173569	0.17358	0.240522	0.173133	0.189406	0.115468	0.183765	0.139577	0.180129	0.165306	0.178669	0.15351	0.175195	0.196711	0.168982	0.16336	0.188614	0.160313	0.183705	0.151489	0.178949	0.183965	0.106628	0.177148	0.206251	0.17144	0.198401	0.155018	0.167154	0.190755	0.138509	0.103356	0.166212
KSF75	0.145186	0.178863	0.17742	0.177275	0.178501	0.144732	0.144851	0.145499	0.145254	0.115449	0.115171	0.11541	0.114815	0.144895	0.116224	0.115794	0.177582	0.179121	0.181944	0.178231	0.144978	0.195653	0.148962	0.188742	0.170466	0.183698	0.178966	0.182657	0.162198	0.14593	0.190861	0.165327	0.123538	0.157513	0.163067	0.189836	0.170972	0.179063	0.187401	0.183995	0.164736	0.184892	0.18333	0.184082	0.165522	0.139248	0.179775	0.187494	0.181089
KSF66	0.175327	0.165071	0.166818	0.166155	0.164719	0.175176	0.175041	0.176793	0.17562	0.20451	0.205419	0.204473	0.2052	0.175304	0.205013	0.205498	0.164811	0.165008	0.230973	0.16445	0.17543	0.172063	0.192581	0.178195	0.155219	0.170002	0.176561	0.182314	0.138717	0.178013	0.18812	0.199369	0.182173	0.207321	0.121356	0.168821	0.155938	0.170707	0.187695	0.0054572	0.196896	0.161828	0.194392	0.18461	0.181965	0.178822	0.180014	0.187598	0.176101
KSF103	0.175831	0.152336	0.154146	0.154294	0.151679	0.176216	0.175304	0.176749	0.176558	0.201938	0.202574	0.20205	0.202096	0.176034	0.202563	0.202481	0.152534	0.151597	0.232982	0.151337	0.175867	0.166524	0.178125	0.175352	0.17472	0.141246	0.178351	0.177192	0.163533	0.182739	0.188704	0.194929	0.178767	0.205203	0.177444	0.178305	0.17376	0.179427	0.181152	0.161304	0.198527	0.154341	0.190186	0.179549	0.180999	0.182647	0.169472	0.180605	0.178491
KSF10	0.19285	0.184209	0.185725	0.185311	0.183814	0.1928	0.192665	0.193935	0.193041	0.21486	0.21534	0.214771	0.215055	0.193109	0.214944	0.214803	0.184254	0.184371	0.238268	0.183594	0.192733	0.18506	0.196939	0.163425	0.12419	0.157745	0.180609	0.126164	0.166363	0.188806	0.161601	0.192457	0.192145	0.187655	0.189747	0.147327	0.124548	0.188556	0.171712	0.16901	0.197172	0.175023	0.199485	0.129385	0.191865	0.186355	0.172857	0.169927	0.134548
KSF14	0.173115	0.196024	0.195776	0.194664	0.195944	0.173015	0.172581	0.173799	0.173182	0.19656	0.197364	0.196517	0.196838	0.172466	0.19738	0.197141	0.195579	0.196381	0.201538	0.19605	0.172517	0.198315	0.184191	0.198327	0.1859	0.193866	0.15078	0.194299	0.184459	0.17927	0.201164	0.172936	0.175301	0.189046	0.180412	0.187607	0.184894	0.189677	0.198664	0.189767	0.15808	0.189813	0.161363	0.196845	0.177927	0.175628	0.194114	0.198929	0.187352
KSF45	0.202116	0.165383	0.168586	0.169333	0.165156	0.202066	0.201327	0.203453	0.202709	0.223403	0.224348	0.223684	0.223684	0.202555	0.224277	0.2238	0.165962	0.164984	0.261181	0.164385	0.201876	0.149154	0.204839	0.139976	0.204469	0.158482	0.19446	0.144574	0.207472	0.211798	0.168013	0.166078	0.207241	0.159606	0.197362	0.164304	0.202255	0.198082	0.152877	0.189501	0.208681	0.189368	0.195488	0.147587	0.19249	0.207234	0.143627	0.151499	0.176202
KSF27	0.188802	0.178933	0.179805	0.179638	0.178487	0.189155	0.188692	0.190283	0.189673	0.211369	0.21205	0.211388	0.211864	0.189136	0.211449	0.212006	0.178325	0.179082	0.227994	0.178318	0.188884	0.183452	0.195721	0.172247	0.167582	0.158532	0.176137	0.151947	0.151253	0.189834	0.179546	0.191626	0.190847	0.197868	0.153918	0.172366	0.167423	0.169876	0.183529	0.107913	0.206584	0.175539	0.202795	0.155246	0.188795	0.191317	0.181316	0.183438	0.167862
KSF57	0.169128	0.180801	0.180676	0.181413	0.180601	0.168506	0.168471	0.170207	0.168894	0.204988	0.204838	0.204825	0.20441	0.168394	0.204649	0.20489	0.180184	0.180293	0.217527	0.18015	0.168783	0.193506	0.175884	0.164483	0.174343	0.148741	0.180099	0.125169	0.171302	0.132108	0.163323	0.168738	0.170754	0.176692	0.18316	0.157378	0.172917	0.183776	0.180249	0.185035	0.193028	0.187967	0.197487	0.127195	0.174264	0.165482	0.173991	0.181106	0.154778
KSF41	0.179114	0.15686	0.159383	0.158916	0.156644	0.178989	0.178353	0.18065	0.179506	0.200944	0.201141	0.200779	0.200749	0.179093	0.200965	0.201009	0.156921	0.156962	0.230563	0.156168	0.178666	0.155919	0.18506	0.16359	0.184972	0.113714	0.17532	0.116721	0.172259	0.187393	0.1568	0.181948	0.195841	0.18467	0.177125	0.168235	0.182601	0.18129	0.170677	0.168326	0.198044	0.170699	0.189606	0.119812	0.183275	0.182496	0.158602	0.169989	0.151985
KSF67	0.183876	0.168021	0.168972	0.16954	0.167344	0.183475	0.183141	0.184533	0.183466	0.216167	0.216973	0.216491	0.216714	0.183906	0.216577	0.216461	0.167887	0.16784	0.238562	0.16721	0.183931	0.162319	0.189276	0.154397	0.178806	0.151731	0.17624	0.135994	0.169469	0.189834	0.163746	0.15145	0.182923	0.166928	0.184187	0.138095	0.17667	0.183656	0.152284	0.171873	0.196666	0.169752	0.188674	0.139021	0.169794	0.186261	0.138225	0.150832	0.161148
KSF80	0.180685	0.169285	0.17011	0.170994	0.168983	0.180475	0.180525	0.181747	0.180977	0.214922	0.215745	0.21569	0.215186	0.180538	0.21497	0.215243	0.169268	0.169561	0.239585	0.168538	0.18094	0.16432	0.18612	0.136563	0.179139	0.158364	0.175344	0.133009	0.171447	0.188877	0.149911	0.161412	0.191063	0.159453	0.186188	0.143235	0.17754	0.180834	0.154527	0.182493	0.205986	0.175614	0.193808	0.135785	0.173334	0.187538	0.140619	0.152161	0.160468
KSF15	0.185911	0.174798	0.176225	0.175946	0.174545	0.18576	0.185566	0.186619	0.185826	0.211059	0.21191	0.211304	0.211451	0.185691	0.21148	0.211504	0.174543	0.174817	0.236046	0.17385	0.185339	0.177566	0.185288	0.152222	0.118825	0.154714	0.173408	0.116321	0.159148	0.18228	0.165247	0.178302	0.185561	0.182583	0.184718	0.15265	0.119583	0.175656	0.172716	0.174722	0.198181	0.18194	0.189559	0.118733	0.17599	0.185996	0.163399	0.172661	0.139398
KSF77	0.169856	0.187716	0.187223	0.186889	0.187287	0.169705	0.169421	0.170865	0.170498	0.193753	0.194227	0.194034	0.194129	0.169982	0.193833	0.193858	0.186873	0.187525	0.210111	0.187218	0.170107	0.181988	0.161486	0.163953	0.173678	0.166215	0.173374	0.167504	0.160371	0.159788	0.177736	0.150947	0.158536	0.166329	0.166031	0.16112	0.173112	0.172384	0.174978	0.17403	0.183484	0.174127	0.190464	0.169972	0.148424	0.160635	0.170081	0.173366	0.169557
KSF89	0.140287	0.181134	0.179564	0.179865	0.180857	0.13973	0.140055	0.140822	0.140429	0.164633	0.164614	0.164515	0.164581	0.140304	0.164873	0.164966	0.180646	0.181554	0.177023	0.180739	0.139979	0.200463	0.142603	0.189128	0.175161	0.187991	0.174576	0.190023	0.164553	0.131755	0.190896	0.152993	0.142986	0.165902	0.140715	0.186899	0.17538	0.170869	0.194644	0.167883	0.176118	0.191273	0.180101	0.192482	0.154037	0.137084	0.190362	0.194284	0.18229
KSF98	0.178061	0.15538	0.157875	0.157265	0.155331	0.178011	0.177427	0.179643	0.178477	0.200917	0.201375	0.201053	0.201048	0.178139	0.201238	0.201258	0.155508	0.155729	0.230769	0.15469	0.177864	0.154792	0.183689	0.163304	0.18403	0.112737	0.17318	0.116489	0.171482	0.187331	0.156365	0.181136	0.195149	0.18437	0.176058	0.1666	0.181497	0.180478	0.169747	0.168095	0.197516	0.16901	0.189192	0.120063	0.181893	0.181458	0.157157	0.168868	0.151917
KSF21	0.132698	0.184862	0.183199	0.182937	0.184809	0.132149	0.132292	0.13321	0.132967	0.165582	0.165455	0.165238	0.165648	0.132588	0.165522	0.165665	0.184622	0.18499	0.183601	0.184415	0.132988	0.21064	0.137238	0.204139	0.177126	0.193859	0.182251	0.194713	0.171909	0.13722	0.198645	0.158824	0.141692	0.170616	0.154684	0.185198	0.17707	0.18413	0.201056	0.181154	0.170567	0.185935	0.188616	0.197071	0.155312	0.143283	0.190989	0.200703	0.186446
KSF22	0.175327	0.176662	0.178092	0.178149	0.176962	0.175026	0.174492	0.175384	0.175518	0.197974	0.198328	0.198133	0.198078	0.175504	0.198419	0.198531	0.177152	0.176997	0.222873	0.176668	0.175129	0.176607	0.176336	0.176103	0.157572	0.175519	0.176562	0.182829	0.17062	0.181077	0.191797	0.182474	0.176295	0.186988	0.17797	0.180649	0.157729	0.1793	0.179515	0.167323	0.168146	0.172282	0.182945	0.185272	0.185945	0.185368	0.178066	0.176948	0.182476
KSF47	0.184487	0.159557	0.161629	0.162524	0.159052	0.18474	0.183745	0.185632	0.184883	0.211597	0.212024	0.211682	0.21145	0.184341	0.211656	0.211843	0.159661	0.159591	0.240155	0.158605	0.184164	0.152027	0.185782	0.1633	0.186759	0.0953298	0.175043	0.119214	0.173218	0.186964	0.156895	0.18323	0.194619	0.19196	0.18259	0.161523	0.183959	0.181904	0.168316	0.172249	0.205769	0.17014	0.188597	0.12186	0.182159	0.187874	0.160228	0.167826	0.149175
KSF32	0.191091	0.16985	0.171965	0.171803	0.169614	0.19104	0.190754	0.192379	0.191634	0.20957	0.210461	0.20979	0.210002	0.191098	0.209664	0.20994	0.169563	0.169403	0.237452	0.169077	0.191299	0.177525	0.18727	0.122565	0.184544	0.111624	0.165004	0.011912	0.176858	0.190025	0.119641	0.164689	0.19149	0.165176	0.186719	0.13724	0.182088	0.180459	0.142558	0.181998	0.201671	0.174956	0.196137	0.0164234	0.182068	0.191476	0.146463	0.140905	0.118367
KSF59	0.182064	0.167927	0.169106	0.169837	0.167458	0.18156	0.181525	0.182931	0.181716	0.205536	0.205902	0.205592	0.206212	0.181643	0.205592	0.205865	0.168005	0.167869	0.225896	0.167536	0.181269	0.17639	0.189637	0.183469	0.156372	0.17772	0.190453	0.180792	0.136244	0.183797	0.190447	0.202869	0.189331	0.209847	0.180259	0.172919	0.157257	0.187464	0.192214	0.151362	0.192902	0.176355	0.196386	0.181226	0.190699	0.181107	0.188316	0.193362	0.166937
KSF33	0.15781	0.151822	0.152268	0.151582	0.151045	0.157835	0.157426	0.158422	0.158078	0.188876	0.189268	0.189104	0.189305	0.157657	0.18939	0.189015	0.150771	0.151108	0.215426	0.150761	0.157833	0.174329	0.168193	0.163897	0.152084	0.156385	0.15147	0.164359	0.144071	0.164789	0.180556	0.183116	0.165612	0.189972	0.160703	0.164627	0.150899	0.154941	0.166039	0.143663	0.19254	0.148147	0.183858	0.166152	0.164186	0.171602	0.164076	0.165272	0.16832
KSF82	0.194809	0.180983	0.182314	0.18364	0.180279	0.194407	0.194497	0.195945	0.194673	0.227547	0.227869	0.227529	0.227905	0.194717	0.227591	0.227417	0.180828	0.180296	0.24834	0.179831	0.194516	0.166464	0.186181	0.148101	0.1885	0.163754	0.185294	0.139425	0.186145	0.194191	0.158637	0.158607	0.197475	0.161952	0.179567	0.14298	0.18744	0.184639	0.14846	0.184376	0.214537	0.184582	0.200667	0.141712	0.177691	0.189898	0.157516	0.145055	0.160507
KSF64	0.170833	0.177627	0.177381	0.178932	0.17662	0.170356	0.169921	0.171819	0.170774	0.212163	0.212527	0.212485	0.212611	0.170633	0.212661	0.212583	0.177363	0.176948	0.233312	0.176769	0.170558	0.175373	0.175356	0.175029	0.186841	0.16888	0.183638	0.167968	0.167206	0.182962	0.172757	0.165407	0.188555	0.162331	0.153684	0.163728	0.185028	0.185638	0.18066	0.168142	0.196079	0.184908	0.183312	0.170199	0.177555	0.177521	0.173812	0.179506	0.175887
KSF11	0.18844	0.182419	0.183162	0.183251	0.18204	0.188515	0.188321	0.189073	0.18828	0.203385	0.204007	0.203639	0.203644	0.188171	0.203734	0.203802	0.182304	0.182633	0.224867	0.181695	0.188045	0.180255	0.188565	0.165904	0.158044	0.148526	0.171906	0.115056	0.156659	0.178819	0.158005	0.177634	0.182454	0.182378	0.176909	0.144305	0.156553	0.174269	0.158943	0.174744	0.198796	0.182468	0.189858	0.118907	0.176078	0.184791	0.15597	0.156849	0.129645
KSF72	0.172179	0.158767	0.159724	0.158981	0.158383	0.172122	0.171514	0.173004	0.172363	0.200556	0.201103	0.200766	0.200446	0.172223	0.200426	0.200696	0.158219	0.158721	0.226634	0.158067	0.171948	0.15808	0.175884	0.160239	0.17798	0.121501	0.156488	0.121409	0.166003	0.179532	0.158579	0.169893	0.18674	0.174931	0.169895	0.162805	0.175148	0.175139	0.166464	0.168119	0.193796	0.165391	0.18542	0.12483	0.169905	0.174977	0.156139	0.165345	0.150374
KSF102	0.164398	0.139431	0.140609	0.140742	0.138897	0.164731	0.164023	0.16494	0.164898	0.198611	0.199091	0.199122	0.19873	0.164481	0.198881	0.198927	0.139263	0.13953	0.224206	0.138608	0.164606	0.176653	0.174058	0.163076	0.17232	0.154807	0.168397	0.169763	0.160444	0.181166	0.185965	0.193973	0.178464	0.199778	0.175639	0.177475	0.171377	0.169456	0.183037	0.156687	0.184054	0.157643	0.1923	0.171722	0.180015	0.181903	0.157628	0.182819	0.172461
KSF91	0.185368	0.172964	0.173368	0.174294	0.172278	0.185368	0.185233	0.186149	0.185784	0.216061	0.216917	0.21636	0.216647	0.185498	0.217012	0.21638	0.172344	0.172653	0.236659	0.17196	0.185248	0.167003	0.18403	0.143635	0.155641	0.149574	0.167435	0.135739	0.163178	0.180491	0.158749	0.15835	0.181329	0.165984	0.175526	0.00650879	0.155229	0.173247	0.142636	0.167507	0.196907	0.183363	0.191156	0.139101	0.167034	0.17665	0.139978	0.140123	0.139024
KSF18	0.173539	0.197902	0.197171	0.196364	0.197421	0.173464	0.17298	0.173973	0.173731	0.196221	0.197125	0.196464	0.196674	0.17274	0.197192	0.197078	0.197105	0.197852	0.201013	0.197677	0.173141	0.199097	0.184125	0.198225	0.186011	0.193549	0.151408	0.193992	0.184491	0.1794	0.200481	0.172539	0.175109	0.19007	0.180869	0.187962	0.185255	0.189711	0.199578	0.190676	0.158748	0.191201	0.16198	0.196174	0.177252	0.175378	0.193932	0.199658	0.187632
KSF17	0.179026	0.161101	0.163686	0.162543	0.160625	0.179152	0.178666	0.17966	0.179243	0.215696	0.216668	0.216436	0.216519	0.179331	0.216422	0.216406	0.161396	0.160995	0.242385	0.160433	0.17913	0.169024	0.186994	0.154247	0.167135	0.135686	0.175859	0.12165	0.173517	0.196542	0.155694	0.181326	0.190489	0.182806	0.183395	0.156888	0.165746	0.182349	0.163631	0.17579	0.195544	0.168536	0.188131	0.124817	0.185534	0.187836	0.153898	0.161255	0.154344
KSF54	0.178856	0.156363	0.158981	0.15845	0.156205	0.178865	0.17823	0.180198	0.179256	0.201545	0.201918	0.201455	0.201591	0.178868	0.201691	0.201776	0.156491	0.156655	0.230324	0.155688	0.178693	0.154444	0.184567	0.163225	0.184214	0.112148	0.17363	0.116223	0.171622	0.187092	0.157285	0.181494	0.195987	0.184832	0.17641	0.167646	0.18183	0.181112	0.170197	0.168113	0.198148	0.170046	0.189584	0.119654	0.182226	0.182685	0.157892	0.169315	0.151626
KSF56	0.161302	0.175586	0.175796	0.176196	0.175626	0.161134	0.161552	0.161844	0.162128	0.188299	0.188941	0.188576	0.188645	0.161458	0.189062	0.188914	0.175649	0.17549	0.204659	0.174915	0.161584	0.193239	0.162835	0.18446	0.13553	0.182988	0.178462	0.181992	0.14214	0.144492	0.191735	0.183791	0.160094	0.196235	0.169491	0.173675	0.136334	0.172524	0.183664	0.166734	0.182505	0.175764	0.186732	0.18404	0.167051	0.164794	0.189595	0.183418	0.165695
KSF24	0.145364	0.191382	0.18976	0.189474	0.191458	0.144714	0.145061	0.146773	0.145989	0.172004	0.172079	0.172118	0.171805	0.144946	0.172381	0.172047	0.190837	0.191452	0.182568	0.191135	0.145568	0.198053	0.149458	0.200721	0.166034	0.191029	0.181233	0.189555	0.116782	0.145635	0.188754	0.1571	0.137965	0.16751	0.154144	0.185866	0.16627	0.180941	0.202002	0.17078	0.170755	0.189003	0.182942	0.191813	0.16496	0.145883	0.194712	0.202357	0.17825
KSF43	0.135047	0.182175	0.180383	0.181514	0.181754	0.134803	0.134777	0.135728	0.135671	0.178244	0.178556	0.17777	0.178464	0.134956	0.178481	0.179019	0.181732	0.18225	0.188335	0.181734	0.135312	0.203158	0.1538	0.202706	0.17334	0.198847	0.18598	0.202647	0.165282	0.152994	0.199681	0.168073	0.155734	0.169947	0.142207	0.185255	0.173525	0.185058	0.202609	0.158296	0.170983	0.194939	0.192727	0.203308	0.167694	0.1499	0.198467	0.203833	0.192596
KSF85	0.161226	0.187116	0.187462	0.187032	0.186727	0.160942	0.160088	0.162189	0.161193	0.189119	0.189663	0.188894	0.189416	0.16089	0.190087	0.189459	0.186865	0.187156	0.218263	0.186431	0.160848	0.182789	0.173909	0.153691	0.189866	0.174214	0.190572	0.161762	0.184278	0.178438	0.170907	0.148032	0.164924	0.152361	0.173197	0.159402	0.189244	0.190901	0.169987	0.186956	0.191384	0.194555	0.190269	0.164257	0.177276	0.165753	0.157227	0.169012	0.168893
KSF71	0.178536	0.160262	0.162314	0.163066	0.160163	0.178586	0.177776	0.17982	0.178877	0.209903	0.210399	0.210072	0.210168	0.178088	0.210183	0.210537	0.160657	0.160707	0.242545	0.159469	0.178389	0.160577	0.186056	0.147693	0.184063	0.090476	0.173063	0.123788	0.180483	0.188523	0.152477	0.177823	0.190686	0.190277	0.180033	0.158633	0.18105	0.18308	0.170928	0.165355	0.200741	0.170737	0.18899	0.127504	0.181052	0.193983	0.150869	0.169911	0.152626
KSF16	0.191473	0.171641	0.173493	0.173183	0.171279	0.191338	0.191212	0.192637	0.192017	0.210342	0.210892	0.210587	0.21076	0.19138	0.210587	0.210788	0.171379	0.170996	0.237759	0.170741	0.191405	0.179053	0.188121	0.124331	0.18436	0.113885	0.165658	0.0144383	0.177153	0.190716	0.122259	0.16601	0.192377	0.167268	0.187342	0.138517	0.181827	0.181292	0.144327	0.183117	0.202136	0.175146	0.196571	0.0183335	0.183714	0.192395	0.147621	0.143038	0.119267
KSF62	0.142554	0.192029	0.190904	0.189596	0.192144	0.141762	0.14193	0.143271	0.142579	0.164966	0.165398	0.164923	0.164981	0.142454	0.165432	0.165499	0.192012	0.193062	0.17969	0.192075	0.142229	0.193897	0.144702	0.192564	0.168499	0.193072	0.178312	0.195096	0.160274	0.141434	0.190707	0.150158	0.123057	0.166658	0.161416	0.185408	0.169183	0.175867	0.199686	0.186789	0.176566	0.183208	0.183312	0.198023	0.14945	0.136668	0.184685	0.199313	0.187231
KSF99	0.167612	0.153123	0.153351	0.154414	0.152421	0.167537	0.166767	0.169403	0.168173	0.196112	0.196439	0.195893	0.196366	0.167629	0.196592	0.196303	0.153102	0.152619	0.224665	0.151978	0.167654	0.159413	0.175291	0.178005	0.17387	0.134619	0.177111	0.173971	0.161495	0.182102	0.186062	0.189707	0.180311	0.202948	0.175498	0.176509	0.173311	0.177111	0.179263	0.169543	0.196672	0.163007	0.186742	0.176682	0.176343	0.180332	0.174669	0.178996	0.1751
KSF13	0.184432	0.174385	0.175245	0.174781	0.174083	0.184307	0.183947	0.184789	0.184022	0.210924	0.211824	0.211244	0.211058	0.184027	0.211204	0.211267	0.174023	0.174303	0.2354	0.173389	0.183761	0.176046	0.183948	0.152667	0.11894	0.155892	0.164819	0.119724	0.155765	0.17989	0.164514	0.177148	0.183737	0.181673	0.183515	0.151687	0.119146	0.169542	0.172106	0.173836	0.196605	0.180708	0.187749	0.122395	0.173058	0.184834	0.163093	0.171773	0.140347
KSF49	0.149913	0.1885	0.187428	0.185901	0.188397	0.149638	0.150005	0.150921	0.150354	0.1682	0.168611	0.168109	0.168193	0.150207	0.168768	0.168484	0.187509	0.188737	0.174816	0.187953	0.149883	0.198149	0.15594	0.194955	0.156391	0.194233	0.175143	0.193244	0.159461	0.129891	0.193042	0.15902	0.142622	0.173519	0.163326	0.181003	0.156704	0.178663	0.201586	0.180881	0.168555	0.185639	0.189302	0.195624	0.156614	0.135091	0.199935	0.200817	0.176202
KSF53	0.16787	0.185252	0.185139	0.185154	0.185108	0.167369	0.167185	0.168355	0.167736	0.194891	0.195191	0.194721	0.195168	0.167093	0.195334	0.195081	0.184594	0.18507	0.20807	0.184578	0.167118	0.19087	0.166155	0.160637	0.193675	0.152404	0.173374	0.122937	0.176771	0.166935	0.152807	0.153525	0.163588	0.150517	0.149606	0.162054	0.190861	0.182725	0.170431	0.182321	0.189955	0.18587	0.188954	0.125563	0.169857	0.168593	0.166591	0.169989	0.163387
KSF30	0.171764	0.179164	0.178912	0.178428	0.178762	0.171438	0.171195	0.172074	0.171982	0.204493	0.205008	0.204683	0.204255	0.171766	0.205146	0.204433	0.178893	0.17907	0.208434	0.178911	0.171314	0.190297	0.165047	0.186293	0.165158	0.184163	0.172863	0.179232	0.142655	0.16383	0.184125	0.169901	0.169691	0.183638	0.174556	0.175126	0.16551	0.16565	0.188003	0.168523	0.176906	0.174884	0.188773	0.181917	0.167455	0.171388	0.179656	0.187333	0.178066
KSF26	0.182138	0.153879	0.155532	0.156856	0.153581	0.182163	0.18138	0.183094	0.182329	0.208988	0.209382	0.208855	0.208901	0.181668	0.209191	0.20928	0.15385	0.154107	0.23765	0.152965	0.181843	0.160172	0.187581	0.150118	0.179454	0.0147919	0.164906	0.113746	0.170067	0.187578	0.159019	0.179954	0.192714	0.189154	0.18157	0.148882	0.175321	0.179394	0.164613	0.167565	0.198055	0.166591	0.189844	0.117058	0.179818	0.192125	0.153027	0.164593	0.14217
KSF40	0.127142	0.174817	0.173277	0.172936	0.174525	0.126799	0.126818	0.12786	0.127342	0.173324	0.17416	0.173413	0.173456	0.126706	0.174023	0.173785	0.174306	0.175122	0.181552	0.174382	0.126837	0.199955	0.12758	0.190145	0.170052	0.180812	0.175995	0.187331	0.164736	0.128863	0.189475	0.161827	0.141249	0.165076	0.15755	0.176847	0.169644	0.175851	0.191555	0.172434	0.181438	0.180312	0.191497	0.189229	0.160933	0.132861	0.185509	0.190926	0.173706
KSF68	0.18485	0.179481	0.179947	0.180058	0.178918	0.184608	0.184373	0.186021	0.185202	0.216762	0.217648	0.21734	0.217239	0.184714	0.217628	0.217309	0.1792	0.179656	0.230872	0.1788	0.184538	0.167122	0.190537	0.148374	0.153318	0.163747	0.177754	0.152276	0.155558	0.185501	0.171417	0.146381	0.17632	0.168045	0.185717	0.121214	0.153842	0.183054	0.155796	0.179011	0.19596	0.186191	0.193429	0.154154	0.162414	0.175902	0.14217	0.155435	0.162356
KSF83	0.150462	0.191597	0.190347	0.190218	0.191819	0.149645	0.149763	0.15073	0.150062	0.165782	0.166642	0.16604	0.165932	0.150015	0.1667	0.166066	0.19137	0.192344	0.178989	0.191799	0.15034	0.20269	0.150787	0.189589	0.157076	0.196639	0.177994	0.192657	0.150935	0.120829	0.189744	0.154018	0.130185	0.164141	0.159298	0.176066	0.156923	0.180992	0.192962	0.185673	0.168845	0.196877	0.1865	0.194339	0.152159	0.137497	0.188969	0.192935	0.173833
KSF01	0.185633	0.174832	0.176157	0.17567	0.174438	0.185558	0.185289	0.186216	0.185399	0.211008	0.211708	0.211228	0.2113	0.185414	0.21139	0.211277	0.174629	0.174709	0.235595	0.173718	0.184978	0.177084	0.184458	0.151624	0.11932	0.154215	0.171913	0.115272	0.15854	0.181654	0.164235	0.177981	0.185158	0.182518	0.183789	0.152185	0.119701	0.174683	0.171761	0.173948	0.197558	0.181589	0.189513	0.117954	0.175395	0.186314	0.163234	0.171657	0.138762
KSF81	0.194128	0.174483	0.175861	0.176228	0.17418	0.194077	0.193716	0.194887	0.194419	0.203497	0.20463	0.20419	0.203958	0.194126	0.204326	0.204494	0.173818	0.174914	0.236527	0.173659	0.194262	0.172876	0.181834	0.141586	0.178392	0.146129	0.176815	0.106097	0.171622	0.188775	0.160488	0.1688	0.189376	0.171557	0.178868	0.146353	0.178286	0.177687	0.152006	0.168076	0.20722	0.17603	0.191439	0.109561	0.173745	0.184713	0.154346	0.150721	0.145543
KSF101	0.177764	0.166124	0.167663	0.167418	0.165723	0.177955	0.17753	0.179272	0.178105	0.213495	0.214046	0.21344	0.213412	0.178117	0.213741	0.213838	0.166416	0.166332	0.231915	0.165306	0.178243	0.166482	0.188143	0.136062	0.181072	0.150772	0.177132	0.144517	0.175385	0.190512	0.169019	0.158384	0.181921	0.174494	0.181456	0.140616	0.180131	0.176521	0.148642	0.179232	0.19634	0.181326	0.191382	0.147335	0.174411	0.19031	0.00720504	0.145961	0.164985
KSF05	0.184394	0.185196	0.186201	0.185726	0.184691	0.184218	0.183999	0.185003	0.184225	0.212716	0.213142	0.213038	0.212884	0.183913	0.212988	0.212935	0.184855	0.185216	0.22388	0.184094	0.183963	0.190787	0.194489	0.189295	0.150193	0.195906	0.152067	0.186351	0.151551	0.179474	0.191257	0.192358	0.178013	0.202968	0.185577	0.181653	0.15143	0.128666	0.197641	0.180404	0.191439	0.189226	0.195278	0.188749	0.181002	0.185972	0.182175	0.19642	0.181445
KSF44	0.200557	0.169631	0.171773	0.171629	0.169304	0.200582	0.200246	0.201866	0.200898	0.213048	0.213901	0.21342	0.213592	0.200567	0.214235	0.213291	0.169346	0.169479	0.241166	0.168936	0.200391	0.163215	0.183068	0.149544	0.188542	0.11677	0.176926	0.115011	0.173949	0.197053	0.151857	0.181548	0.198203	0.1898	0.190395	0.158128	0.186982	0.185045	0.16491	0.17726	0.199797	0.169781	0.187257	0.118389	0.184158	0.187676	0.168326	0.163611	0.146329
KSF50	0.197468	0.169695	0.171925	0.172794	0.169208	0.197166	0.19688	0.198427	0.19796	0.21586	0.216471	0.21606	0.216207	0.197291	0.216124	0.21613	0.169602	0.169618	0.246744	0.168814	0.197401	0.152889	0.198731	0.15303	0.200518	0.114992	0.182253	0.117035	0.184834	0.202146	0.162282	0.19045	0.204637	0.190616	0.192447	0.170424	0.197726	0.189304	0.174401	0.183151	0.204827	0.175178	0.191579	0.119862	0.190565	0.199265	0.165038	0.174294	0.144017
KSF36	0.177486	0.152581	0.155359	0.155579	0.152102	0.177402	0.177111	0.178256	0.178214	0.210668	0.211028	0.210445	0.210302	0.177328	0.210981	0.210984	0.152654	0.152829	0.227824	0.151958	0.177149	0.17639	0.188384	0.187458	0.158104	0.164653	0.182314	0.178612	0.133911	0.185342	0.194346	0.19606	0.187609	0.206836	0.181127	0.171646	0.158736	0.172962	0.184384	0.151011	0.195334	0.174018	0.202587	0.181156	0.184948	0.186208	0.187207	0.183842	0.169053
KSF46	0.182125	0.153043	0.154853	0.156223	0.152394	0.18195	0.181366	0.183182	0.182516	0.207993	0.208375	0.207809	0.208081	0.181805	0.208296	0.208436	0.152864	0.153193	0.238604	0.151978	0.18178	0.16057	0.187948	0.149245	0.184644	0.00454795	0.168011	0.109818	0.173346	0.188972	0.157303	0.180215	0.193559	0.189136	0.182831	0.149721	0.180485	0.180282	0.16369	0.169372	0.20001	0.168295	0.191296	0.113308	0.181807	0.192244	0.150704	0.163579	0.141134
KSF70	0.179085	0.16074	0.163342	0.162602	0.16049	0.17896	0.17865	0.179744	0.179302	0.215129	0.216136	0.215855	0.216002	0.179114	0.215765	0.216177	0.161412	0.160885	0.242071	0.160549	0.178763	0.168797	0.186652	0.153349	0.166591	0.135261	0.17529	0.121707	0.173231	0.19629	0.155971	0.180203	0.190323	0.181749	0.182996	0.156066	0.165428	0.181889	0.1628	0.175327	0.195208	0.168418	0.187257	0.124791	0.184865	0.187042	0.153521	0.160508	0.154855
KSF84	0.159878	0.199352	0.19868	0.19767	0.199281	0.15894	0.159334	0.160555	0.159284	0.187274	0.18783	0.187726	0.1875	0.159139	0.188289	0.187261	0.198729	0.199904	0.201998	0.198985	0.159666	0.175463	0.162089	0.151468	0.198056	0.192459	0.187761	0.172917	0.197258	0.162007	0.178441	0.11768	0.165026	0.105955	0.178728	0.161295	0.197388	0.191131	0.164554	0.208144	0.192388	0.199434	0.190557	0.175003	0.16081	0.159855	0.151016	0.163005	0.187374
KSF95	0.27817	0.262689	0.264286	0.258069	0.263139	0.277931	0.278407	0.277341	0.277505	0.27003	0.271802	0.27165	0.271415	0.278554	0.27189	0.270823	0.262573	0.263273	0.261189	0.262711	0.278679	0.292293	0.28348	0.286644	0.28666	0.278951	0.275411	0.286658	0.282948	0.295421	0.298349	0.291095	0.285027	0.300911	0.292611	0.293606	0.285378	0.293266	0.294124	0.289241	0.262892	0.279678	0.292038	0.288269	0.284198	0.290471	0.284667	0.292385	0.288012
58308	0.201122	0.220296	0.22007	0.214403	0.220338	0.201082	0.201571	0.200439	0.20015	0.215299	0.216627	0.215872	0.216043	0.201941	0.216657	0.214918	0.219034	0.221412	0.202705	0.220241	0.201691	0.241014	0.208106	0.230513	0.20016	0.232495	0.177843	0.229507	0.209339	0.2111	0.237511	0.208273	0.206879	0.224544	0.214268	0.219764	0.198112	0.217477	0.232341	0.227449	0.148688	0.221915	0.207037	0.232416	0.200455	0.209766	0.224222	0.230987	0.218709
TZ130	0.184416	0.185878	0.185776	0.185529	0.185575	0.184266	0.184783	0.185374	0.184382	0.190166	0.190961	0.190067	0.190212	0.184346	0.191046	0.190304	0.185462	0.186161	0.209018	0.185581	0.184697	0.201802	0.193179	0.188474	0.191139	0.189724	0.19478	0.196517	0.189988	0.188319	0.201089	0.186891	0.17692	0.19434	0.187437	0.195711	0.19076	0.192037	0.1958	0.202413	0.195334	0.1963	0.192001	0.198614	0.179367	0.184077	0.191997	0.195336	0.196797
TME204	0.168438	0.190705	0.191246	0.190652	0.190877	0.168162	0.167903	0.168571	0.168429	0.192603	0.193016	0.192337	0.192632	0.168054	0.193487	0.192758	0.190889	0.191452	0.203206	0.190657	0.168113	0.206344	0.176911	0.201545	0.172781	0.199342	0.181298	0.199849	0.181887	0.184673	0.201648	0.173221	0.178475	0.190337	0.187845	0.194576	0.172222	0.188337	0.209146	0.194659	0.00978261	0.196913	0.166667	0.201539	0.179485	0.181795	0.193723	0.20792	0.195013
Mkumba	0.1804	0.215601	0.215087	0.209411	0.21597	0.180334	0.1807	0.180841	0.180675	0.195805	0.196935	0.196329	0.196007	0.181465	0.197203	0.196095	0.215576	0.216499	0.137988	0.215948	0.18154	0.225593	0.187042	0.20942	0.191812	0.216143	0.199955	0.212541	0.190657	0.18959	0.214872	0.187029	0.182067	0.206444	0.193508	0.20937	0.192281	0.20402	0.216185	0.20827	0.192487	0.216482	0.212374	0.214694	0.190182	0.186082	0.213568	0.214656	0.206154
KSF97	0.176512	0.192501	0.192368	0.193126	0.192346	0.176311	0.1759	0.17662	0.176377	0.212681	0.212654	0.212046	0.212471	0.175987	0.212486	0.212397	0.192786	0.192867	0.22497	0.192327	0.175735	0.190494	0.185871	0.189026	0.171364	0.190988	0.185747	0.187582	0.173477	0.185657	0.18642	0.184703	0.181134	0.195589	0.178609	0.177766	0.171541	0.186831	0.185232	0.17639	0.180716	0.193299	0.188806	0.189953	0.159724	0.189421	0.186741	0.183811	0.184731
UKG2009/74_TR1	0.211366	0.234668	0.233323	0.229095	0.234708	0.211517	0.211833	0.210993	0.211481	0.197492	0.19825	0.198055	0.197873	0.211656	0.198417	0.197517	0.233704	0.2355	0.162953	0.235048	0.21226	0.242465	0.212057	0.23832	0.222021	0.237834	0.224214	0.237843	0.215959	0.205916	0.242333	0.220762	0.205088	0.233957	0.218037	0.23663	0.223321	0.217927	0.245419	0.230186	0.212943	0.242805	0.217765	0.239488	0.221548	0.204272	0.236745	0.244963	0.231813
Mumba	0.149269	0.132219	0.133813	0.132438	0.131825	0.149594	0.149262	0.150027	0.149786	0.186851	0.187262	0.186925	0.187044	0.149988	0.187159	0.187163	0.132173	0.132293	0.200814	0.131412	0.149863	0.187509	0.162341	0.163413	0.137818	0.167616	0.161262	0.165791	0.137584	0.163692	0.183981	0.181957	0.155451	0.191416	0.169014	0.1742	0.137853	0.162384	0.170464	0.160332	0.175555	0.146874	0.188021	0.168237	0.161877	0.163643	0.163175	0.169071	0.1599
NASE1	0.181216	0.209617	0.208447	0.204611	0.209686	0.180603	0.181441	0.181491	0.181239	0.19824	0.199051	0.198854	0.19894	0.181614	0.199379	0.198583	0.209568	0.209989	0.142526	0.209665	0.181841	0.239448	0.187087	0.231251	0.189582	0.225562	0.223318	0.224639	0.189014	0.188765	0.230914	0.208498	0.1879	0.230705	0.200151	0.212496	0.190134	0.212686	0.229352	0.209841	0.210597	0.225557	0.224271	0.227074	0.194522	0.181328	0.221168	0.229987	0.21574
F19	0.141413	0.174912	0.17492	0.175048	0.174526	0.141188	0.140949	0.141799	0.141499	0.17655	0.176748	0.176817	0.176735	0.141073	0.177102	0.176836	0.174642	0.174781	0.196269	0.174759	0.141023	0.188534	0.142438	0.19208	0.184717	0.192724	0.184489	0.195622	0.176438	0.147938	0.197489	0.169086	0.143143	0.166877	0.164035	0.179558	0.184287	0.182456	0.195865	0.180908	0.177019	0.187831	0.182598	0.197998	0.164301	0.145718	0.194191	0.195547	0.192686
Shibe	0.204123	0.219792	0.219921	0.217136	0.220139	0.203956	0.204047	0.20434	0.204022	0.209546	0.210314	0.209933	0.209585	0.203437	0.210136	0.20974	0.220145	0.220669	0.203959	0.220066	0.204018	0.228349	0.203921	0.220661	0.211583	0.223167	0.212959	0.22042	0.213558	0.206995	0.216187	0.195128	0.202306	0.212703	0.218306	0.211714	0.211308	0.216714	0.220274	0.230342	0.202759	0.227356	0.216639	0.222784	0.200435	0.207732	0.214655	0.219361	0.213866
KSF92	0.17345	0.163365	0.163849	0.163934	0.163049	0.173125	0.173291	0.174006	0.173366	0.203141	0.204103	0.203079	0.203775	0.173576	0.20374	0.203507	0.163441	0.163884	0.217031	0.162749	0.173352	0.176488	0.180494	0.183463	0.00621723	0.184413	0.169393	0.184153	0.125617	0.16952	0.191847	0.188524	0.164917	0.202508	0.175628	0.154438	0.0111633	0.167753	0.185152	0.155374	0.17522	0.168352	0.191303	0.185917	0.171662	0.165316	0.181183	0.184036	0.159373
Dodoma	0.17315	0.196727	0.196798	0.194569	0.196672	0.173753	0.173945	0.174237	0.174447	0.128532	0.129153	0.128415	0.128548	0.173905	0.129862	0.129268	0.195325	0.197253	0.192576	0.1962	0.173705	0.219499	0.182395	0.212584	0.197131	0.208545	0.200503	0.206195	0.196012	0.184044	0.214072	0.188835	0.178356	0.197956	0.194143	0.205189	0.197593	0.202011	0.210756	0.205571	0.185761	0.212024	0.19289	0.207915	0.191263	0.184539	0.20392	0.209608	0.204071
NASE3	0.216498	0.226501	0.226685	0.224029	0.226643	0.216322	0.216965	0.21718	0.216336	0.227094	0.228272	0.227504	0.227351	0.21674	0.227995	0.22714	0.225741	0.226469	0.216863	0.226066	0.216538	0.242186	0.211142	0.226218	0.214893	0.233498	0.22068	0.227713	0.219755	0.22094	0.226589	0.213835	0.218089	0.225325	0.218574	0.216146	0.214721	0.222772	0.217756	0.230576	0.218803	0.232546	0.229598	0.22981	0.215621	0.218004	0.216943	0.21658	0.221675
Ntiva	0.169606	0.187694	0.187453	0.187895	0.18724	0.169731	0.169447	0.170716	0.169989	0.169225	0.169882	0.169278	0.169169	0.169648	0.170299	0.169702	0.187102	0.187167	0.207525	0.186794	0.169607	0.204271	0.169823	0.189822	0.179814	0.195181	0.188165	0.191616	0.175548	0.170408	0.191532	0.178941	0.162212	0.178687	0.174645	0.190929	0.17996	0.188585	0.188187	0.190303	0.174773	0.191178	0.19304	0.193174	0.180556	0.167487	0.181592	0.187013	0.18265
KSF90	0.173277	0.166283	0.166876	0.166151	0.165959	0.173028	0.173119	0.173609	0.173169	0.195922	0.196647	0.196479	0.196448	0.173329	0.196663	0.196811	0.16615	0.166667	0.215798	0.165642	0.17318	0.177384	0.176263	0.187932	0.0889166	0.174783	0.164526	0.182185	0.118579	0.161607	0.195538	0.186336	0.164777	0.19884	0.171031	0.124255	0.0905913	0.16285	0.178611	0.155895	0.179064	0.177796	0.185962	0.183658	0.166383	0.1672	0.169043	0.177333	0.149649
Makutupora	0.176367	0.206508	0.205637	0.202306	0.206828	0.175816	0.176359	0.176826	0.175532	0.208103	0.208848	0.208773	0.208794	0.176387	0.209411	0.208747	0.206711	0.207067	0.135092	0.206532	0.176446	0.225882	0.183307	0.212443	0.192398	0.214476	0.202389	0.214918	0.190575	0.186257	0.216175	0.188411	0.187541	0.207749	0.192404	0.206324	0.193274	0.20088	0.216389	0.207109	0.190438	0.214372	0.209742	0.217199	0.188611	0.187353	0.20464	0.215914	0.20942
Hombolo_TR1	0.161163	0.18402	0.183903	0.183747	0.184043	0.161271	0.160636	0.161681	0.161288	0.200552	0.201538	0.200839	0.201362	0.160994	0.201628	0.201371	0.184357	0.184701	0.207297	0.184225	0.160643	0.17998	0.168283	0.189112	0.123288	0.187993	0.182432	0.188314	0.15833	0.166399	0.193384	0.173397	0.16981	0.179288	0.172213	0.167354	0.125546	0.180674	0.199466	0.172178	0.176263	0.183704	0.184947	0.190787	0.174333	0.168215	0.185123	0.197856	0.178915
Yizaso	0.169969	0.177243	0.178249	0.177904	0.177468	0.169894	0.169534	0.171156	0.170362	0.21027	0.210405	0.210076	0.210475	0.170162	0.210303	0.210528	0.177316	0.177505	0.219908	0.176672	0.169644	0.192877	0.176448	0.185345	0.188451	0.180831	0.181633	0.183813	0.182549	0.189194	0.192335	0.180274	0.178842	0.203934	0.185515	0.187041	0.187494	0.185529	0.199195	0.177327	0.191725	0.173909	0.191859	0.185869	0.176292	0.187742	0.175852	0.198685	0.180042
CH05_203_GTL	0.163845	0.190438	0.190361	0.190803	0.190425	0.16392	0.163585	0.165009	0.164113	0.206306	0.207	0.206613	0.206533	0.163944	0.206931	0.206951	0.190713	0.190208	0.211398	0.190138	0.163743	0.207762	0.173525	0.203187	0.188713	0.194105	0.197664	0.196521	0.192582	0.177445	0.183884	0.16224	0.173824	0.181841	0.177495	0.187831	0.189163	0.198602	0.205503	0.198653	0.18702	0.19997	0.17524	0.19899	0.18136	0.179168	0.189181	0.20382	0.193621
KBH2006/026	0.187235	0.213759	0.213667	0.211641	0.213827	0.187169	0.187336	0.187806	0.187235	0.203195	0.203922	0.203475	0.203344	0.187308	0.204158	0.203276	0.213582	0.214061	0.204317	0.213856	0.186872	0.222222	0.193915	0.217447	0.206728	0.222571	0.213062	0.221033	0.200875	0.195033	0.219279	0.188364	0.188914	0.204166	0.197089	0.214883	0.207422	0.210728	0.211746	0.212898	0.196969	0.221273	0.206396	0.223258	0.18968	0.197558	0.208281	0.2108	0.215233
KSF79	0.178293	0.174233	0.17611	0.175547	0.174115	0.178343	0.17773	0.179383	0.178762	0.204218	0.20446	0.204155	0.204519	0.178397	0.204584	0.204652	0.174139	0.174521	0.224132	0.173761	0.178548	0.184388	0.17249	0.189642	0.156341	0.178364	0.184426	0.185829	0.147042	0.171959	0.198309	0.19764	0.175136	0.209718	0.184145	0.171629	0.157188	0.176728	0.183777	0.161466	0.199612	0.178803	0.189597	0.187144	0.177349	0.170258	0.187266	0.183336	0.16964
UKG2009/52_TR1	0.194966	0.21992	0.219973	0.216435	0.220038	0.194966	0.195334	0.195627	0.194729	0.218949	0.219678	0.218974	0.219517	0.195302	0.220011	0.218816	0.219918	0.220176	0.179859	0.219915	0.195555	0.242158	0.208133	0.227963	0.215068	0.228745	0.220089	0.230892	0.201602	0.198255	0.226619	0.211187	0.202878	0.22056	0.214484	0.223398	0.215249	0.21578	0.227687	0.218197	0.213234	0.227525	0.229824	0.233019	0.211293	0.206975	0.220506	0.227022	0.216684
TMS-IBA000388	0.203332	0.230829	0.230697	0.227399	0.231046	0.203282	0.203624	0.203764	0.203588	0.210175	0.211052	0.210697	0.210164	0.203358	0.211756	0.21062	0.230547	0.231299	0.200156	0.230746	0.203167	0.225726	0.20392	0.224562	0.208629	0.224114	0.211103	0.226548	0.210941	0.205306	0.231125	0.205074	0.207053	0.217069	0.207415	0.221283	0.208581	0.21496	0.230534	0.216746	0.17965	0.214546	0.181924	0.228727	0.20967	0.210239	0.21818	0.229363	0.223601
F10-30-R2	0.169441	0.177551	0.177515	0.176103	0.177097	0.169366	0.169859	0.169901	0.169809	0.169136	0.169836	0.169406	0.169457	0.169618	0.170429	0.169865	0.177061	0.177762	0.184699	0.177154	0.169442	0.205866	0.183519	0.204187	0.17786	0.183867	0.195428	0.197243	0.164619	0.174266	0.211891	0.195375	0.163455	0.201793	0.184345	0.189038	0.177687	0.187868	0.201583	0.183946	0.191762	0.194795	0.197069	0.198637	0.178684	0.180434	0.187538	0.201229	0.183127
Orera	0.17286	0.160906	0.162776	0.162657	0.160363	0.173261	0.173202	0.174095	0.173168	0.176164	0.177005	0.176657	0.177026	0.172728	0.176665	0.17691	0.160757	0.161286	0.22296	0.160239	0.172962	0.185617	0.179472	0.178555	0.18103	0.171234	0.177262	0.172638	0.163419	0.183537	0.186424	0.183778	0.171763	0.191739	0.17236	0.187754	0.1812	0.175274	0.189054	0.168593	0.197518	0.180176	0.193318	0.174794	0.183554	0.179882	0.168265	0.188883	0.177785
KSF88	0.167825	0.189338	0.190551	0.190218	0.189561	0.168076	0.167288	0.169117	0.168437	0.198668	0.198838	0.198627	0.198622	0.167993	0.199394	0.198658	0.189715	0.189671	0.22424	0.189063	0.167699	0.172929	0.17815	0.160385	0.194874	0.168129	0.187506	0.164292	0.185321	0.182415	0.176584	0.155251	0.17928	0.157067	0.178114	0.173537	0.193814	0.189443	0.167084	0.183643	0.203582	0.193978	0.199316	0.167074	0.179481	0.173511	0.171394	0.165647	0.176852
KSF60	0.169433	0.188108	0.187726	0.187989	0.18778	0.169125	0.168816	0.170761	0.169536	0.205828	0.206527	0.205497	0.205813	0.168817	0.206579	0.206308	0.187783	0.188429	0.209051	0.187477	0.169263	0.203874	0.180846	0.195039	0.185394	0.190519	0.190779	0.190027	0.184605	0.174549	0.196622	0.181781	0.181362	0.189224	0.188346	0.188528	0.184969	0.190984	0.193739	0.184512	0.173863	0.192415	0.183205	0.192669	0.176666	0.187233	0.192155	0.192752	0.186758
Kalulu	0.151607	0.156888	0.157891	0.158691	0.156263	0.151457	0.151349	0.152092	0.151549	0.164686	0.165136	0.164593	0.165028	0.151828	0.165404	0.165472	0.156331	0.157199	0.203296	0.156297	0.151227	0.191902	0.167704	0.182743	0.160011	0.172636	0.179071	0.175784	0.162948	0.159357	0.194951	0.185312	0.143118	0.181793	0.167252	0.178299	0.160159	0.174199	0.18386	0.17173	0.177033	0.184224	0.189065	0.176999	0.171792	0.156913	0.173483	0.182908	0.170561
Sagonja	0.175378	0.167495	0.168689	0.167494	0.167587	0.175219	0.175294	0.176163	0.17577	0.200778	0.201136	0.200794	0.20101	0.175798	0.20114	0.200944	0.167252	0.167849	0.219545	0.166566	0.175231	0.190198	0.174094	0.184388	0.19257	0.183153	0.191887	0.187384	0.186278	0.196619	0.203487	0.190062	0.178229	0.204549	0.18963	0.194608	0.191941	0.197645	0.202127	0.19666	0.175994	0.185067	0.190752	0.189901	0.192211	0.189399	0.174244	0.200534	0.193049
Pwani_TR1	0.180371	0.215445	0.21475	0.20945	0.215864	0.18007	0.180362	0.180729	0.180713	0.195404	0.19656	0.196155	0.195858	0.181143	0.196878	0.196021	0.215168	0.216253	0.138192	0.215792	0.181052	0.227084	0.18804	0.210405	0.191534	0.21669	0.199809	0.210509	0.191765	0.190299	0.214956	0.187182	0.183084	0.204601	0.194496	0.209581	0.192429	0.204234	0.216765	0.208485	0.191759	0.217245	0.212819	0.212585	0.191007	0.187783	0.213173	0.215163	0.205813
LM2008_363_GTL	0.194654	0.200862	0.201734	0.200383	0.201185	0.194705	0.195173	0.195314	0.194921	0.209798	0.211159	0.210512	0.210468	0.194965	0.210623	0.210334	0.200691	0.201334	0.212004	0.200711	0.194914	0.20696	0.19466	0.199055	0.15229	0.203041	0.192467	0.202146	0.168316	0.187096	0.205375	0.198515	0.182688	0.209489	0.188883	0.187866	0.153933	0.192964	0.203562	0.187627	0.187694	0.203444	0.195857	0.204454	0.186523	0.195677	0.205753	0.201244	0.183906
KSF94	0.141564	0.183332	0.182684	0.181984	0.183455	0.141221	0.140939	0.142207	0.141582	0.171084	0.171876	0.171446	0.171656	0.141307	0.172157	0.171694	0.183159	0.183457	0.183381	0.182886	0.141314	0.186416	0.133353	0.187371	0.177071	0.177825	0.171126	0.187801	0.168616	0.137138	0.186583	0.145266	0.142907	0.165403	0.148578	0.182211	0.176189	0.173933	0.188817	0.171985	0.172394	0.181374	0.175464	0.190578	0.15443	0.142217	0.185961	0.188351	0.182521
KSF37	0.157515	0.177337	0.177251	0.176364	0.177159	0.157163	0.157105	0.15853	0.157105	0.195698	0.195904	0.195957	0.196017	0.157185	0.195942	0.195511	0.177124	0.177051	0.218045	0.176839	0.156641	0.185115	0.159617	0.178561	0.171834	0.17912	0.165903	0.164186	0.167503	0.167473	0.177943	0.1658	0.165769	0.163889	0.162159	0.162217	0.170166	0.180521	0.171878	0.173126	0.188621	0.185771	0.187519	0.166836	0.163744	0.166625	0.170322	0.17064	0.16935
Colicanana	0.214934	0.222315	0.221888	0.220776	0.222332	0.214985	0.214949	0.215318	0.214872	0.226506	0.227046	0.226425	0.226739	0.214836	0.227476	0.226578	0.221754	0.22175	0.219414	0.22203	0.215242	0.232247	0.21328	0.222505	0.221915	0.226143	0.22192	0.224562	0.218833	0.219181	0.218659	0.214624	0.216816	0.225439	0.221658	0.219098	0.221404	0.225766	0.223495	0.229942	0.220789	0.229649	0.219206	0.226186	0.215204	0.219468	0.220539	0.222432	0.219968
Kizimbane	0.193907	0.214253	0.214512	0.211094	0.214045	0.193531	0.193922	0.194113	0.194198	0.134197	0.134871	0.134632	0.134588	0.194015	0.135543	0.134356	0.212948	0.214117	0.197576	0.213647	0.19394	0.218126	0.207648	0.205279	0.212998	0.214609	0.210004	0.208082	0.213068	0.20725	0.218352	0.198007	0.198233	0.198084	0.207821	0.209795	0.212729	0.212401	0.214682	0.213726	0.208492	0.214899	0.206731	0.210436	0.204995	0.202548	0.203519	0.212987	0.210718
Tajirika	0.19609	0.211081	0.211234	0.208957	0.211452	0.196351	0.1961	0.196543	0.196402	0.196537	0.197183	0.197099	0.196993	0.196083	0.197462	0.197106	0.21087	0.211997	0.199003	0.211632	0.196043	0.217832	0.20445	0.217937	0.202529	0.215734	0.199087	0.214307	0.202878	0.192079	0.213493	0.19445	0.191134	0.201765	0.202198	0.212189	0.2019	0.212019	0.213997	0.216673	0.191537	0.219634	0.205735	0.21694	0.195632	0.19241	0.210242	0.212531	0.210244
Nxinongwe	0.176007	0.231378	0.229037	0.221602	0.232346	0.176007	0.177349	0.175689	0.175673	0.188687	0.189655	0.189616	0.189134	0.177461	0.190328	0.188951	0.231423	0.232853	0.0183583	0.232223	0.177536	0.248739	0.189083	0.237319	0.217892	0.23937	0.222854	0.237712	0.206368	0.188745	0.24161	0.192619	0.183863	0.214849	0.206224	0.23595	0.218623	0.21873	0.243219	0.231311	0.207906	0.237507	0.228099	0.238932	0.199373	0.184216	0.232066	0.243014	0.232156
Songambele	0.158872	0.15385	0.154907	0.154252	0.153227	0.158672	0.158614	0.159605	0.159039	0.19035	0.190542	0.190452	0.190647	0.15877	0.190687	0.190338	0.153521	0.153852	0.216434	0.153037	0.15882	0.179461	0.157992	0.170858	0.147297	0.164774	0.165267	0.171708	0.13573	0.153507	0.187563	0.181727	0.15844	0.190395	0.163042	0.166725	0.147609	0.163058	0.172637	0.145567	0.190823	0.158224	0.186496	0.174397	0.160031	0.163924	0.165257	0.171789	0.161531
Eyope	0.189369	0.202205	0.202156	0.201036	0.202376	0.189369	0.189636	0.19033	0.189284	0.181562	0.18265	0.182162	0.182155	0.188999	0.182968	0.182102	0.201631	0.202882	0.210387	0.201827	0.189527	0.21341	0.196301	0.216905	0.206979	0.205358	0.206732	0.20881	0.204946	0.195662	0.213596	0.197049	0.190849	0.201569	0.198198	0.214992	0.206805	0.205669	0.214337	0.212176	0.210731	0.213124	0.210548	0.209767	0.195175	0.199234	0.209398	0.213388	0.208592
Kalawe	0.157342	0.154785	0.156308	0.154594	0.154436	0.1578	0.157267	0.15866	0.157992	0.188995	0.189913	0.189347	0.189667	0.157697	0.190009	0.189509	0.15448	0.154438	0.215202	0.15397	0.157572	0.180956	0.172923	0.175906	0.158943	0.161501	0.176653	0.180344	0.151342	0.169786	0.191595	0.187779	0.177045	0.199697	0.169457	0.171489	0.15889	0.173637	0.179631	0.149639	0.184355	0.169676	0.191362	0.182406	0.172083	0.170645	0.167904	0.179067	0.173399
Mbundumali	0.166766	0.161785	0.162581	0.161655	0.161236	0.166567	0.166484	0.167324	0.166833	0.191577	0.192246	0.191805	0.191975	0.166617	0.192415	0.19154	0.161028	0.16143	0.217004	0.16082	0.166742	0.172878	0.164657	0.170523	0.136345	0.155075	0.168241	0.177473	0.141567	0.157196	0.190923	0.184536	0.160731	0.195441	0.167733	0.164972	0.136654	0.164821	0.173024	0.15327	0.190977	0.162535	0.189154	0.179545	0.166875	0.158608	0.166567	0.172773	0.16579
UKG2009/74_TR2	0.210704	0.23363	0.232494	0.228064	0.233695	0.211118	0.211511	0.210492	0.211234	0.19908	0.20004	0.199697	0.199479	0.211308	0.200253	0.199131	0.232562	0.234792	0.164992	0.234037	0.211636	0.241029	0.211779	0.236672	0.221055	0.238045	0.224229	0.237067	0.215357	0.206083	0.241363	0.219005	0.204706	0.232924	0.218054	0.235242	0.222259	0.218236	0.244483	0.229649	0.213019	0.242069	0.21669	0.238625	0.220338	0.204064	0.235233	0.243907	0.231497
UKG2009/52_TR2	0.198497	0.223125	0.223452	0.220242	0.222987	0.198585	0.198652	0.199134	0.198497	0.222516	0.223363	0.222716	0.223051	0.198906	0.223689	0.222641	0.222837	0.223035	0.185966	0.222652	0.199025	0.246003	0.213094	0.233158	0.219783	0.233001	0.227294	0.236019	0.206926	0.202084	0.23065	0.216043	0.206798	0.225322	0.219748	0.227914	0.220281	0.219383	0.231383	0.222533	0.21737	0.231002	0.23366	0.237744	0.217154	0.211573	0.224237	0.230735	0.22021
Hombolo_TR2	0.164466	0.187371	0.186984	0.186816	0.187494	0.164584	0.164005	0.16518	0.164508	0.203881	0.204903	0.204248	0.204824	0.16439	0.205027	0.204654	0.187708	0.18818	0.209495	0.187475	0.164138	0.182213	0.171221	0.192092	0.127156	0.190397	0.184865	0.191026	0.161112	0.169125	0.196147	0.175346	0.172676	0.181682	0.175498	0.169767	0.129023	0.182405	0.201453	0.17639	0.178987	0.18697	0.186923	0.193643	0.177379	0.171202	0.187446	0.200051	0.181991
Salanga_TR1	0.17961	0.16092	0.162709	0.163817	0.16087	0.179686	0.178937	0.180943	0.179466	0.212515	0.21326	0.212904	0.212904	0.179218	0.213077	0.213128	0.160661	0.16121	0.235248	0.160349	0.178883	0.183586	0.18228	0.165402	0.191116	0.158394	0.179742	0.171074	0.179865	0.191847	0.186834	0.18945	0.190249	0.199139	0.188052	0.184041	0.190543	0.175482	0.188833	0.171729	0.195001	0.177161	0.192698	0.173562	0.184912	0.19195	0.167483	0.187443	0.180754
Horti_13	0.172467	0.167209	0.167755	0.167526	0.167184	0.172667	0.172609	0.1733	0.172434	0.19208	0.193103	0.19261	0.192796	0.172644	0.193172	0.193096	0.167301	0.167738	0.200095	0.166642	0.172394	0.18191	0.176176	0.17922	0.0930384	0.177933	0.167051	0.177688	0.106902	0.161445	0.190459	0.1919	0.158141	0.202441	0.176074	0.158879	0.0952345	0.161176	0.17901	0.156072	0.166337	0.176527	0.185091	0.179318	0.164562	0.168863	0.176142	0.178202	0.150637
Horti_21	0.147187	0.179183	0.179094	0.178539	0.179307	0.147262	0.147097	0.148197	0.147872	0.16756	0.168172	0.168397	0.168179	0.147516	0.16828	0.16797	0.179212	0.1798	0.186837	0.179113	0.147481	0.195549	0.140551	0.193565	0.182913	0.184499	0.182909	0.189592	0.174885	0.130696	0.19489	0.162476	0.122747	0.169742	0.167326	0.180855	0.181882	0.184766	0.1964	0.180228	0.17078	0.183534	0.18382	0.191017	0.155107	0.13756	0.18587	0.195544	0.184322
Horti_29	0.151154	0.180397	0.179065	0.179022	0.179724	0.150411	0.150921	0.152067	0.151372	0.181729	0.182161	0.18185	0.181642	0.150848	0.18201	0.182042	0.179806	0.180364	0.19512	0.179573	0.150949	0.208019	0.16162	0.195322	0.162113	0.193917	0.181295	0.189699	0.169449	0.150679	0.1936	0.17161	0.150387	0.186045	0.172672	0.185457	0.162271	0.176911	0.193567	0.186441	0.173223	0.180184	0.187185	0.191431	0.161245	0.156838	0.195156	0.193771	0.185209
Horti_36	0.150305	0.191206	0.190957	0.190986	0.190672	0.150247	0.150171	0.151147	0.150928	0.189539	0.19001	0.189743	0.189737	0.150199	0.190081	0.190209	0.19076	0.191351	0.207104	0.190375	0.150426	0.191359	0.163895	0.187551	0.171327	0.192613	0.195939	0.180783	0.17675	0.165883	0.194395	0.158066	0.16321	0.16856	0.173695	0.186674	0.17148	0.200056	0.193219	0.195334	0.184818	0.192331	0.193461	0.183737	0.174979	0.166481	0.191917	0.191548	0.178853
Horti_46	0.161246	0.190064	0.189067	0.188982	0.189709	0.16092	0.160678	0.161606	0.161129	0.184332	0.18469	0.184632	0.1846	0.160826	0.184918	0.184545	0.189621	0.19066	0.19791	0.189841	0.160885	0.205368	0.165199	0.194853	0.162044	0.198672	0.182406	0.200307	0.161285	0.148428	0.197893	0.17125	0.136033	0.182519	0.169323	0.186489	0.162252	0.176545	0.193377	0.181761	0.175186	0.19435	0.186995	0.201009	0.124447	0.156943	0.188035	0.192412	0.189049
KBH2002/26	0.188763	0.214463	0.214002	0.212338	0.214684	0.188586	0.188703	0.189301	0.188804	0.203937	0.204577	0.204052	0.203996	0.188573	0.204813	0.204003	0.214134	0.214656	0.204911	0.214561	0.188339	0.222781	0.19476	0.218377	0.207431	0.223804	0.214884	0.222059	0.201547	0.196254	0.220728	0.189231	0.190111	0.204652	0.19857	0.215847	0.208209	0.211957	0.213221	0.213961	0.197697	0.22197	0.20724	0.224095	0.19011	0.198879	0.209691	0.212695	0.216025
Kalinda_TR1	0.177788	0.15285	0.155217	0.154566	0.152601	0.178013	0.177528	0.178672	0.178305	0.200221	0.20108	0.200658	0.200653	0.178067	0.200794	0.200612	0.153248	0.153051	0.222264	0.151984	0.17739	0.164774	0.175213	0.169759	0.166541	0.166692	0.173684	0.166943	0.155445	0.18976	0.18763	0.192097	0.174965	0.205848	0.176885	0.17756	0.16548	0.172661	0.190062	0.15944	0.179628	0.157458	0.180535	0.169441	0.17336	0.177401	0.167445	0.190535	0.170145
Kitumbua	0.145053	0.185024	0.184299	0.184108	0.184504	0.144395	0.144545	0.144863	0.145196	0.124611	0.124529	0.124385	0.124592	0.144821	0.125747	0.125094	0.18394	0.185262	0.1907	0.184535	0.144996	0.20708	0.160592	0.194693	0.186407	0.193969	0.197392	0.197171	0.176563	0.16245	0.207552	0.170569	0.148592	0.172088	0.167603	0.20198	0.187055	0.192462	0.198409	0.190693	0.173645	0.197028	0.194887	0.199004	0.174636	0.155512	0.191255	0.197883	0.190666
Horti_14	0.147434	0.180087	0.179874	0.179242	0.18006	0.147309	0.147302	0.148495	0.148052	0.166458	0.167085	0.167018	0.166759	0.147803	0.167051	0.166817	0.180074	0.180647	0.187791	0.179792	0.147628	0.196285	0.14064	0.194598	0.184693	0.185254	0.185132	0.189897	0.17598	0.131042	0.194626	0.162333	0.122015	0.169556	0.167026	0.181745	0.183553	0.1862	0.19737	0.180652	0.172107	0.184923	0.184316	0.191305	0.155506	0.137437	0.186701	0.196553	0.186031
Horti_22	0.162084	0.188659	0.187519	0.188181	0.188505	0.162109	0.16185	0.163246	0.162552	0.184537	0.185056	0.184837	0.185022	0.162032	0.185223	0.184851	0.188342	0.188637	0.192126	0.18821	0.161856	0.203985	0.156495	0.194642	0.151849	0.196762	0.183708	0.192705	0.163497	0.144726	0.194635	0.176084	0.144956	0.192403	0.172187	0.18429	0.151628	0.180677	0.200229	0.180232	0.162693	0.189102	0.186332	0.194816	0.161161	0.156861	0.193103	0.200338	0.174321
Horti_30	0.143911	0.178498	0.176808	0.176712	0.178029	0.143636	0.143529	0.144297	0.144004	0.111556	0.111928	0.111821	0.111557	0.144054	0.11286	0.11243	0.177042	0.178896	0.180421	0.177811	0.143704	0.195766	0.147871	0.188218	0.169796	0.183773	0.178976	0.183962	0.161826	0.145034	0.191835	0.165077	0.120332	0.15703	0.162785	0.190327	0.170381	0.17857	0.188299	0.183892	0.164766	0.185349	0.183543	0.185552	0.165263	0.138168	0.179528	0.187757	0.180883
Horti_38	0.172326	0.166817	0.167362	0.167009	0.166817	0.172551	0.172467	0.173309	0.172367	0.192441	0.193539	0.193096	0.193066	0.172678	0.193482	0.193356	0.166809	0.167453	0.19963	0.166099	0.172353	0.181431	0.176009	0.178654	0.0923377	0.17739	0.1667	0.177605	0.106882	0.16035	0.190039	0.191358	0.158074	0.201875	0.176559	0.158628	0.094964	0.161486	0.179924	0.156256	0.166726	0.175855	0.185041	0.179343	0.164094	0.168738	0.176609	0.178873	0.15062
SMS23_TR1	0.16533	0.154972	0.155676	0.156778	0.154898	0.165105	0.164821	0.166366	0.165723	0.186443	0.186872	0.186483	0.186621	0.165297	0.186903	0.187042	0.15511	0.155195	0.213996	0.154531	0.16533	0.193718	0.161199	0.176582	0.160489	0.176558	0.188956	0.184414	0.154981	0.167529	0.197755	0.193317	0.163148	0.20274	0.181086	0.179475	0.161081	0.182829	0.182954	0.168283	0.193698	0.180797	0.197832	0.186848	0.172089	0.165437	0.176722	0.181136	0.179073
NDL2003/031_BR1	0.179327	0.210132	0.209284	0.206881	0.210303	0.17857	0.178964	0.17941	0.178384	0.190647	0.191733	0.190842	0.190482	0.178867	0.19108	0.190939	0.209845	0.211075	0.18166	0.209827	0.178927	0.236455	0.177639	0.223303	0.210125	0.212642	0.212726	0.217895	0.205246	0.181954	0.220307	0.188298	0.181054	0.202346	0.197402	0.218519	0.209485	0.212465	0.228025	0.220427	0.190357	0.216999	0.210576	0.219709	0.196288	0.184529	0.209891	0.228416	0.211474
Aipin_Valenca	0.122733	0.209192	0.206625	0.20605	0.209486	0.122234	0.122627	0.123121	0.122602	0.145545	0.145624	0.145711	0.14535	0.122296	0.146477	0.145924	0.208594	0.210008	0.155019	0.20954	0.12272	0.22041	0.122483	0.209952	0.192544	0.211558	0.18847	0.208411	0.186411	0.122916	0.197923	0.129913	0.11515	0.138746	0.15355	0.203309	0.192617	0.190639	0.215948	0.207211	0.165814	0.207148	0.183794	0.210289	0.150673	0.118324	0.20623	0.215655	0.202828
Mfaransa	0.190304	0.229462	0.228505	0.224162	0.230019	0.190304	0.191225	0.19036	0.190596	0.175349	0.176236	0.175936	0.175752	0.191066	0.176635	0.175721	0.229367	0.230612	0.13224	0.229592	0.191645	0.254172	0.207025	0.24189	0.229034	0.23899	0.235008	0.238861	0.217821	0.201433	0.248001	0.213131	0.208123	0.225062	0.217174	0.243216	0.229647	0.222559	0.244046	0.230533	0.224416	0.243722	0.242084	0.240162	0.222091	0.207541	0.235085	0.243856	0.236583
Horti_15	0.172726	0.167769	0.168442	0.167935	0.167668	0.172851	0.172817	0.173584	0.172517	0.192691	0.193755	0.193272	0.193391	0.173003	0.193658	0.193556	0.167635	0.168374	0.199955	0.167001	0.172653	0.181475	0.17636	0.179106	0.0928586	0.177992	0.167593	0.177647	0.107411	0.161194	0.190393	0.19176	0.158725	0.201885	0.176659	0.158803	0.0951892	0.162063	0.179898	0.155651	0.166641	0.176048	0.185503	0.179412	0.165071	0.168721	0.176702	0.179215	0.150193
Horti_23	0.147594	0.179919	0.179831	0.179299	0.180017	0.147694	0.147737	0.148705	0.148262	0.166817	0.167578	0.167477	0.167168	0.148014	0.167511	0.167293	0.179831	0.180462	0.186871	0.179774	0.147839	0.196038	0.140966	0.194227	0.184649	0.184609	0.184196	0.189783	0.176348	0.130922	0.194526	0.16225	0.122428	0.169295	0.166658	0.181567	0.183494	0.185704	0.197315	0.180583	0.171042	0.184325	0.183225	0.190862	0.155097	0.137248	0.186497	0.196709	0.186028
Horti_31	0.172188	0.170052	0.170432	0.169857	0.16975	0.171987	0.171979	0.172673	0.172154	0.194288	0.195317	0.194621	0.194766	0.172315	0.194857	0.195056	0.169364	0.170128	0.216898	0.169121	0.172315	0.179632	0.180439	0.180351	0.0999498	0.180188	0.168385	0.180859	0.118278	0.179179	0.188401	0.189392	0.165503	0.199437	0.175959	0.157911	0.101402	0.168565	0.182846	0.154177	0.172922	0.169676	0.188819	0.182675	0.165795	0.171528	0.182408	0.183943	0.147632
Horti_39	0.137624	0.189042	0.187682	0.187246	0.188997	0.137499	0.13731	0.138561	0.138092	0.162781	0.163412	0.163263	0.162903	0.137415	0.163941	0.163591	0.188433	0.189316	0.176391	0.188578	0.13754	0.190286	0.147165	0.187186	0.175167	0.185898	0.177438	0.187356	0.168416	0.146935	0.192259	0.167596	0.14188	0.166903	0.155456	0.194269	0.17501	0.180388	0.199284	0.174108	0.178399	0.17735	0.184359	0.190119	0.166667	0.142187	0.188265	0.19904	0.184718
Msitu_Zanzibar	0.162697	0.151573	0.152448	0.151954	0.151424	0.16237	0.162412	0.16366	0.16304	0.189101	0.190477	0.189682	0.189802	0.16267	0.189767	0.18992	0.151796	0.151933	0.201745	0.151158	0.16226	0.185962	0.167918	0.171559	0.131697	0.169982	0.165685	0.179315	0.136992	0.168564	0.186934	0.185495	0.158468	0.196826	0.175106	0.167289	0.131717	0.164984	0.175941	0.164885	0.182519	0.159703	0.192061	0.181673	0.161001	0.164904	0.167481	0.175938	0.163463
Horti_16	0.166041	0.180455	0.181459	0.181062	0.180603	0.165815	0.166208	0.166975	0.166183	0.189259	0.190461	0.189879	0.189982	0.166116	0.189979	0.1902	0.180165	0.180899	0.211221	0.180259	0.166141	0.200838	0.166391	0.192491	0.151928	0.179937	0.181592	0.183232	0.151858	0.150585	0.196499	0.187214	0.14381	0.197621	0.179917	0.174491	0.152184	0.180547	0.192431	0.17095	0.176441	0.180731	0.189116	0.184908	0.167988	0.163606	0.19408	0.192817	0.164154
Horti_24	0.142493	0.178362	0.176546	0.176343	0.17801	0.142193	0.142211	0.142904	0.142486	0.113106	0.113566	0.113347	0.112932	0.142386	0.11423	0.113905	0.176923	0.178632	0.179442	0.177666	0.142236	0.194845	0.146556	0.187258	0.168243	0.18285	0.176793	0.183123	0.160911	0.14387	0.190424	0.163756	0.120515	0.15748	0.161859	0.188999	0.168552	0.17747	0.18717	0.182645	0.163939	0.183598	0.182305	0.184763	0.163001	0.137224	0.178706	0.186605	0.180059
Horti_32	0.176992	0.16549	0.166818	0.166541	0.165238	0.176875	0.177042	0.178241	0.177595	0.195942	0.196471	0.1961	0.196488	0.177129	0.196488	0.196223	0.165558	0.165134	0.214228	0.164693	0.176953	0.179124	0.183309	0.190494	0.139651	0.181853	0.182943	0.188362	0.143832	0.171342	0.19431	0.199328	0.172115	0.209272	0.172035	0.175211	0.140335	0.170103	0.195587	0.155429	0.187822	0.173217	0.198299	0.190454	0.171819	0.173332	0.187059	0.194819	0.16771
Horti_41	0.144155	0.192553	0.191319	0.190895	0.192373	0.14423	0.144023	0.144641	0.144448	0.172994	0.173589	0.173501	0.173342	0.144349	0.173518	0.173606	0.192335	0.193269	0.181288	0.192053	0.143973	0.197811	0.138914	0.200859	0.152776	0.194818	0.182222	0.191396	0.152198	0.130914	0.199048	0.160043	0.145631	0.179457	0.161176	0.181389	0.152965	0.184163	0.203171	0.177063	0.164891	0.184533	0.1846	0.193477	0.162185	0.136293	0.197742	0.20263	0.176992
Lyongo_Kwimba	0.201276	0.166347	0.16898	0.169897	0.166035	0.200998	0.200383	0.202415	0.201493	0.222702	0.223498	0.223084	0.222871	0.201261	0.223618	0.222974	0.166751	0.165916	0.259386	0.165211	0.200706	0.149855	0.204398	0.1407	0.203433	0.159231	0.193196	0.145389	0.206634	0.210758	0.168187	0.166135	0.206289	0.159797	0.196601	0.165857	0.201353	0.196962	0.153065	0.189072	0.208348	0.188472	0.195024	0.148198	0.191517	0.206457	0.144827	0.152025	0.177395
BKP40	0.169572	0.194431	0.194454	0.194851	0.194426	0.169246	0.168962	0.16988	0.169714	0.20138	0.20111	0.201115	0.201009	0.169122	0.201451	0.20137	0.194453	0.195388	0.220902	0.194181	0.168946	0.189355	0.174007	0.183667	0.189556	0.191277	0.180767	0.182213	0.187206	0.178785	0.175866	0.155903	0.183495	0.164794	0.174635	0.176922	0.18865	0.185252	0.176599	0.19276	0.162294	0.195078	0.174652	0.184527	0.181323	0.183648	0.178509	0.174096	0.192484
Horti_17	0.129508	0.180789	0.180203	0.178825	0.18072	0.129383	0.129227	0.130596	0.129827	0.174835	0.175448	0.174925	0.175093	0.129566	0.17541	0.175321	0.18101	0.181469	0.177388	0.180727	0.129797	0.193143	0.137777	0.176508	0.193215	0.180251	0.182285	0.169594	0.180452	0.153026	0.17493	0.130368	0.148826	0.148587	0.167034	0.179344	0.192462	0.184979	0.180427	0.195008	0.178622	0.19072	0.185392	0.171702	0.159098	0.148764	0.165037	0.179605	0.18348
Horti_25	0.131164	0.178375	0.176818	0.17683	0.178523	0.130308	0.130626	0.13182	0.131276	0.152044	0.152476	0.152109	0.152207	0.130947	0.152901	0.152576	0.178212	0.178989	0.170754	0.178255	0.13084	0.201684	0.13743	0.183258	0.170338	0.188728	0.180511	0.190991	0.161464	0.136819	0.191703	0.150138	0.0997397	0.173231	0.156831	0.187233	0.170907	0.179149	0.188684	0.186911	0.178019	0.183385	0.185298	0.192654	0.148213	0.131001	0.17937	0.187984	0.183035
Horti_33	0.164303	0.177164	0.177111	0.177122	0.176382	0.163246	0.163691	0.164512	0.164118	0.190164	0.190685	0.190393	0.190211	0.163572	0.190781	0.190681	0.176799	0.177155	0.2061	0.176565	0.16405	0.200188	0.175416	0.19481	0.170158	0.180206	0.178206	0.189118	0.155884	0.173574	0.19972	0.182458	0.158033	0.196757	0.178649	0.179682	0.170528	0.172676	0.194016	0.171591	0.177611	0.179042	0.186962	0.190656	0.17432	0.162298	0.184065	0.194725	0.179397
Horti_42	0.144565	0.193001	0.19151	0.191341	0.192796	0.144597	0.144389	0.144883	0.144815	0.173294	0.174007	0.173709	0.173618	0.144558	0.173886	0.173957	0.192632	0.193653	0.181246	0.192425	0.14439	0.198293	0.138823	0.200699	0.152175	0.194942	0.181286	0.190687	0.152095	0.131562	0.199001	0.159584	0.145448	0.178745	0.16086	0.181809	0.152399	0.182857	0.20408	0.17635	0.165025	0.184236	0.184629	0.193151	0.162222	0.136218	0.198121	0.203368	0.177206
KBH2002/66	0.205273	0.22149	0.221879	0.2192	0.221863	0.204968	0.205796	0.206268	0.205593	0.222027	0.223216	0.2224	0.222601	0.205615	0.222528	0.221945	0.221437	0.221806	0.206105	0.221357	0.205615	0.240889	0.211718	0.229356	0.212956	0.231854	0.226012	0.232161	0.215021	0.217421	0.226337	0.212127	0.207357	0.236094	0.214464	0.220735	0.212974	0.220621	0.226082	0.225646	0.21637	0.229031	0.223037	0.233749	0.210632	0.214766	0.228587	0.224892	0.224644
Limbanga_TR1	0.191777	0.158853	0.160936	0.161822	0.158577	0.192039	0.19135	0.192774	0.191601	0.214599	0.215576	0.215078	0.215111	0.191895	0.215277	0.21511	0.158519	0.158758	0.238719	0.158334	0.191392	0.184489	0.191215	0.178339	0.184937	0.173138	0.181832	0.176436	0.189365	0.200737	0.188193	0.191389	0.197099	0.207736	0.189223	0.189157	0.184168	0.179707	0.194056	0.178646	0.195834	0.17253	0.200785	0.179288	0.192789	0.194872	0.177799	0.193896	0.183453
BKP41	0.183451	0.169837	0.17128	0.17118	0.169527	0.1831	0.182816	0.184209	0.183367	0.217075	0.217757	0.2173	0.217271	0.183272	0.217612	0.217344	0.169602	0.169786	0.233592	0.168958	0.183281	0.163554	0.187045	0.138832	0.166683	0.152861	0.174321	0.137479	0.169302	0.185494	0.16366	0.145928	0.186384	0.15275	0.183072	0.138548	0.166115	0.17578	0.152976	0.1837	0.199167	0.180272	0.19452	0.139788	0.165111	0.184858	0.140113	0.151225	0.156894
Horti_18	0.13169	0.197241	0.195122	0.195828	0.197538	0.130887	0.130956	0.131902	0.131809	0.159222	0.15922	0.159501	0.158989	0.130877	0.159735	0.159757	0.196795	0.198156	0.184871	0.197318	0.131372	0.222663	0.141647	0.207547	0.181914	0.212455	0.192418	0.204213	0.181418	0.128607	0.201086	0.159538	0.132938	0.163921	0.154569	0.197745	0.181909	0.186716	0.203855	0.202311	0.177584	0.204014	0.194641	0.205791	0.163919	0.142584	0.208916	0.20467	0.19926
Horti_26	0.136788	0.191189	0.189427	0.188819	0.190869	0.136738	0.136757	0.138249	0.137206	0.165615	0.166149	0.165498	0.165589	0.136829	0.166283	0.165924	0.190431	0.191393	0.159357	0.1907	0.137229	0.20269	0.144092	0.194949	0.16605	0.196965	0.180293	0.194925	0.157478	0.137407	0.194833	0.152465	0.136523	0.174884	0.146086	0.186597	0.166517	0.177057	0.199386	0.179959	0.169081	0.192228	0.185432	0.196411	0.152794	0.129282	0.187995	0.199147	0.180981
Horti_34	0.139667	0.182526	0.180626	0.180356	0.182574	0.139435	0.139965	0.141024	0.140398	0.173546	0.174285	0.174038	0.173879	0.139853	0.174599	0.174058	0.182446	0.183328	0.16767	0.182062	0.139903	0.1976	0.155601	0.193339	0.140556	0.192285	0.183357	0.190555	0.153131	0.137688	0.191319	0.149925	0.142298	0.176849	0.15619	0.175312	0.14199	0.186342	0.198596	0.180741	0.177251	0.190679	0.189439	0.192639	0.150126	0.145537	0.194517	0.198772	0.169141
Horti_43	0.147015	0.179432	0.179569	0.178613	0.17933	0.147215	0.147182	0.14815	0.147682	0.167134	0.167595	0.167494	0.16736	0.147484	0.167703	0.167585	0.179394	0.180074	0.187234	0.179237	0.147359	0.195444	0.141124	0.194037	0.184403	0.184948	0.183733	0.189303	0.175725	0.13067	0.194183	0.162552	0.122879	0.168991	0.167251	0.181364	0.183147	0.185215	0.19665	0.180739	0.171286	0.18402	0.183817	0.190758	0.155008	0.137496	0.186068	0.195816	0.185072
Pwani_TR2	0.183407	0.219099	0.21831	0.213283	0.219674	0.183128	0.183414	0.183819	0.183828	0.197382	0.198059	0.197761	0.197537	0.184121	0.19838	0.197676	0.219046	0.219914	0.139038	0.219627	0.184061	0.230155	0.190306	0.213926	0.19745	0.221348	0.206255	0.217237	0.195584	0.1928	0.218608	0.189822	0.18577	0.208879	0.19719	0.214689	0.19822	0.208179	0.220038	0.212032	0.193249	0.221031	0.215833	0.218779	0.193916	0.190155	0.217075	0.219271	0.211359
Kachanga	0.168393	0.153792	0.154141	0.154833	0.15319	0.168242	0.167597	0.169859	0.168929	0.195599	0.195875	0.195429	0.1956	0.168536	0.195776	0.195713	0.153805	0.153516	0.222027	0.152746	0.168536	0.161716	0.175723	0.179357	0.174736	0.135635	0.179476	0.176175	0.162637	0.183119	0.188072	0.191076	0.181285	0.205401	0.176414	0.178692	0.174352	0.178674	0.180691	0.169825	0.197488	0.164598	0.187756	0.178532	0.177204	0.180923	0.179628	0.180427	0.177256
Lwakitangaza	0.179224	0.156712	0.159078	0.158747	0.156463	0.179099	0.178389	0.180781	0.17944	0.201488	0.201671	0.2015	0.201445	0.179402	0.201535	0.201729	0.15679	0.156839	0.230124	0.155871	0.178884	0.15556	0.184607	0.163888	0.18432	0.112871	0.174669	0.116906	0.171719	0.187813	0.157096	0.181576	0.195593	0.184941	0.176362	0.167964	0.181937	0.181204	0.170221	0.168432	0.197602	0.170683	0.189762	0.120314	0.182885	0.181889	0.158233	0.169581	0.152247
Horti_19	0.147147	0.18059	0.180287	0.179895	0.180763	0.147097	0.14719	0.147982	0.147589	0.166875	0.167561	0.16751	0.167151	0.147516	0.167343	0.167334	0.180617	0.1813	0.186634	0.180569	0.147266	0.196611	0.141451	0.195151	0.185106	0.185626	0.184237	0.190906	0.176623	0.131048	0.195208	0.162806	0.122631	0.170286	0.166867	0.182479	0.18416	0.18612	0.197697	0.181056	0.172093	0.184608	0.184021	0.192086	0.155593	0.137135	0.186996	0.196878	0.186252
Horti_27	0.13738	0.189983	0.188562	0.188379	0.18993	0.13703	0.136998	0.138191	0.137723	0.162299	0.162853	0.16268	0.16222	0.137321	0.16334	0.163083	0.189466	0.19015	0.176128	0.189435	0.137239	0.19134	0.147786	0.187042	0.176781	0.186883	0.178851	0.188231	0.169457	0.147796	0.192415	0.168398	0.141942	0.166254	0.154634	0.194849	0.176491	0.180514	0.199782	0.174592	0.178917	0.179185	0.184911	0.190679	0.167728	0.14241	0.188196	0.199884	0.185605
Horti_35_TR1	0.150654	0.179978	0.179201	0.17883	0.179449	0.149927	0.150346	0.151592	0.150923	0.181811	0.18241	0.181983	0.181724	0.150324	0.182067	0.182275	0.179387	0.180077	0.195228	0.179305	0.150424	0.207858	0.162344	0.194524	0.161856	0.193539	0.181745	0.189264	0.169456	0.150907	0.193599	0.170944	0.150808	0.185653	0.172827	0.185371	0.162073	0.17698	0.193048	0.186789	0.173117	0.180647	0.187642	0.190697	0.161064	0.156391	0.19445	0.193216	0.185238
Horti_44	0.151134	0.188251	0.187617	0.186794	0.187971	0.150833	0.151177	0.151696	0.151528	0.182897	0.183372	0.183186	0.183003	0.150828	0.183723	0.183704	0.187883	0.188278	0.189524	0.187475	0.151205	0.208506	0.162374	0.197905	0.154835	0.196932	0.185706	0.196092	0.165107	0.150729	0.202437	0.173322	0.151414	0.183284	0.180959	0.18381	0.155779	0.180863	0.193944	0.186523	0.173031	0.183568	0.191723	0.197658	0.171888	0.160658	0.193248	0.194198	0.174928
NDL2003/111_TR1	0.179026	0.210493	0.209523	0.207443	0.210516	0.178546	0.178663	0.179386	0.178335	0.189791	0.190456	0.18991	0.189686	0.178743	0.190334	0.189855	0.210065	0.211335	0.18093	0.209884	0.178894	0.236593	0.178004	0.223134	0.21099	0.212747	0.214549	0.219	0.205623	0.180953	0.221439	0.187962	0.180323	0.202366	0.19776	0.218357	0.210401	0.213181	0.228281	0.221337	0.190561	0.21664	0.211018	0.220608	0.19615	0.184326	0.210252	0.228349	0.211766
NDL2005/1471	0.190493	0.210054	0.21044	0.209969	0.209807	0.190162	0.190025	0.191544	0.191069	0.219492	0.220127	0.219175	0.21931	0.190542	0.219697	0.219741	0.210187	0.209602	0.22201	0.209556	0.1905	0.210633	0.194618	0.198047	0.192386	0.205232	0.204068	0.204932	0.193621	0.201169	0.207282	0.177982	0.18917	0.19912	0.198929	0.200394	0.192649	0.205142	0.202265	0.208905	0.195084	0.207673	0.195889	0.206394	0.185985	0.201271	0.199382	0.201483	0.204974
Mreteta_TR1	0.122679	0.162649	0.161701	0.160746	0.16255	0.122229	0.121974	0.123565	0.122947	0.170651	0.171032	0.170887	0.170479	0.12289	0.171121	0.17111	0.162293	0.162748	0.178398	0.161909	0.122191	0.197499	0.136962	0.173697	0.188296	0.174053	0.178261	0.17762	0.1767	0.138042	0.185906	0.158952	0.14648	0.159687	0.165842	0.184888	0.187719	0.186052	0.190705	0.182122	0.169668	0.172662	0.186172	0.180766	0.16665	0.147666	0.175442	0.190674	0.177766
Horti_20	0.175634	0.231896	0.229565	0.222183	0.232689	0.175508	0.177002	0.175366	0.175575	0.188137	0.189086	0.188991	0.188658	0.177006	0.189603	0.188676	0.231991	0.233323	0.00871307	0.232666	0.177265	0.249748	0.188765	0.238435	0.218144	0.239872	0.225169	0.237383	0.206233	0.186351	0.240827	0.191644	0.183498	0.215002	0.205634	0.236927	0.218664	0.219134	0.244559	0.230796	0.206103	0.238363	0.228274	0.238388	0.19877	0.183155	0.232786	0.244201	0.2324
Horti_28	0.142996	0.193335	0.191722	0.191453	0.193556	0.142589	0.142739	0.143182	0.14349	0.166667	0.167654	0.1668	0.166792	0.142814	0.167461	0.167594	0.192816	0.193987	0.173283	0.193086	0.142664	0.2048	0.143721	0.19522	0.157854	0.194396	0.178144	0.195337	0.150704	0.150228	0.194534	0.156168	0.143326	0.173442	0.161038	0.18418	0.158386	0.179713	0.200503	0.186384	0.163811	0.191899	0.180148	0.197261	0.142492	0.143344	0.192402	0.200869	0.175898
Horti_35_TR2	0.151047	0.180328	0.179443	0.179278	0.179823	0.150469	0.150813	0.151985	0.15124	0.181334	0.181917	0.181681	0.181372	0.150716	0.181589	0.181772	0.179913	0.180638	0.195318	0.179805	0.150741	0.208215	0.161911	0.195067	0.162387	0.194281	0.182355	0.189927	0.170116	0.151386	0.193999	0.172082	0.150756	0.186149	0.172917	0.185626	0.162688	0.177747	0.193967	0.186905	0.173106	0.180832	0.187456	0.191458	0.161863	0.156489	0.195058	0.194171	0.186023
Horti_45	0.150725	0.18782	0.187245	0.186339	0.187516	0.150574	0.150642	0.151412	0.151093	0.182042	0.182481	0.182154	0.182172	0.150569	0.182867	0.182899	0.187453	0.187997	0.188516	0.18707	0.150795	0.207405	0.161211	0.196874	0.154022	0.195693	0.185553	0.194751	0.164383	0.15005	0.201502	0.172236	0.150241	0.182058	0.179804	0.182299	0.154914	0.180804	0.193702	0.185948	0.172468	0.183061	0.190598	0.196524	0.170596	0.159807	0.192035	0.193889	0.174236
Kiroba_BR7	0.164234	0.202387	0.201204	0.200216	0.202382	0.164334	0.164677	0.164418	0.165028	0.00809849	0.00840948	0.00823004	0.00803011	0.164308	0.00961104	0.00910368	0.200447	0.203113	0.188529	0.20216	0.16491	0.219178	0.176567	0.213861	0.203902	0.208882	0.215312	0.209281	0.1969	0.176842	0.220133	0.191477	0.15367	0.187421	0.186395	0.217652	0.20443	0.207914	0.215089	0.20575	0.194901	0.214665	0.205679	0.211076	0.192656	0.169356	0.214031	0.214228	0.215771
Naliendele	0.164086	0.161028	0.161146	0.161175	0.160703	0.16386	0.163978	0.164971	0.164153	0.157265	0.157579	0.157215	0.156972	0.16416	0.157793	0.157656	0.160118	0.161518	0.199238	0.160586	0.16406	0.190259	0.163434	0.176968	0.172427	0.168951	0.178865	0.173387	0.166726	0.159894	0.19082	0.179967	0.151477	0.184908	0.172572	0.186702	0.172228	0.176145	0.189338	0.17997	0.180387	0.183088	0.18532	0.175573	0.171571	0.157529	0.178347	0.189611	0.177993
EPM01	0.168266	0.137904	0.140052	0.13932	0.137697	0.168266	0.167933	0.168774	0.168683	0.192269	0.192905	0.192514	0.192859	0.167942	0.192899	0.192974	0.138195	0.138326	0.220538	0.137144	0.168142	0.178521	0.173374	0.17471	0.166283	0.150799	0.173635	0.166658	0.141856	0.166784	0.185813	0.19209	0.160071	0.200642	0.167635	0.173556	0.165215	0.17059	0.181652	0.149353	0.193313	0.16362	0.189242	0.16941	0.172978	0.176851	0.170041	0.180992	0.165321
BKP18	0.129843	0.160541	0.160004	0.159437	0.160792	0.129668	0.129236	0.130829	0.129936	0.171457	0.17194	0.172187	0.172013	0.129825	0.17248	0.172318	0.160409	0.161086	0.188744	0.1603	0.129656	0.193788	0.144013	0.180338	0.184172	0.172986	0.177826	0.176597	0.169892	0.13427	0.186277	0.152521	0.146463	0.162794	0.153625	0.179216	0.182867	0.181711	0.19933	0.176199	0.172078	0.182796	0.181967	0.179195	0.160489	0.150313	0.184089	0.199463	0.171233
BKP26	0.138933	0.174929	0.174484	0.174163	0.174502	0.138733	0.138851	0.139694	0.139451	0.177708	0.178233	0.178151	0.178094	0.138825	0.178235	0.178294	0.173991	0.175108	0.184608	0.174585	0.1388	0.204045	0.142911	0.194461	0.183237	0.189131	0.180079	0.190766	0.169447	0.135378	0.19328	0.154404	0.142954	0.160463	0.162912	0.184803	0.182683	0.177919	0.192171	0.186898	0.169807	0.190632	0.18469	0.19325	0.156574	0.140439	0.189501	0.191902	0.17988
BKP34	0.171953	0.117288	0.120722	0.120419	0.11707	0.172178	0.171195	0.17261	0.172119	0.197123	0.198101	0.197681	0.197501	0.172304	0.198017	0.198038	0.117297	0.117771	0.235341	0.116458	0.17173	0.165467	0.180197	0.159773	0.1797	0.138664	0.171637	0.156751	0.168723	0.189325	0.183265	0.193644	0.183816	0.205765	0.183085	0.174187	0.177994	0.181148	0.179484	0.155506	0.182605	0.148797	0.182181	0.159695	0.184378	0.189549	0.154967	0.179268	0.164486
EPM09	0.17465	0.16776	0.168065	0.167751	0.167318	0.174325	0.174616	0.174958	0.174416	0.196519	0.197422	0.197052	0.197097	0.174552	0.197363	0.197485	0.167409	0.167897	0.216738	0.167017	0.174552	0.179315	0.176894	0.188889	0.0910455	0.175986	0.167493	0.183296	0.120218	0.161905	0.196803	0.187566	0.165541	0.199328	0.172601	0.124912	0.0926992	0.164474	0.180155	0.157316	0.180247	0.178859	0.186843	0.184745	0.167026	0.167886	0.170961	0.179022	0.150933
EPM17	0.172292	0.171344	0.172327	0.171481	0.171193	0.172592	0.172359	0.173374	0.172683	0.191902	0.192797	0.192256	0.192325	0.172569	0.192641	0.19229	0.170984	0.171664	0.210349	0.170676	0.172069	0.176345	0.173676	0.17395	0.111075	0.179	0.169085	0.17546	0.124635	0.167468	0.185458	0.182151	0.16291	0.194585	0.174344	0.158297	0.112552	0.17535	0.179238	0.159536	0.176771	0.16868	0.186947	0.178343	0.165424	0.165708	0.171556	0.178503	0.145216
EPM25	0.174502	0.164092	0.164596	0.164888	0.164001	0.174277	0.174418	0.17516	0.174493	0.203145	0.203958	0.203182	0.203855	0.174554	0.203785	0.203587	0.16421	0.164773	0.217596	0.163525	0.174279	0.176447	0.180395	0.184203	0.00873811	0.18517	0.170461	0.185035	0.126723	0.170314	0.192555	0.18977	0.165147	0.203026	0.176186	0.154874	0.0137497	0.168083	0.184911	0.156051	0.17531	0.169349	0.191738	0.186302	0.17201	0.165571	0.181725	0.184351	0.159463
EPM34	0.169741	0.143453	0.145652	0.146541	0.143072	0.169465	0.16893	0.17035	0.169808	0.199839	0.200598	0.199975	0.200498	0.169892	0.200538	0.200407	0.143847	0.143407	0.227628	0.142958	0.16909	0.16915	0.17547	0.166734	0.12707	0.167345	0.171403	0.166248	0.15613	0.178282	0.181666	0.190317	0.169819	0.198308	0.16583	0.160607	0.127898	0.171474	0.180731	0.160906	0.186941	0.162003	0.186208	0.16962	0.17251	0.165645	0.167437	0.179697	0.164126
EPM44	0.167126	0.148641	0.150693	0.150946	0.148217	0.167302	0.166617	0.168313	0.16787	0.197418	0.197998	0.197602	0.197521	0.167678	0.198014	0.19796	0.148722	0.149134	0.231628	0.147725	0.167152	0.16975	0.174478	0.175308	0.178977	0.154815	0.181658	0.175171	0.163262	0.183512	0.189843	0.195349	0.181268	0.201318	0.177434	0.17702	0.178695	0.177454	0.183593	0.154931	0.192634	0.14704	0.19303	0.177111	0.183338	0.181409	0.162158	0.183174	0.177298
EPM52	0.165025	0.186719	0.186438	0.18688	0.186927	0.164671	0.164284	0.165488	0.165016	0.202789	0.203508	0.202877	0.20346	0.164594	0.203698	0.203437	0.187193	0.187243	0.21023	0.18701	0.164485	0.181531	0.171005	0.191461	0.126568	0.189418	0.185336	0.191077	0.159655	0.168828	0.195334	0.176799	0.172095	0.182069	0.175118	0.169995	0.128693	0.183225	0.200108	0.174633	0.178943	0.18639	0.187815	0.193264	0.176698	0.172116	0.187326	0.199599	0.181382
BKP02	0.17378	0.167443	0.167537	0.167384	0.16705	0.173681	0.173672	0.174263	0.173672	0.19649	0.197283	0.196989	0.196893	0.173783	0.197234	0.197556	0.167067	0.167737	0.216451	0.166625	0.173708	0.17873	0.176698	0.188854	0.089909	0.17549	0.16756	0.18293	0.11979	0.162115	0.196243	0.187491	0.165766	0.199419	0.172357	0.125044	0.0917321	0.163814	0.179274	0.156842	0.179659	0.17862	0.186507	0.184613	0.167193	0.167234	0.170717	0.178589	0.150439
BKP10	0.167392	0.162777	0.163452	0.162797	0.162377	0.167167	0.167208	0.168025	0.167658	0.192949	0.193662	0.193229	0.193399	0.167492	0.19389	0.193013	0.161994	0.162157	0.217645	0.16181	0.167567	0.173778	0.165155	0.171249	0.137285	0.155931	0.169872	0.178471	0.142641	0.158156	0.191473	0.18522	0.161871	0.196357	0.168736	0.166006	0.13762	0.165788	0.173763	0.153749	0.191645	0.163837	0.190845	0.180418	0.167226	0.159387	0.167243	0.173479	0.166725
EPM02	0.152945	0.15974	0.160357	0.160789	0.159015	0.15267	0.152087	0.153155	0.153188	0.161304	0.162024	0.16196	0.161826	0.152966	0.162587	0.162013	0.159341	0.160209	0.218407	0.158723	0.152916	0.182231	0.163664	0.187958	0.182148	0.175417	0.181317	0.181464	0.172672	0.160428	0.19069	0.173438	0.16397	0.165781	0.160811	0.187522	0.181818	0.175505	0.19341	0.167794	0.181309	0.183907	0.18557	0.183418	0.17572	0.164	0.17733	0.193771	0.179955
BKP19	0.184895	0.145963	0.148192	0.149011	0.145188	0.185447	0.18461	0.18603	0.185438	0.212212	0.212953	0.212271	0.213007	0.184801	0.212961	0.213134	0.14565	0.145651	0.244906	0.144837	0.184876	0.162019	0.181734	0.178627	0.191817	0.145344	0.182165	0.17605	0.179444	0.196436	0.198149	0.195662	0.196281	0.20884	0.173713	0.179443	0.19061	0.184444	0.183288	0.15073	0.196061	0.162558	0.1776	0.178839	0.184658	0.195945	0.171569	0.182668	0.17842
BKP27	0.185912	0.183757	0.185028	0.18554	0.183866	0.18566	0.1854	0.186797	0.186304	0.210142	0.210917	0.210261	0.209955	0.185742	0.210423	0.210134	0.183811	0.184582	0.230234	0.183845	0.185541	0.185172	0.180138	0.182311	0.180534	0.177545	0.183364	0.173269	0.178448	0.183255	0.179103	0.174092	0.185084	0.190317	0.181665	0.174859	0.180202	0.184372	0.178247	0.177185	0.188022	0.191157	0.187011	0.174817	0.181857	0.186906	0.171341	0.177116	0.1868
BKP35	0.167383	0.162946	0.163646	0.162983	0.162496	0.167183	0.167075	0.167966	0.167449	0.193078	0.193825	0.193308	0.193377	0.167258	0.193793	0.193016	0.162314	0.162569	0.217636	0.161955	0.167308	0.1737	0.165347	0.171464	0.136798	0.156153	0.169303	0.178222	0.141932	0.157851	0.191857	0.185378	0.161707	0.196101	0.168427	0.166491	0.137132	0.165554	0.173751	0.153747	0.19095	0.163671	0.190573	0.180049	0.167217	0.159207	0.167385	0.173526	0.166591
EPM10	0.161471	0.125439	0.127815	0.12798	0.125069	0.161546	0.160738	0.16168	0.161638	0.188045	0.188937	0.188773	0.188792	0.161394	0.189099	0.189161	0.1251	0.125898	0.230446	0.124731	0.161069	0.169321	0.171458	0.174047	0.154979	0.163249	0.171972	0.169227	0.154735	0.173012	0.186079	0.190143	0.165406	0.202407	0.178652	0.174602	0.154792	0.170896	0.169257	0.155041	0.187155	0.152516	0.188032	0.171654	0.171121	0.177196	0.165304	0.168752	0.166072
EPM18	0.184946	0.172795	0.174717	0.174386	0.172025	0.184921	0.184887	0.185954	0.185212	0.205127	0.206119	0.205718	0.205267	0.185277	0.205593	0.205369	0.172985	0.172752	0.238335	0.1722	0.184976	0.160224	0.194426	0.136023	0.190906	0.164526	0.184888	0.135048	0.182583	0.198629	0.16416	0.164053	0.180367	0.165806	0.19181	0.154992	0.189449	0.18805	0.140614	0.191403	0.200599	0.18199	0.192114	0.138359	0.181378	0.196015	0.123909	0.138055	0.164363
EPM26	0.174395	0.164028	0.164765	0.164781	0.163786	0.174178	0.17442	0.175111	0.174495	0.203423	0.204476	0.203235	0.204198	0.174606	0.204047	0.203889	0.164254	0.164649	0.217911	0.163569	0.174256	0.176782	0.181086	0.184203	0.00888122	0.185564	0.17131	0.184903	0.127049	0.170177	0.192921	0.188805	0.165448	0.203013	0.176353	0.155111	0.0141127	0.169396	0.184834	0.155918	0.175934	0.169515	0.191977	0.186641	0.172172	0.166182	0.181912	0.184269	0.160298
EPM35	0.208228	0.215755	0.215629	0.213138	0.215697	0.207977	0.208344	0.20856	0.207841	0.214711	0.215241	0.214707	0.214855	0.208417	0.215097	0.214401	0.215063	0.216383	0.203475	0.215675	0.20813	0.215919	0.204501	0.208845	0.205103	0.209424	0.202995	0.211382	0.204384	0.217129	0.21959	0.199682	0.211526	0.216015	0.200136	0.202672	0.204334	0.212156	0.210904	0.211974	0.205314	0.215763	0.207027	0.213596	0.199011	0.20943	0.204274	0.210408	0.211057
EPM45_BRed	0.156147	0.1418	0.143416	0.142786	0.141579	0.156397	0.156239	0.157628	0.156838	0.183261	0.184043	0.183508	0.183776	0.156493	0.183933	0.183547	0.141626	0.141823	0.209417	0.14089	0.156743	0.187921	0.167992	0.162159	0.147513	0.156642	0.163284	0.169245	0.142117	0.160489	0.186134	0.190501	0.154839	0.198472	0.17029	0.168344	0.147075	0.161222	0.169512	0.153237	0.181837	0.155705	0.188281	0.171312	0.16335	0.172291	0.127726	0.168546	0.154838
EPM53	0.173823	0.196596	0.196814	0.1948	0.196733	0.174352	0.174494	0.174913	0.175199	0.129942	0.130294	0.129851	0.13011	0.174505	0.131327	0.13068	0.19566	0.197442	0.193224	0.196385	0.174128	0.219525	0.182853	0.212626	0.19738	0.209483	0.201735	0.20642	0.196519	0.18422	0.214228	0.189438	0.179029	0.19821	0.194408	0.205664	0.197833	0.202224	0.210914	0.20573	0.185934	0.212282	0.193605	0.207992	0.192075	0.184609	0.204315	0.210097	0.204139
BKP03	0.176994	0.157103	0.158678	0.159392	0.156794	0.177345	0.17681	0.177879	0.177161	0.196756	0.196948	0.19621	0.19706	0.176997	0.196648	0.197147	0.156847	0.157591	0.227398	0.156662	0.176947	0.181412	0.182533	0.169056	0.169603	0.140055	0.170542	0.117325	0.148269	0.17573	0.165146	0.188676	0.180199	0.199174	0.158164	0.16234	0.169068	0.170601	0.186326	0.122133	0.1946	0.168949	0.192182	0.120052	0.180985	0.178128	0.168618	0.186263	0.140145
BKP11	0.129998	0.162564	0.161471	0.161482	0.162038	0.129923	0.129366	0.130411	0.130092	0.169232	0.169662	0.169468	0.169435	0.130163	0.169619	0.169492	0.162056	0.162437	0.186091	0.162022	0.129587	0.191557	0.140736	0.176194	0.184444	0.168531	0.172783	0.176174	0.174967	0.146677	0.183728	0.156296	0.144675	0.162621	0.158254	0.182866	0.183789	0.182458	0.192374	0.180449	0.161739	0.172467	0.175311	0.178176	0.161409	0.159127	0.177672	0.191735	0.176153
EPM03	0.177267	0.157717	0.159037	0.157741	0.157093	0.177117	0.177008	0.177849	0.177708	0.193669	0.19384	0.193974	0.193668	0.177245	0.194184	0.194208	0.157287	0.157854	0.221175	0.156677	0.177295	0.172213	0.174773	0.180859	0.144132	0.159132	0.174592	0.175941	0.14	0.170565	0.192352	0.190599	0.168859	0.199227	0.167559	0.162279	0.1441	0.172353	0.180599	0.152557	0.19238	0.174412	0.18613	0.178157	0.177865	0.179158	0.176217	0.179756	0.164493
BKP20	0.125444	0.162709	0.162036	0.161428	0.162635	0.125394	0.125088	0.126531	0.125363	0.169631	0.169927	0.169733	0.169583	0.125281	0.170143	0.170016	0.162452	0.163561	0.190421	0.162218	0.125056	0.205444	0.133385	0.199468	0.181852	0.183312	0.179901	0.185944	0.170121	0.139262	0.195548	0.157658	0.149622	0.164788	0.157626	0.186402	0.181313	0.179172	0.204767	0.186747	0.167326	0.183005	0.188466	0.189104	0.159551	0.145538	0.183053	0.204918	0.181099
BKP28	0.136484	0.169582	0.169071	0.168194	0.169181	0.135884	0.135977	0.136821	0.136577	0.159106	0.159698	0.159259	0.159074	0.136125	0.159627	0.15989	0.169323	0.170368	0.195152	0.169314	0.136418	0.189092	0.138854	0.188046	0.178781	0.179076	0.179676	0.187142	0.167112	0.149142	0.189851	0.156197	0.126396	0.159503	0.154822	0.178353	0.178892	0.185025	0.189287	0.176478	0.171957	0.187771	0.17662	0.188921	0.157449	0.129155	0.175864	0.188691	0.179542
BKP36	0.158371	0.143784	0.14472	0.144252	0.143168	0.158313	0.157988	0.159531	0.158688	0.191922	0.192368	0.192151	0.192246	0.158544	0.192638	0.192236	0.143458	0.143995	0.213381	0.142728	0.158194	0.173548	0.166408	0.164123	0.157887	0.159799	0.161689	0.169419	0.139208	0.165831	0.180641	0.182354	0.154976	0.191886	0.178407	0.167495	0.157526	0.157032	0.170145	0.170995	0.186971	0.157257	0.184939	0.171802	0.162406	0.162824	0.162563	0.169681	0.157519
EPM11	0.131327	0.174627	0.174015	0.172565	0.174401	0.131626	0.131046	0.132286	0.131919	0.16526	0.165916	0.165517	0.165558	0.131566	0.1665	0.165817	0.173891	0.17528	0.185806	0.174158	0.131142	0.195768	0.136707	0.192787	0.164944	0.186622	0.174994	0.186199	0.163834	0.128324	0.189597	0.15287	0.125836	0.168506	0.15	0.179823	0.165135	0.176375	0.184133	0.176336	0.171586	0.179097	0.184439	0.189033	0.157046	0.129554	0.185566	0.184116	0.184772
EPM19	0.150017	0.130271	0.131683	0.13109	0.129702	0.150342	0.150185	0.1511	0.150733	0.187875	0.188738	0.188175	0.188044	0.150786	0.188459	0.188437	0.13025	0.130265	0.204707	0.129189	0.150486	0.185876	0.162966	0.161986	0.134923	0.166542	0.161812	0.163989	0.13568	0.163467	0.182846	0.182733	0.156075	0.191879	0.169114	0.173224	0.135081	0.161533	0.16816	0.1591	0.175344	0.145108	0.187142	0.165995	0.161627	0.164368	0.16195	0.166792	0.157447
EPM27	0.172686	0.116913	0.12054	0.12035	0.116558	0.172961	0.172077	0.173786	0.172953	0.198196	0.199177	0.198621	0.198601	0.173038	0.198942	0.199063	0.117092	0.11727	0.23612	0.116157	0.172363	0.166524	0.181187	0.160541	0.182558	0.139105	0.174334	0.157323	0.171071	0.190848	0.1841	0.194688	0.185184	0.206815	0.184538	0.175654	0.181001	0.182174	0.181627	0.156263	0.183286	0.150534	0.183452	0.160511	0.185608	0.192065	0.154965	0.180745	0.165236
EPM36_RP	0.168286	0.14996	0.152131	0.153081	0.149862	0.168637	0.167977	0.169421	0.169004	0.193396	0.194026	0.193642	0.193828	0.168537	0.194079	0.193742	0.149847	0.150631	0.229246	0.148869	0.168162	0.171993	0.181382	0.172714	0.172199	0.149809	0.176854	0.160082	0.17139	0.175505	0.184824	0.195355	0.175817	0.203468	0.178708	0.165552	0.171691	0.178765	0.182821	0.151646	0.192278	0.14968	0.190131	0.162374	0.18345	0.185298	0.165395	0.182751	0.165754
EPM46_TR1	0.24034	0.219568	0.220858	0.22019	0.219647	0.240213	0.239997	0.240214	0.24043	0.245449	0.245839	0.245688	0.245738	0.240312	0.245803	0.245742	0.219577	0.2197	0.263858	0.219446	0.24021	0.235255	0.238401	0.230308	0.232177	0.227076	0.246647	0.240819	0.220458	0.235113	0.256654	0.255543	0.239237	0.253523	0.24109	0.23295	0.232723	0.234054	0.230539	0.216556	0.256191	0.230223	0.255006	0.242802	0.247296	0.236343	0.224023	0.230036	0.234938
EPM54	0.151886	0.132159	0.133385	0.13308	0.131638	0.152011	0.152028	0.152946	0.152503	0.189182	0.189824	0.189133	0.189302	0.152507	0.189443	0.189545	0.132256	0.132026	0.205061	0.131224	0.152131	0.188209	0.164477	0.163562	0.136598	0.168237	0.164696	0.165119	0.136565	0.164945	0.183534	0.184705	0.157279	0.194151	0.170533	0.175068	0.136983	0.163058	0.169171	0.159969	0.176591	0.146767	0.188868	0.166902	0.16386	0.165456	0.163758	0.168651	0.159269
BKP04	0.173633	0.117541	0.121021	0.121135	0.117454	0.173909	0.173174	0.174892	0.173975	0.19836	0.198956	0.198585	0.198866	0.174127	0.199132	0.199127	0.117907	0.117987	0.236536	0.117035	0.173552	0.166322	0.181405	0.160696	0.182235	0.139471	0.173771	0.157174	0.17077	0.191113	0.183294	0.194966	0.185148	0.206303	0.184441	0.175517	0.180451	0.182026	0.180832	0.156272	0.182616	0.150346	0.183366	0.160094	0.185334	0.191814	0.155618	0.180586	0.165452
BKP12	0.123513	0.162919	0.16187	0.161187	0.162761	0.123163	0.122957	0.124325	0.123906	0.171483	0.171824	0.171562	0.171412	0.123525	0.171921	0.171893	0.162611	0.16291	0.179667	0.162302	0.123206	0.198781	0.138195	0.174444	0.188679	0.17444	0.179806	0.179283	0.176858	0.139152	0.187487	0.161123	0.147826	0.161144	0.166942	0.185509	0.187976	0.187236	0.191441	0.183238	0.170669	0.173578	0.187318	0.182034	0.167493	0.148432	0.176524	0.191684	0.178978
EPM04	0.141945	0.176618	0.175085	0.174529	0.176166	0.141571	0.141714	0.142205	0.141913	0.11208	0.112556	0.112414	0.111881	0.141988	0.113564	0.112871	0.175007	0.177042	0.179452	0.175874	0.141688	0.193978	0.146472	0.186849	0.167707	0.181593	0.175786	0.182039	0.159593	0.144068	0.190121	0.163472	0.120326	0.1564	0.161572	0.188676	0.167948	0.176901	0.187139	0.182378	0.162951	0.183353	0.182058	0.184065	0.16311	0.137363	0.177409	0.186338	0.179433
BKP21	0.16942	0.137582	0.140581	0.14	0.137474	0.16942	0.169186	0.170658	0.17014	0.196051	0.197073	0.196652	0.196597	0.169923	0.197015	0.197062	0.137842	0.138167	0.228417	0.137051	0.169145	0.181931	0.174504	0.176829	0.164648	0.171304	0.180199	0.17454	0.162946	0.179839	0.188024	0.200252	0.178202	0.21016	0.180305	0.176016	0.164505	0.179308	0.182986	0.16417	0.188441	0.153722	0.191144	0.176949	0.179279	0.182802	0.185921	0.182639	0.165339
BKP29	0.135397	0.188326	0.187305	0.187588	0.188474	0.134939	0.134838	0.136111	0.135716	0.176567	0.177092	0.176725	0.176802	0.134929	0.177337	0.176669	0.188285	0.188539	0.197048	0.188153	0.13476	0.199661	0.147085	0.196742	0.179086	0.185065	0.178896	0.180988	0.175272	0.133685	0.185645	0.142232	0.143539	0.159174	0.163392	0.184794	0.178679	0.178456	0.197617	0.183429	0.180582	0.190303	0.192166	0.183456	0.162972	0.144339	0.189163	0.196488	0.185574
BKP37	0.168066	0.162104	0.162584	0.162224	0.161579	0.167716	0.167757	0.168623	0.168207	0.194134	0.194833	0.19429	0.194585	0.167991	0.194901	0.194173	0.161447	0.161775	0.218864	0.161188	0.167908	0.17479	0.165306	0.172032	0.138285	0.15637	0.168485	0.177687	0.142713	0.159213	0.191534	0.186087	0.162716	0.197299	0.168835	0.166458	0.138144	0.166265	0.173276	0.153991	0.191949	0.163478	0.191082	0.179896	0.167768	0.159875	0.167284	0.173006	0.165722
EPM20	0.16172	0.125902	0.128181	0.128344	0.125583	0.16197	0.161011	0.162004	0.161962	0.187751	0.188658	0.188554	0.188573	0.161668	0.188855	0.188842	0.125313	0.126263	0.230415	0.125069	0.161343	0.169734	0.171677	0.17441	0.155151	0.163674	0.171974	0.16973	0.154815	0.173165	0.186085	0.190376	0.165456	0.202191	0.178455	0.175132	0.154864	0.170847	0.169131	0.155071	0.18673	0.152252	0.18829	0.172136	0.170896	0.176949	0.165872	0.168728	0.166198
EPM29	0.150992	0.143524	0.144463	0.143716	0.143577	0.151117	0.150659	0.152554	0.15191	0.186299	0.186837	0.186524	0.186267	0.151405	0.187136	0.186688	0.143649	0.143744	0.211146	0.142785	0.151187	0.186636	0.171094	0.180338	0.165313	0.168314	0.175029	0.175167	0.163663	0.16583	0.188694	0.182707	0.163333	0.196816	0.180252	0.176862	0.164201	0.174471	0.185727	0.169653	0.174135	0.159579	0.1847	0.177946	0.176109	0.170748	0.165713	0.186428	0.164288
EPM36_LGP	0.189124	0.173711	0.175542	0.176503	0.173467	0.188598	0.188764	0.189655	0.189264	0.209351	0.210007	0.209594	0.209504	0.18878	0.210242	0.209203	0.174001	0.174466	0.240283	0.172966	0.18888	0.14852	0.190696	0.137081	0.182659	0.158752	0.181918	0.155351	0.176416	0.191204	0.169889	0.159301	0.18198	0.165975	0.173476	0.141996	0.181727	0.184199	0.152881	0.167347	0.197372	0.181252	0.190632	0.15889	0.175051	0.185676	0.119953	0.150322	0.167856
EPM47	0.186509	0.152178	0.154757	0.155712	0.15157	0.186475	0.185763	0.187293	0.187102	0.214544	0.214951	0.214631	0.214738	0.186515	0.215144	0.214717	0.152527	0.152244	0.249435	0.151354	0.186691	0.164216	0.183325	0.177652	0.197881	0.15233	0.184811	0.177079	0.181014	0.199879	0.194499	0.196541	0.197158	0.206155	0.179478	0.184611	0.196363	0.184154	0.183499	0.150685	0.204164	0.1605	0.188604	0.179959	0.183022	0.198758	0.168167	0.183018	0.185375
EPM55	0.177414	0.207224	0.205949	0.203187	0.20742	0.176686	0.177406	0.177924	0.176928	0.209312	0.20996	0.209984	0.210006	0.17761	0.210513	0.209958	0.207478	0.207701	0.13743	0.207248	0.177594	0.226362	0.183434	0.213288	0.193681	0.214494	0.204715	0.215596	0.190997	0.187107	0.217043	0.18972	0.188433	0.209266	0.19332	0.207632	0.194911	0.202007	0.216368	0.207097	0.191507	0.21524	0.210557	0.217471	0.189391	0.188396	0.20513	0.216415	0.210091
BKP05	0.170126	0.194986	0.194844	0.195316	0.195132	0.1699	0.16964	0.170612	0.17057	0.201264	0.200993	0.201023	0.201169	0.169851	0.20126	0.201355	0.195018	0.195887	0.221244	0.194987	0.169616	0.189789	0.175123	0.184893	0.191242	0.192159	0.182651	0.183242	0.18819	0.1788	0.176497	0.156715	0.183997	0.165905	0.175929	0.178445	0.190243	0.185784	0.177318	0.193146	0.162619	0.196459	0.175894	0.185143	0.182271	0.184208	0.179649	0.175249	0.19327
BKP13	0.17342	0.116892	0.120426	0.120324	0.116574	0.173695	0.172812	0.174327	0.173686	0.197923	0.198677	0.198157	0.198402	0.173747	0.198642	0.198713	0.117101	0.117079	0.236725	0.116112	0.173372	0.165685	0.181395	0.160156	0.182105	0.138598	0.174767	0.156389	0.170856	0.191535	0.183649	0.195347	0.184837	0.207412	0.184407	0.175509	0.180124	0.182172	0.181122	0.156006	0.183259	0.150629	0.183283	0.159829	0.185651	0.192065	0.155607	0.180668	0.165129
EPM05_RYP	0.184917	0.150123	0.152696	0.15339	0.149474	0.184892	0.184083	0.185624	0.185433	0.212492	0.213393	0.212914	0.21291	0.185123	0.213376	0.213011	0.150438	0.150166	0.24796	0.149008	0.185073	0.163224	0.181588	0.17711	0.196545	0.150734	0.182379	0.175961	0.180025	0.198445	0.193695	0.195592	0.195784	0.205557	0.178357	0.183838	0.195116	0.182236	0.182732	0.14911	0.20252	0.159275	0.18716	0.178701	0.181554	0.197052	0.166424	0.18169	0.18461
BKP22	0.221358	0.197251	0.198014	0.198296	0.197506	0.221155	0.220966	0.222352	0.221957	0.213893	0.213678	0.213874	0.214242	0.221745	0.213722	0.213835	0.197221	0.197755	0.237754	0.196961	0.221378	0.225709	0.218596	0.21422	0.209972	0.210833	0.225893	0.219395	0.201014	0.222129	0.230931	0.236037	0.211909	0.245287	0.220158	0.213681	0.21056	0.212146	0.225329	0.210071	0.228338	0.209924	0.228493	0.220657	0.217924	0.218637	0.201294	0.224066	0.213896
BKP30	0.155145	0.186907	0.186732	0.186757	0.186879	0.154819	0.154887	0.156281	0.155387	0.179731	0.180084	0.180127	0.179617	0.155467	0.180437	0.179808	0.186816	0.187418	0.198802	0.18671	0.154958	0.197042	0.14879	0.191246	0.182814	0.188134	0.178134	0.187544	0.18321	0.154566	0.189616	0.151671	0.145099	0.161134	0.160253	0.186812	0.182534	0.177651	0.199517	0.182895	0.174645	0.192084	0.182258	0.190103	0.162634	0.154219	0.184528	0.19838	0.18678
BKP38	0.152731	0.144563	0.14526	0.145473	0.144216	0.152781	0.152224	0.153965	0.152974	0.189972	0.190514	0.190425	0.19081	0.152852	0.19081	0.190911	0.144637	0.144477	0.212389	0.143851	0.152477	0.173609	0.158516	0.165036	0.145305	0.161317	0.165607	0.170971	0.138665	0.159327	0.183553	0.181362	0.16008	0.190408	0.16957	0.164175	0.145484	0.16077	0.16484	0.159504	0.185483	0.157426	0.18789	0.173194	0.162668	0.163153	0.168746	0.164809	0.161993
EPM13	0.131334	0.174485	0.173874	0.172349	0.17406	0.131533	0.131003	0.132393	0.131826	0.165493	0.1661	0.165675	0.165642	0.131572	0.166683	0.166	0.1735	0.174838	0.18594	0.173892	0.131273	0.196079	0.136889	0.192972	0.164503	0.187431	0.174778	0.186484	0.163616	0.128031	0.189329	0.153278	0.125892	0.168969	0.150257	0.179982	0.164819	0.175908	0.184548	0.17637	0.171325	0.179056	0.184097	0.189169	0.157204	0.12931	0.18605	0.184501	0.184731
EPM22	0.173222	0.166667	0.166867	0.166658	0.1662	0.173072	0.173113	0.173504	0.173063	0.196225	0.197126	0.196757	0.196752	0.173274	0.197193	0.197339	0.166267	0.166917	0.215909	0.1658	0.172974	0.177431	0.175858	0.187581	0.0894881	0.174452	0.165342	0.182633	0.119024	0.161521	0.196264	0.186636	0.165068	0.199087	0.171524	0.12408	0.0913382	0.163041	0.178675	0.156335	0.179836	0.177556	0.18566	0.184236	0.166225	0.167067	0.169736	0.177279	0.149484
EPM30	0.167168	0.149131	0.151134	0.151511	0.148782	0.167294	0.166734	0.168381	0.167887	0.197819	0.198516	0.198054	0.197898	0.16762	0.19828	0.198311	0.149186	0.149474	0.231862	0.148189	0.167235	0.17018	0.17505	0.175755	0.179549	0.155389	0.18183	0.175702	0.163868	0.183825	0.190434	0.195967	0.182008	0.201942	0.177588	0.177829	0.179293	0.178129	0.184276	0.155213	0.193141	0.147152	0.193533	0.177553	0.183591	0.18148	0.162785	0.183547	0.177427
EPM37	0.180767	0.166206	0.167087	0.167687	0.165863	0.181194	0.180407	0.182103	0.181711	0.207534	0.20786	0.207655	0.207988	0.181248	0.207902	0.20768	0.166382	0.165819	0.22793	0.165394	0.180947	0.164519	0.178257	0.153473	0.170281	0.131958	0.172118	0.124434	0.170821	0.170806	0.154121	0.174878	0.181658	0.186189	0.170275	0.152373	0.168165	0.174857	0.157075	0.158789	0.194857	0.168536	0.192739	0.127286	0.165343	0.183879	0.157466	0.156495	0.147595
EPM48	0.169902	0.16584	0.165645	0.166007	0.165389	0.169543	0.169268	0.17051	0.169968	0.193405	0.194379	0.193785	0.194256	0.169803	0.194698	0.194421	0.165706	0.166231	0.205853	0.165297	0.169828	0.189986	0.1667	0.179855	0.129895	0.173008	0.167143	0.180671	0.133727	0.170236	0.194731	0.187393	0.165073	0.200789	0.175461	0.164281	0.130929	0.168861	0.179427	0.159724	0.181632	0.165633	0.187837	0.182229	0.167151	0.172173	0.165831	0.178936	0.15392
EPM56	0.173694	0.197105	0.196914	0.195195	0.197141	0.174375	0.17429	0.174962	0.175198	0.129932	0.130386	0.129835	0.130069	0.174494	0.131313	0.130647	0.196192	0.197681	0.193071	0.196818	0.17415	0.219887	0.182561	0.212406	0.197663	0.209333	0.201708	0.206385	0.196025	0.184495	0.213754	0.188923	0.178849	0.197503	0.194853	0.205507	0.197955	0.202087	0.211103	0.206223	0.185654	0.211984	0.193385	0.207966	0.191515	0.185188	0.204171	0.210201	0.204804
BKP06	0.171001	0.196345	0.196233	0.196958	0.19634	0.170598	0.170262	0.171387	0.171269	0.201747	0.201451	0.201607	0.201541	0.170565	0.201763	0.201803	0.196301	0.197176	0.222046	0.196295	0.170422	0.190141	0.17561	0.185265	0.192261	0.193188	0.183707	0.184105	0.188599	0.180181	0.177354	0.15781	0.184584	0.166505	0.177225	0.179328	0.191685	0.186962	0.17842	0.194031	0.163409	0.196785	0.176992	0.186218	0.183485	0.185613	0.180358	0.176209	0.19443
BKP14	0.181025	0.166642	0.168472	0.169085	0.166315	0.180723	0.180965	0.182336	0.181467	0.209389	0.210151	0.209557	0.209428	0.181004	0.209985	0.209381	0.166491	0.166574	0.233656	0.16603	0.180602	0.186337	0.174565	0.176469	0.170333	0.164958	0.18007	0.172045	0.170393	0.180465	0.186802	0.184919	0.178812	0.199173	0.180628	0.174807	0.169982	0.174888	0.18298	0.16649	0.206473	0.183199	0.193634	0.173937	0.179654	0.178731	0.17054	0.183128	0.174673
EPM05_RP	0.149935	0.130039	0.131551	0.130984	0.12952	0.150135	0.149853	0.150868	0.150601	0.18844	0.189154	0.188591	0.188609	0.150554	0.188975	0.188852	0.130019	0.130133	0.204596	0.129008	0.15013	0.186821	0.163183	0.162253	0.13569	0.167058	0.163053	0.164482	0.135673	0.163909	0.183215	0.183549	0.156292	0.192374	0.169555	0.173866	0.135998	0.16175	0.16854	0.158966	0.175234	0.145879	0.187484	0.166591	0.162544	0.164584	0.162267	0.16736	0.15814
BKP23	0.131562	0.176201	0.175331	0.174304	0.176274	0.131261	0.131004	0.132525	0.131705	0.181476	0.182083	0.181556	0.181866	0.131426	0.181773	0.181638	0.176214	0.176994	0.18614	0.176006	0.130893	0.192135	0.140221	0.195123	0.181558	0.184109	0.174962	0.184786	0.172416	0.13483	0.189283	0.153925	0.132319	0.167805	0.160119	0.18821	0.180977	0.171043	0.195175	0.184054	0.18257	0.183206	0.177452	0.187291	0.150497	0.134981	0.180752	0.194516	0.187148
BKP31	0.168651	0.13496	0.137221	0.138573	0.134727	0.168977	0.168768	0.170141	0.169572	0.195265	0.195908	0.195397	0.195845	0.168978	0.19581	0.195682	0.135415	0.135211	0.228246	0.134398	0.168903	0.186696	0.168589	0.17217	0.166767	0.1666	0.179373	0.170219	0.163528	0.189067	0.186878	0.194299	0.180024	0.200807	0.182362	0.182068	0.16727	0.177579	0.180569	0.167257	0.185101	0.159167	0.193338	0.172812	0.186248	0.182882	0.165223	0.180525	0.172909
BKP39	0.169996	0.195489	0.19534	0.195985	0.19556	0.169771	0.169536	0.170456	0.170339	0.201649	0.20143	0.201283	0.201455	0.169721	0.201585	0.20164	0.195536	0.196375	0.221391	0.195541	0.169596	0.189953	0.174836	0.185006	0.190945	0.192983	0.182758	0.183549	0.188247	0.179458	0.17658	0.156785	0.184303	0.165145	0.175901	0.178381	0.190415	0.186419	0.177232	0.193493	0.162895	0.196094	0.176058	0.185589	0.182278	0.184079	0.179801	0.174784	0.193263
EPM14	0.166658	0.145816	0.147948	0.149107	0.145625	0.166709	0.166097	0.168023	0.167404	0.198581	0.19934	0.198691	0.198585	0.166809	0.198902	0.19926	0.146426	0.146176	0.238963	0.145031	0.166558	0.181623	0.184962	0.172936	0.184228	0.148598	0.186349	0.17622	0.164911	0.189634	0.191407	0.199355	0.184872	0.207775	0.176068	0.180897	0.183997	0.186976	0.189145	0.152317	0.192576	0.16121	0.1946	0.178889	0.18491	0.197865	0.16085	0.188115	0.173272
EPM23_1	0.166941	0.16201	0.162732	0.162072	0.161486	0.166791	0.166658	0.167648	0.167132	0.192673	0.193519	0.193027	0.193197	0.167016	0.193487	0.192736	0.161354	0.161556	0.217695	0.161045	0.166966	0.173019	0.164607	0.170439	0.136575	0.155602	0.168291	0.177547	0.141621	0.158373	0.191036	0.184884	0.161057	0.195083	0.167933	0.164906	0.136734	0.165189	0.172635	0.153196	0.191125	0.162133	0.189904	0.179896	0.166283	0.159359	0.166267	0.172121	0.1664
EPM31	0.174192	0.162235	0.163695	0.164729	0.161984	0.173739	0.173303	0.175431	0.174359	0.203863	0.204429	0.203927	0.204441	0.174244	0.204492	0.204207	0.162371	0.162687	0.226779	0.161464	0.174018	0.187348	0.180116	0.173714	0.169108	0.157758	0.183684	0.175419	0.155946	0.183225	0.196007	0.193375	0.174098	0.204309	0.174413	0.179031	0.168236	0.179971	0.186463	0.147249	0.188608	0.169639	0.189428	0.177913	0.186366	0.180698	0.172606	0.185569	0.178157
EPM38	0.187833	0.153895	0.155917	0.156552	0.153695	0.187682	0.18717	0.188743	0.188677	0.217693	0.218051	0.217818	0.217754	0.188015	0.218333	0.218089	0.154225	0.153881	0.25049	0.15285	0.187739	0.160293	0.1837	0.180404	0.197677	0.155879	0.1846	0.1832	0.180165	0.199376	0.196834	0.2012	0.196812	0.207234	0.178598	0.188701	0.195981	0.182667	0.190804	0.15328	0.208681	0.155219	0.187446	0.1853	0.189938	0.199829	0.17056	0.190666	0.184598
EPM49	0.18121	0.146229	0.148281	0.150063	0.145806	0.181711	0.180775	0.182544	0.182228	0.216354	0.216935	0.216628	0.216801	0.18129	0.216765	0.216874	0.14673	0.145954	0.245864	0.14529	0.18124	0.161587	0.183526	0.179613	0.196144	0.149016	0.184699	0.183312	0.178443	0.191232	0.193017	0.199628	0.204096	0.208084	0.174101	0.181155	0.195562	0.18367	0.188441	0.140002	0.203441	0.159586	0.190912	0.186652	0.189329	0.198022	0.172048	0.188186	0.182195
EPM57	0.163042	0.185931	0.185374	0.185505	0.185928	0.162966	0.162389	0.163561	0.163167	0.201293	0.202157	0.201455	0.20208	0.162672	0.202322	0.201912	0.186217	0.186406	0.208088	0.18606	0.162413	0.180693	0.170124	0.190534	0.124705	0.189183	0.183826	0.189532	0.159527	0.167279	0.194696	0.174463	0.171007	0.180288	0.174087	0.16838	0.126609	0.181976	0.20054	0.173625	0.177192	0.185372	0.186066	0.191847	0.176138	0.169837	0.186675	0.199147	0.180111
BKP07	0.166658	0.148537	0.149811	0.150481	0.148272	0.166057	0.166099	0.167468	0.167001	0.189974	0.190367	0.189926	0.190438	0.166458	0.190689	0.190715	0.148575	0.148896	0.221902	0.148099	0.166132	0.185414	0.163294	0.172465	0.149677	0.161706	0.163505	0.17083	0.146046	0.159712	0.185524	0.184412	0.160851	0.196194	0.174268	0.159218	0.149807	0.154042	0.178733	0.167778	0.192813	0.168459	0.189803	0.172898	0.165847	0.165002	0.163846	0.179254	0.154523
BKP15	0.122876	0.162369	0.161093	0.160613	0.162195	0.122445	0.122295	0.123713	0.123344	0.171156	0.171338	0.171193	0.171035	0.122963	0.171552	0.171566	0.161779	0.162317	0.179238	0.161653	0.122563	0.197864	0.137953	0.174702	0.188948	0.174062	0.179051	0.178285	0.176889	0.13896	0.18598	0.160021	0.147181	0.161018	0.166149	0.185286	0.188445	0.186076	0.190909	0.182837	0.169976	0.172669	0.186959	0.181114	0.167334	0.147611	0.17653	0.191551	0.178106
EPM06	0.179786	0.165172	0.166315	0.166466	0.164822	0.180361	0.179602	0.181068	0.180702	0.207052	0.207537	0.207323	0.207454	0.18024	0.207659	0.207198	0.165114	0.164775	0.227041	0.164079	0.18004	0.16502	0.177506	0.153174	0.169979	0.131062	0.170691	0.123156	0.170298	0.170026	0.154155	0.174663	0.181233	0.185797	0.168779	0.15187	0.167768	0.174248	0.157065	0.158139	0.194739	0.167414	0.192341	0.126635	0.164729	0.183237	0.156648	0.156172	0.146427
BKP24	0.137464	0.174093	0.173545	0.172927	0.173515	0.137389	0.137282	0.138251	0.137908	0.178102	0.178444	0.178446	0.17853	0.137481	0.178738	0.178781	0.173255	0.174086	0.184308	0.173799	0.137255	0.201886	0.14251	0.193517	0.180807	0.187607	0.176341	0.189583	0.16855	0.135356	0.191998	0.153053	0.141526	0.160363	0.161689	0.184945	0.179751	0.177662	0.192083	0.185716	0.169438	0.186312	0.182727	0.191521	0.154234	0.13977	0.188077	0.191678	0.179398
EPM23_2	0.167032	0.161554	0.162508	0.161575	0.161205	0.166883	0.166899	0.167739	0.167199	0.192531	0.193176	0.192835	0.193054	0.167008	0.193294	0.192519	0.160848	0.161299	0.21712	0.160589	0.167107	0.173218	0.16495	0.170705	0.136203	0.155297	0.168207	0.177935	0.141697	0.157592	0.191054	0.184769	0.161375	0.196023	0.167899	0.165298	0.136237	0.16493	0.17319	0.153142	0.191234	0.162579	0.190414	0.179984	0.1668	0.158879	0.166683	0.172737	0.165816
EPM32	0.166365	0.145606	0.147603	0.148839	0.145232	0.166307	0.165679	0.167479	0.166884	0.198677	0.199285	0.198837	0.198782	0.16639	0.199124	0.199356	0.146083	0.145868	0.239043	0.144765	0.165938	0.181034	0.183761	0.173219	0.183425	0.148672	0.1865	0.1763	0.165122	0.189206	0.190933	0.198906	0.18432	0.207559	0.175704	0.180446	0.183068	0.186885	0.189485	0.15239	0.191448	0.160361	0.19389	0.178818	0.18455	0.197735	0.160961	0.188745	0.172522
EPM39	0.179986	0.158542	0.160225	0.161629	0.158222	0.180188	0.179345	0.181281	0.180659	0.210996	0.211868	0.211486	0.21175	0.17999	0.211978	0.211495	0.158324	0.158666	0.24564	0.157708	0.180208	0.166268	0.187775	0.189151	0.18804	0.164364	0.190283	0.194526	0.182566	0.195432	0.206634	0.200745	0.190752	0.211489	0.184882	0.189373	0.186324	0.182408	0.185027	0.157632	0.20777	0.163562	0.204579	0.196209	0.191258	0.198066	0.177891	0.18458	0.194098
EPM50	0.241089	0.2207	0.221657	0.221145	0.220601	0.241013	0.240797	0.240861	0.241204	0.246206	0.246762	0.246317	0.246572	0.240883	0.24661	0.246523	0.220734	0.220708	0.264209	0.220477	0.240845	0.235733	0.239308	0.231109	0.233154	0.227268	0.246715	0.241251	0.22128	0.235807	0.257185	0.255204	0.239963	0.253673	0.241483	0.23352	0.233442	0.233422	0.23046	0.217351	0.256763	0.230736	0.255128	0.242966	0.247032	0.237124	0.224272	0.230126	0.235633
EPM58	0.16021	0.154507	0.155293	0.155059	0.154033	0.16006	0.160052	0.161094	0.160577	0.191637	0.191932	0.191766	0.191961	0.160108	0.191951	0.191676	0.154227	0.154385	0.218059	0.153717	0.160033	0.180588	0.159475	0.171291	0.148269	0.166416	0.167743	0.172735	0.136868	0.154791	0.188657	0.183079	0.160129	0.191583	0.164239	0.167829	0.149031	0.164458	0.173635	0.146536	0.191322	0.159715	0.187733	0.175167	0.161148	0.165414	0.166475	0.173269	0.163154
BKP08	0.177709	0.163646	0.165097	0.163339	0.163044	0.177743	0.177533	0.178577	0.177784	0.189668	0.190554	0.189846	0.190493	0.177495	0.19076	0.190149	0.162886	0.163144	0.222465	0.162501	0.177395	0.173307	0.179731	0.171429	0.159267	0.150228	0.173344	0.16774	0.160493	0.180281	0.187909	0.18894	0.179267	0.202918	0.171393	0.167564	0.158303	0.174619	0.173747	0.152333	0.190306	0.161128	0.186409	0.170505	0.169504	0.17954	0.168207	0.173404	0.168612
BKP16	0.187321	0.140543	0.14259	0.1443	0.139692	0.187547	0.186784	0.188834	0.187839	0.21669	0.21687	0.216613	0.216987	0.187327	0.216926	0.217061	0.140551	0.140361	0.24359	0.139182	0.187051	0.169256	0.186738	0.170859	0.198054	0.152104	0.18455	0.174454	0.187769	0.204336	0.190571	0.197737	0.198386	0.206184	0.184267	0.18502	0.19666	0.18802	0.178648	0.159504	0.205387	0.149029	0.18557	0.176687	0.194679	0.19993	0.171055	0.178238	0.181408
EPM07	0.143774	0.164139	0.164826	0.163283	0.16414	0.143624	0.143093	0.144335	0.143967	0.179438	0.180367	0.180008	0.180327	0.143892	0.180618	0.180401	0.164607	0.164919	0.192435	0.163348	0.143443	0.191963	0.15993	0.178828	0.178087	0.167493	0.177779	0.182618	0.16398	0.153453	0.193101	0.169582	0.150288	0.184224	0.16434	0.184428	0.177281	0.181102	0.190454	0.17606	0.171131	0.180875	0.184512	0.185131	0.156086	0.162745	0.168829	0.189968	0.174883
BKP25	0.129668	0.160824	0.160197	0.159796	0.161	0.129418	0.129062	0.130503	0.129711	0.171826	0.172417	0.172439	0.172481	0.129631	0.173073	0.172427	0.160593	0.16152	0.188914	0.160609	0.129332	0.193927	0.144402	0.180329	0.184099	0.172928	0.17827	0.176317	0.16977	0.134546	0.186335	0.15259	0.146705	0.162597	0.153225	0.179577	0.183045	0.181841	0.199387	0.176278	0.172224	0.18295	0.182273	0.179139	0.16048	0.150993	0.183966	0.199569	0.171753
BKP33	0.161701	0.136544	0.13871	0.138214	0.136247	0.162001	0.161818	0.162961	0.162444	0.18765	0.188633	0.188027	0.188222	0.162325	0.188554	0.188591	0.136747	0.136981	0.221033	0.135933	0.161649	0.178676	0.164851	0.171475	0.167636	0.160696	0.173899	0.172856	0.15912	0.178021	0.190821	0.18614	0.178622	0.200835	0.170929	0.178277	0.167527	0.171712	0.183618	0.16161	0.194382	0.163572	0.183337	0.175097	0.173082	0.171241	0.164541	0.18298	0.169331
EPM16	0.172465	0.14879	0.15034	0.150627	0.148064	0.17254	0.172306	0.173676	0.172932	0.197399	0.198054	0.197935	0.197895	0.172567	0.198674	0.198117	0.148863	0.148804	0.228479	0.147773	0.172391	0.167651	0.172472	0.176963	0.160954	0.162054	0.178058	0.176928	0.154536	0.169983	0.192436	0.19187	0.169895	0.203663	0.170231	0.174616	0.160844	0.173638	0.174112	0.14259	0.196088	0.154526	0.193551	0.179443	0.165034	0.175733	0.1732	0.173145	0.17117
EPM24	0.172523	0.121527	0.124573	0.123628	0.121108	0.172999	0.172239	0.173549	0.17274	0.199328	0.200236	0.199789	0.20001	0.173226	0.200201	0.200196	0.12171	0.121909	0.236224	0.121071	0.172375	0.166524	0.181389	0.157222	0.17481	0.143577	0.164527	0.15395	0.165161	0.188814	0.181646	0.191817	0.182734	0.201007	0.182853	0.171155	0.172573	0.178825	0.173948	0.15845	0.182563	0.148946	0.182778	0.157506	0.181139	0.189121	0.152926	0.173723	0.162781
EPM33	0.169554	0.142864	0.145394	0.146	0.14256	0.169504	0.168745	0.170163	0.169771	0.199774	0.200196	0.199749	0.200482	0.169705	0.200597	0.200216	0.143208	0.143144	0.227236	0.142288	0.169029	0.168668	0.175679	0.166692	0.126917	0.167461	0.171299	0.16634	0.15598	0.178941	0.181558	0.19104	0.169398	0.198978	0.165931	0.160755	0.127701	0.170958	0.181185	0.160172	0.187345	0.161545	0.18631	0.169634	0.17227	0.16517	0.166943	0.180163	0.163777
EPM43	0.168513	0.146096	0.147714	0.148979	0.145841	0.168037	0.167979	0.169048	0.16848	0.196836	0.197641	0.19717	0.197316	0.168088	0.19722	0.197704	0.146321	0.146424	0.238836	0.145324	0.168004	0.168536	0.172615	0.183877	0.173283	0.153931	0.183158	0.174003	0.164249	0.181	0.191414	0.199784	0.174663	0.203821	0.174266	0.177319	0.172942	0.182713	0.183639	0.154437	0.195549	0.154747	0.192331	0.175918	0.175885	0.184611	0.167027	0.183597	0.176514
EPM51	0.180432	0.161139	0.161946	0.163612	0.160738	0.180758	0.180096	0.181342	0.1812	0.203885	0.204273	0.20415	0.204422	0.180787	0.204387	0.204479	0.160897	0.160831	0.233844	0.160445	0.180536	0.164576	0.17646	0.151787	0.176553	0.13529	0.175338	0.156063	0.164415	0.181772	0.181241	0.198499	0.183718	0.204422	0.183863	0.180303	0.175006	0.173301	0.187898	0.152228	0.195235	0.15552	0.194092	0.158381	0.183327	0.182303	0.176815	0.186684	0.163042
BKP01	0.160251	0.147613	0.148504	0.148454	0.14709	0.160577	0.160243	0.161386	0.160168	0.19824	0.198609	0.198374	0.19862	0.1605	0.198976	0.198606	0.147018	0.147776	0.213019	0.146606	0.160349	0.184684	0.157156	0.166449	0.157005	0.159979	0.164076	0.163285	0.142861	0.151746	0.180253	0.184684	0.165164	0.193783	0.169975	0.16109	0.156751	0.162377	0.16549	0.153404	0.188578	0.157579	0.187198	0.165049	0.16935	0.154411	0.167244	0.16458	0.149553
BKP09	0.173738	0.1172	0.120376	0.120512	0.116726	0.174013	0.173179	0.174821	0.173829	0.199053	0.199849	0.199403	0.199559	0.174216	0.199824	0.199694	0.117184	0.117207	0.237307	0.116238	0.173565	0.165767	0.181675	0.159997	0.182285	0.139463	0.174494	0.156835	0.171937	0.191754	0.183366	0.195351	0.185888	0.20755	0.184991	0.175069	0.180602	0.182469	0.180643	0.15642	0.183669	0.150751	0.183919	0.160324	0.18546	0.192501	0.155231	0.180043	0.164951
BKP17	0.173449	0.157251	0.158315	0.159744	0.156767	0.17355	0.173391	0.174661	0.173867	0.190585	0.191382	0.190779	0.190431	0.173301	0.191443	0.191035	0.157079	0.15685	0.221639	0.156424	0.173652	0.176276	0.174255	0.174591	0.157148	0.164102	0.17688	0.177291	0.146745	0.16966	0.189061	0.198585	0.170659	0.206751	0.167513	0.174252	0.156919	0.163064	0.181172	0.149805	0.200325	0.171564	0.191407	0.179895	0.178911	0.171419	0.176309	0.180936	0.168111
BKP42	0.174296	0.158369	0.159559	0.16087	0.157933	0.174321	0.174002	0.175512	0.174732	0.19152	0.192312	0.191523	0.191451	0.174063	0.19217	0.192013	0.158481	0.157936	0.222407	0.157463	0.174482	0.17773	0.175805	0.175823	0.158222	0.165043	0.178514	0.177952	0.14768	0.17084	0.190047	0.199308	0.171766	0.207135	0.16776	0.175509	0.158161	0.164433	0.182536	0.15049	0.20074	0.172199	0.192425	0.180669	0.179846	0.172226	0.177724	0.182184	0.168857
KS25	0.205303	0.223654	0.223735	0.220998	0.223595	0.205049	0.205191	0.205272	0.205699	0.190804	0.19092	0.190664	0.190623	0.205518	0.191916	0.190818	0.223089	0.224315	0.211833	0.223419	0.205406	0.243135	0.220119	0.237917	0.22126	0.236779	0.242452	0.239269	0.219172	0.206532	0.242083	0.2357	0.196475	0.224874	0.228121	0.235955	0.222307	0.230546	0.23351	0.233959	0.237339	0.235738	0.24686	0.240855	0.234503	0.201998	0.233325	0.232999	0.228583
KS33	0.154977	0.18758	0.186851	0.187146	0.187293	0.154128	0.154307	0.155368	0.155325	0.149033	0.149315	0.148867	0.148849	0.154838	0.149852	0.149753	0.187079	0.18766	0.195223	0.186971	0.154132	0.20097	0.163083	0.19475	0.183519	0.189689	0.192743	0.191761	0.172098	0.157365	0.199938	0.177912	0.146691	0.179795	0.165043	0.194376	0.184475	0.191625	0.197349	0.185735	0.180261	0.191597	0.190774	0.193532	0.176933	0.156282	0.190267	0.198071	0.18782
KS41	0.165898	0.173597	0.173703	0.173017	0.172929	0.165213	0.165163	0.166472	0.165594	0.188801	0.189239	0.189114	0.18933	0.165576	0.189774	0.189246	0.173477	0.173852	0.208473	0.173038	0.165171	0.191245	0.17784	0.199878	0.158183	0.185773	0.184551	0.192736	0.162093	0.157282	0.191	0.188638	0.165018	0.195742	0.170306	0.179781	0.158604	0.179048	0.197177	0.172432	0.179254	0.179693	0.192492	0.194467	0.166988	0.166303	0.193093	0.197032	0.175156
BKP50	0.177495	0.170462	0.171266	0.170206	0.170159	0.177369	0.177562	0.177997	0.177839	0.19485	0.195672	0.195159	0.195396	0.177599	0.195447	0.195511	0.169948	0.170126	0.219571	0.16946	0.177624	0.183935	0.164991	0.176212	0.152961	0.173292	0.175014	0.173561	0.139003	0.167627	0.190148	0.192625	0.162202	0.201253	0.176065	0.170941	0.153411	0.169569	0.175899	0.170222	0.19715	0.175497	0.191931	0.17543	0.169361	0.168157	0.167307	0.175263	0.162535
BKP57	0.167404	0.15004	0.151246	0.152117	0.149647	0.166952	0.166868	0.168217	0.167773	0.191096	0.191467	0.191231	0.191673	0.16717	0.19184	0.191841	0.149952	0.149831	0.222024	0.149373	0.166876	0.185989	0.164423	0.174172	0.150755	0.162887	0.166423	0.172235	0.147703	0.160717	0.18668	0.184992	0.160986	0.197829	0.174543	0.161062	0.150786	0.155041	0.179908	0.169346	0.193598	0.168796	0.191081	0.174271	0.167095	0.165852	0.164254	0.180475	0.155559
BKP65	0.17128	0.185295	0.185002	0.186554	0.185468	0.171121	0.17102	0.172318	0.171774	0.201827	0.202338	0.202156	0.201657	0.171558	0.202403	0.201993	0.185481	0.185955	0.220979	0.184972	0.171005	0.184217	0.170746	0.167078	0.180278	0.171206	0.178712	0.173564	0.171495	0.169192	0.183871	0.174061	0.171972	0.180773	0.174766	0.177466	0.179292	0.175242	0.173413	0.181452	0.179239	0.182831	0.18568	0.175427	0.17754	0.168252	0.170368	0.172291	0.178634
BKP73	0.1806	0.187903	0.18899	0.189488	0.187774	0.18055	0.18039	0.181738	0.180968	0.208833	0.209344	0.209052	0.208659	0.180771	0.208961	0.208759	0.188054	0.188333	0.233825	0.187881	0.180278	0.18776	0.17558	0.174663	0.182612	0.182796	0.18321	0.174738	0.184094	0.181541	0.184161	0.178	0.178634	0.18643	0.181772	0.177901	0.182406	0.181467	0.17562	0.181438	0.192094	0.190125	0.190032	0.176754	0.186071	0.184055	0.173092	0.174147	0.184715
Limbanga_TR2	0.192298	0.158999	0.160845	0.162137	0.158511	0.192828	0.191985	0.193414	0.192187	0.214748	0.215653	0.215128	0.214983	0.192306	0.215406	0.215286	0.158504	0.158735	0.239267	0.158487	0.191978	0.18455	0.191994	0.179689	0.185394	0.173359	0.18234	0.176946	0.189484	0.202196	0.188957	0.191334	0.197171	0.207585	0.190451	0.189662	0.184743	0.179906	0.194673	0.179594	0.197187	0.172217	0.200477	0.179287	0.192823	0.194963	0.177822	0.194815	0.184271
KS01	0.163592	0.201963	0.200919	0.199475	0.201983	0.163592	0.164284	0.163851	0.164334	0.00532181	0.00592856	0.00570057	0.00537634	0.163666	0.00715179	0.00639776	0.199765	0.202786	0.187278	0.201612	0.164366	0.218651	0.175931	0.21277	0.202897	0.208886	0.213642	0.208668	0.196492	0.176306	0.219769	0.190614	0.15304	0.186928	0.18586	0.216909	0.203274	0.207258	0.214529	0.205362	0.194888	0.214408	0.204703	0.210776	0.191814	0.168336	0.213516	0.213411	0.2154
KS09	0.153415	0.206333	0.204952	0.203363	0.206403	0.15286	0.153635	0.154056	0.154568	0.112796	0.113211	0.113128	0.112735	0.153505	0.113803	0.113349	0.204896	0.20762	0.186812	0.206028	0.154203	0.226457	0.16627	0.220427	0.204106	0.21456	0.212798	0.22031	0.196577	0.162537	0.225925	0.185792	0.16006	0.185247	0.180537	0.212882	0.204471	0.207164	0.214875	0.209215	0.203814	0.215168	0.216548	0.222701	0.188473	0.16392	0.211952	0.214376	0.211699
KS17	0.163311	0.180371	0.179863	0.178684	0.180294	0.163161	0.163002	0.163772	0.163604	0.166692	0.1667	0.1666	0.166767	0.163587	0.167388	0.167002	0.180358	0.181177	0.186963	0.180225	0.163277	0.192784	0.156543	0.188971	0.158007	0.178706	0.177991	0.184078	0.151544	0.154814	0.192103	0.182437	0.134635	0.18724	0.167245	0.184102	0.158364	0.172666	0.181434	0.178777	0.181557	0.17649	0.196959	0.185609	0.162835	0.14414	0.176289	0.180661	0.176073
BKP43	0.182323	0.16809	0.170013	0.170615	0.167896	0.181944	0.182162	0.183642	0.182541	0.209941	0.21077	0.210227	0.210046	0.182394	0.210526	0.209983	0.167955	0.168128	0.233886	0.167618	0.182158	0.187932	0.175464	0.177567	0.171652	0.166641	0.182393	0.173098	0.171781	0.181137	0.187417	0.186348	0.180932	0.200597	0.181699	0.17625	0.171342	0.176247	0.184635	0.167905	0.207223	0.185716	0.19483	0.175024	0.181588	0.180347	0.172654	0.184966	0.176326
KS26	0.206385	0.224543	0.224654	0.222131	0.224417	0.205924	0.20617	0.206185	0.206656	0.19217	0.1924	0.192067	0.192199	0.206515	0.193209	0.19244	0.223998	0.225148	0.214889	0.224138	0.206361	0.243775	0.221661	0.237691	0.22196	0.236711	0.243389	0.239233	0.22099	0.207425	0.242937	0.235558	0.197532	0.225851	0.229518	0.236008	0.222993	0.231684	0.234676	0.234886	0.237924	0.23539	0.24695	0.24061	0.234121	0.203173	0.234359	0.233633	0.229681
KS34	0.132381	0.17254	0.171971	0.171776	0.172188	0.131855	0.131799	0.133143	0.132024	0.170786	0.171427	0.170948	0.171115	0.132095	0.171207	0.171246	0.172429	0.173258	0.175572	0.172196	0.132045	0.200247	0.133397	0.194952	0.171467	0.182771	0.182992	0.188944	0.168567	0.133935	0.191511	0.156749	0.135712	0.177463	0.158155	0.185686	0.17156	0.183913	0.199721	0.182944	0.169363	0.186107	0.187141	0.191256	0.164076	0.133775	0.181022	0.199196	0.184574
KS42	0.132082	0.179879	0.178442	0.178482	0.180077	0.131557	0.131744	0.13307	0.132469	0.152151	0.152734	0.152266	0.152088	0.132315	0.152825	0.152608	0.179765	0.180648	0.17125	0.179809	0.13224	0.202568	0.137484	0.183798	0.171385	0.189312	0.180975	0.191728	0.16268	0.137155	0.191772	0.150078	0.0993387	0.173657	0.157793	0.187356	0.17157	0.178983	0.188456	0.187481	0.178917	0.184187	0.186427	0.193525	0.149019	0.131351	0.179571	0.188251	0.18344
BKP51	0.137751	0.190604	0.188759	0.188469	0.190224	0.137225	0.137193	0.1382	0.137669	0.176392	0.177009	0.17676	0.176593	0.137241	0.177297	0.176503	0.19006	0.190678	0.175295	0.190004	0.137216	0.205538	0.155812	0.196478	0.171928	0.194103	0.183382	0.196906	0.16884	0.136316	0.199954	0.154728	0.144011	0.165704	0.159462	0.186465	0.171519	0.179026	0.202747	0.181988	0.183808	0.190598	0.187774	0.198076	0.156729	0.137813	0.182942	0.203132	0.18566
BKP58	0.187474	0.144867	0.147201	0.148705	0.144008	0.187387	0.186585	0.18867	0.188008	0.219378	0.219937	0.219653	0.219946	0.187429	0.21999	0.219905	0.144755	0.144865	0.249586	0.143708	0.187765	0.172758	0.178397	0.171157	0.203698	0.150088	0.189006	0.174696	0.187761	0.197822	0.193411	0.200597	0.20246	0.211391	0.191114	0.185734	0.20244	0.186903	0.186916	0.172385	0.203115	0.160057	0.190428	0.176813	0.19228	0.201747	0.168585	0.185909	0.179261
BKP66	0.173921	0.182909	0.182894	0.184501	0.183135	0.173819	0.173599	0.174958	0.174612	0.196817	0.196773	0.196078	0.196139	0.174175	0.196977	0.197238	0.1832	0.183058	0.225014	0.182609	0.173728	0.181171	0.177731	0.185212	0.178535	0.180898	0.178104	0.182608	0.163432	0.183259	0.187679	0.179819	0.176717	0.189257	0.168967	0.177151	0.178394	0.174679	0.175149	0.171986	0.182178	0.182665	0.184225	0.184174	0.180704	0.182903	0.17851	0.173181	0.174541
BKP74	0.133633	0.18479	0.183103	0.182916	0.184612	0.133083	0.133002	0.134045	0.133552	0.179308	0.17966	0.179452	0.179194	0.133073	0.179962	0.179544	0.1845	0.184693	0.196809	0.184519	0.133373	0.181054	0.14396	0.179809	0.186962	0.178486	0.170539	0.168773	0.177871	0.154817	0.169278	0.115521	0.150093	0.134198	0.161528	0.170454	0.186358	0.170247	0.179351	0.190523	0.18285	0.187771	0.184719	0.171522	0.158879	0.147837	0.16179	0.178329	0.176257
Mreteta_TR2	0.122998	0.162394	0.16142	0.160317	0.162319	0.122574	0.122369	0.123759	0.123242	0.171089	0.171479	0.171326	0.170943	0.123285	0.171635	0.171449	0.162062	0.162517	0.178832	0.161729	0.122555	0.197773	0.137173	0.174102	0.188224	0.173215	0.177629	0.177404	0.176374	0.138235	0.186358	0.159182	0.146634	0.160011	0.165517	0.184417	0.187372	0.186532	0.190884	0.182063	0.169776	0.1727	0.186085	0.180549	0.1662	0.147595	0.175869	0.19092	0.177074
KS02	0.18872	0.22888	0.228502	0.223545	0.229574	0.188796	0.189564	0.188827	0.189087	0.172424	0.173565	0.173192	0.173084	0.189681	0.173905	0.17292	0.228799	0.230215	0.127247	0.228998	0.189982	0.253768	0.20531	0.241422	0.227752	0.237337	0.235114	0.238226	0.216748	0.199854	0.247766	0.212394	0.206462	0.224748	0.215561	0.242606	0.22865	0.221102	0.244751	0.228643	0.224028	0.242868	0.241741	0.239833	0.221479	0.205196	0.235405	0.244252	0.23535
KS10	0.166616	0.203732	0.20391	0.20222	0.204209	0.166286	0.166481	0.167766	0.167293	0.162641	0.163272	0.162918	0.162688	0.166354	0.163494	0.163192	0.203151	0.204628	0.198568	0.203894	0.167098	0.228389	0.184002	0.216269	0.208007	0.215706	0.218688	0.219263	0.204642	0.177774	0.224333	0.185501	0.17361	0.196241	0.193325	0.221877	0.20774	0.212702	0.218433	0.216413	0.206182	0.203017	0.214242	0.221251	0.18573	0.175964	0.213195	0.216955	0.219194
KS18	0.178068	0.22272	0.22108	0.219809	0.2227	0.177815	0.178008	0.17853	0.178564	0.184597	0.184891	0.184645	0.184249	0.17845	0.184908	0.184397	0.222009	0.223352	0.187832	0.222613	0.178425	0.24296	0.172802	0.226459	0.211399	0.225749	0.227303	0.228075	0.210727	0.169638	0.225535	0.186597	0.158096	0.195509	0.194069	0.227801	0.211742	0.223629	0.239614	0.219172	0.211324	0.224488	0.223349	0.229397	0.191171	0.172379	0.226766	0.238886	0.231083
BKP44	0.171365	0.196009	0.195881	0.196785	0.196166	0.170953	0.170726	0.171751	0.17171	0.202435	0.202297	0.202224	0.20219	0.170778	0.202447	0.202653	0.196202	0.197093	0.222217	0.196111	0.17066	0.190908	0.175827	0.186298	0.19158	0.193274	0.184551	0.184834	0.188326	0.179323	0.177941	0.158622	0.184578	0.166981	0.176618	0.179582	0.190675	0.18743	0.178385	0.193784	0.163397	0.19601	0.176042	0.186726	0.182686	0.185397	0.179888	0.176721	0.194062
KS27	0.157908	0.182362	0.181298	0.178297	0.182259	0.157682	0.158276	0.158369	0.157448	0.182924	0.183333	0.182735	0.182996	0.158207	0.183952	0.182835	0.182474	0.182576	0.139955	0.181964	0.158232	0.209564	0.171993	0.196051	0.172537	0.190298	0.19278	0.193267	0.161581	0.1706	0.204534	0.183599	0.158754	0.204835	0.185901	0.195507	0.173585	0.183704	0.203943	0.187835	0.188931	0.196161	0.205743	0.19478	0.177824	0.164697	0.188789	0.203378	0.188854
KS35	0.178065	0.223095	0.221547	0.220391	0.223151	0.177855	0.178132	0.178526	0.178661	0.184195	0.185037	0.184394	0.183958	0.178598	0.185137	0.184333	0.22236	0.223598	0.187349	0.223064	0.178397	0.242184	0.17248	0.225676	0.210607	0.225639	0.226267	0.228163	0.210348	0.169312	0.225631	0.186008	0.15822	0.194937	0.193332	0.227169	0.211079	0.22319	0.238812	0.219022	0.211	0.224597	0.223358	0.229521	0.191379	0.171906	0.226461	0.23817	0.230686
KS43	0.142753	0.191651	0.190373	0.189767	0.191422	0.142377	0.142213	0.14334	0.142839	0.167654	0.168058	0.16794	0.167856	0.142538	0.168224	0.168357	0.191107	0.192416	0.192562	0.191377	0.142538	0.196005	0.150003	0.194859	0.161541	0.190981	0.179393	0.196887	0.153475	0.141616	0.198276	0.17276	0.134882	0.155408	0.156319	0.18579	0.162184	0.175701	0.199619	0.174809	0.175154	0.188232	0.176709	0.198583	0.143646	0.139479	0.183867	0.199663	0.184601
BKP52	0.181503	0.16748	0.169046	0.169976	0.167254	0.181352	0.18151	0.183042	0.181996	0.209401	0.210326	0.209886	0.209339	0.181759	0.209983	0.209644	0.167555	0.167566	0.233925	0.167019	0.181533	0.187778	0.174448	0.176683	0.171008	0.166071	0.18169	0.172413	0.170778	0.180859	0.187767	0.185203	0.179748	0.200254	0.180938	0.175683	0.17085	0.175613	0.184635	0.16735	0.206933	0.184478	0.194551	0.174158	0.180928	0.179407	0.171728	0.184476	0.175507
BKP59	0.192174	0.146974	0.14926	0.150884	0.146373	0.192149	0.19136	0.193136	0.192416	0.216809	0.217165	0.217084	0.217373	0.191805	0.217664	0.21723	0.147225	0.146735	0.24279	0.146005	0.191745	0.164682	0.18535	0.168913	0.189769	0.145283	0.185387	0.173462	0.177054	0.194635	0.195824	0.196603	0.196813	0.20461	0.180914	0.18091	0.18874	0.187039	0.182194	0.154934	0.197075	0.154505	0.180498	0.175707	0.179191	0.195983	0.166532	0.181687	0.176907
BKP67	0.178584	0.15751	0.159122	0.159874	0.156795	0.178811	0.178045	0.179979	0.178979	0.20783	0.208306	0.208064	0.207817	0.178386	0.208049	0.208013	0.157261	0.157537	0.235783	0.156678	0.178184	0.175337	0.183322	0.170033	0.171634	0.165841	0.177158	0.166776	0.173468	0.188629	0.185571	0.181512	0.184169	0.192596	0.186537	0.16865	0.171535	0.170002	0.179548	0.172932	0.198675	0.171649	0.192433	0.168263	0.179527	0.183338	0.153556	0.178747	0.168169
BKP76	0.174783	0.176303	0.17725	0.176463	0.175948	0.174607	0.17459	0.175697	0.174967	0.209691	0.210114	0.209785	0.209907	0.174903	0.210225	0.209658	0.176266	0.1762	0.227483	0.175477	0.174651	0.19108	0.165312	0.186252	0.157332	0.187415	0.192145	0.189464	0.15525	0.171286	0.200769	0.202173	0.167557	0.206093	0.18227	0.183337	0.158153	0.181565	0.173473	0.180037	0.2059	0.175169	0.201317	0.190832	0.177003	0.168946	0.179583	0.172288	0.176268
Kalinda_TR2	0.177409	0.152403	0.154676	0.154018	0.152239	0.177784	0.177375	0.178668	0.177901	0.199885	0.200794	0.200296	0.200166	0.177988	0.200457	0.200251	0.152751	0.152771	0.222097	0.151688	0.177362	0.164674	0.17501	0.169741	0.166867	0.166625	0.174042	0.166977	0.155052	0.1891	0.187861	0.192692	0.174211	0.205771	0.177292	0.177432	0.165981	0.172533	0.189521	0.159316	0.179565	0.156334	0.179649	0.16955	0.173809	0.176845	0.167119	0.19005	0.170345
KS03	0.162556	0.19094	0.190295	0.189743	0.190852	0.162706	0.162573	0.163534	0.1634	0.149106	0.149862	0.149269	0.149233	0.163206	0.149636	0.149412	0.189809	0.191376	0.197531	0.190255	0.163106	0.218655	0.182533	0.215486	0.202986	0.212739	0.21204	0.212838	0.190097	0.187299	0.219327	0.199839	0.182441	0.210522	0.182916	0.208413	0.203288	0.2051	0.216765	0.196014	0.208539	0.206982	0.213133	0.214257	0.19172	0.196203	0.204775	0.216188	0.204901
KS11	0.138665	0.190195	0.188584	0.188586	0.190317	0.138206	0.138131	0.139202	0.138959	0.163006	0.163437	0.16349	0.162752	0.13833	0.163951	0.163843	0.189475	0.190579	0.176699	0.18972	0.138122	0.191835	0.149432	0.188016	0.177606	0.186834	0.180112	0.188982	0.170451	0.149344	0.192911	0.168731	0.143492	0.167925	0.156248	0.195327	0.177432	0.181766	0.200473	0.175137	0.178751	0.179796	0.185964	0.190992	0.168384	0.142925	0.188588	0.20069	0.186634
KS19	0.133439	0.173592	0.173049	0.172474	0.173424	0.132837	0.132905	0.134234	0.132937	0.170636	0.170843	0.170522	0.170606	0.133184	0.170698	0.171098	0.173791	0.174357	0.175434	0.173406	0.133128	0.201355	0.133529	0.195439	0.172064	0.184258	0.182369	0.189447	0.168723	0.133881	0.191217	0.156432	0.135932	0.177174	0.15852	0.186065	0.17214	0.183719	0.199491	0.182914	0.169123	0.1866	0.187131	0.191593	0.163927	0.133782	0.181324	0.19928	0.185388
BKP45	0.185854	0.155947	0.15767	0.158762	0.155664	0.185879	0.185265	0.18659	0.186021	0.210002	0.210869	0.210525	0.210409	0.185784	0.210157	0.210675	0.156018	0.155845	0.244633	0.155126	0.185104	0.179191	0.185339	0.178062	0.185235	0.169879	0.182644	0.181699	0.18823	0.198581	0.190858	0.196281	0.1894	0.205818	0.190936	0.184417	0.18507	0.177692	0.188733	0.179083	0.193703	0.174817	0.187804	0.184023	0.189853	0.191634	0.170738	0.187538	0.187813
KS28	0.161887	0.179605	0.178743	0.179033	0.179175	0.162038	0.161921	0.163252	0.162281	0.174364	0.174836	0.174479	0.174648	0.162062	0.174957	0.17527	0.17929	0.179838	0.188345	0.17883	0.162087	0.199666	0.167195	0.192213	0.152582	0.184087	0.182296	0.186395	0.146166	0.152272	0.195067	0.177342	0.147675	0.195637	0.181807	0.18325	0.153794	0.175064	0.197258	0.17745	0.174037	0.181528	0.19092	0.187912	0.167698	0.158456	0.175436	0.196807	0.165734
KS36	0.157536	0.164249	0.163713	0.164133	0.164032	0.157436	0.156801	0.158648	0.158054	0.173947	0.174192	0.174379	0.173903	0.157726	0.174799	0.174685	0.164157	0.164486	0.205959	0.163839	0.157483	0.199495	0.166382	0.190713	0.166349	0.183149	0.180953	0.184948	0.162497	0.150922	0.191385	0.174824	0.142126	0.188516	0.177017	0.181768	0.165973	0.172186	0.186568	0.176728	0.180906	0.184704	0.194034	0.186114	0.154144	0.160447	0.181332	0.186528	0.178036
KS44	0.130511	0.184542	0.183395	0.18314	0.184665	0.129634	0.129246	0.130824	0.130448	0.168331	0.168744	0.168408	0.168509	0.130055	0.169195	0.168867	0.184126	0.185189	0.189145	0.184345	0.129924	0.202787	0.133387	0.19382	0.178795	0.190948	0.179833	0.193425	0.167483	0.133122	0.192869	0.158699	0.10878	0.162093	0.15495	0.19031	0.179166	0.182072	0.196323	0.183593	0.181601	0.182865	0.187749	0.194799	0.161647	0.135768	0.192049	0.19609	0.190093
BKP53	0.189252	0.178873	0.18042	0.182026	0.178769	0.189049	0.189141	0.190779	0.190054	0.21141	0.21227	0.21209	0.211781	0.189487	0.2121	0.211732	0.178403	0.179097	0.237062	0.178269	0.189427	0.188371	0.18621	0.180288	0.181984	0.171027	0.190341	0.178019	0.173099	0.18556	0.196016	0.196388	0.183675	0.207424	0.186504	0.183516	0.181777	0.18211	0.191247	0.175353	0.207336	0.180018	0.199893	0.180378	0.185642	0.185176	0.183615	0.191681	0.17367
BKP60	0.169957	0.164872	0.165901	0.165544	0.164545	0.169656	0.169572	0.170635	0.1702	0.194791	0.195368	0.195225	0.19527	0.169908	0.195462	0.195032	0.164235	0.164497	0.220287	0.163874	0.169858	0.175519	0.16806	0.173221	0.139703	0.158646	0.17258	0.181209	0.144467	0.160926	0.193835	0.187784	0.163717	0.19734	0.171128	0.168322	0.139965	0.168029	0.175548	0.15609	0.193849	0.165865	0.1927	0.182648	0.169393	0.16107	0.169907	0.175818	0.169373
BKP68	0.153382	0.180218	0.180165	0.180107	0.179913	0.153633	0.153374	0.154397	0.154103	0.181083	0.181784	0.181557	0.181348	0.15373	0.181818	0.181296	0.180264	0.179982	0.202063	0.179501	0.153302	0.19215	0.150451	0.187014	0.158226	0.174864	0.183142	0.187632	0.157475	0.14415	0.196332	0.163454	0.152396	0.185734	0.169168	0.177308	0.158753	0.177314	0.188824	0.175961	0.189946	0.182148	0.182386	0.18909	0.157261	0.155808	0.182128	0.188539	0.169165
BKP77	0.160492	0.145644	0.146501	0.146102	0.144947	0.160417	0.16021	0.161649	0.160934	0.20041	0.200866	0.200646	0.200741	0.16074	0.201286	0.20065	0.145293	0.145676	0.206605	0.144757	0.160166	0.183893	0.164472	0.169957	0.142518	0.172428	0.158138	0.163819	0.129034	0.168076	0.178478	0.186943	0.160995	0.195549	0.168967	0.166115	0.142229	0.151081	0.162443	0.156903	0.18991	0.153057	0.189742	0.166398	0.161155	0.169702	0.163605	0.161075	0.152709
Kigoma_Red	0.142586	0.177807	0.176025	0.175815	0.177205	0.142411	0.142454	0.142896	0.142754	0.111581	0.111901	0.11189	0.111606	0.142629	0.113061	0.112298	0.176144	0.177792	0.179919	0.176962	0.142329	0.195324	0.147213	0.187328	0.168633	0.182539	0.17749	0.182802	0.160909	0.14393	0.190759	0.163893	0.119945	0.156277	0.162173	0.189433	0.1692	0.178034	0.187224	0.183315	0.163731	0.184241	0.182405	0.184659	0.164006	0.137374	0.178216	0.186657	0.180203
KS04	0.144778	0.196064	0.194259	0.191929	0.19636	0.144503	0.144996	0.145014	0.144521	0.153263	0.153728	0.153586	0.153802	0.145297	0.154704	0.15402	0.19572	0.196672	0.126982	0.19614	0.145122	0.211543	0.15183	0.201566	0.179812	0.200155	0.192527	0.203963	0.175152	0.154756	0.20485	0.160463	0.143615	0.175471	0.173527	0.202945	0.180282	0.189778	0.207506	0.19557	0.177053	0.19938	0.196912	0.205914	0.164529	0.154077	0.197148	0.206965	0.197948
KS12	0.167337	0.179255	0.178786	0.17917	0.179162	0.167212	0.167178	0.167974	0.167731	0.173302	0.17395	0.174122	0.173535	0.167187	0.17403	0.174286	0.178143	0.179892	0.19928	0.178766	0.16774	0.20034	0.181587	0.188428	0.175084	0.182655	0.194965	0.184667	0.169177	0.171306	0.188603	0.185049	0.17103	0.192319	0.177306	0.190432	0.174943	0.189477	0.187717	0.175339	0.202972	0.192148	0.208985	0.18583	0.188845	0.179495	0.181561	0.187753	0.191644
KS20	0.154945	0.207191	0.205447	0.202165	0.207387	0.154316	0.154736	0.155156	0.155113	0.186035	0.186254	0.186252	0.186255	0.155093	0.186876	0.186316	0.2067	0.207228	0.125201	0.207315	0.155344	0.22414	0.172509	0.211169	0.189949	0.211826	0.200232	0.210298	0.179778	0.16528	0.21152	0.176819	0.152248	0.189111	0.178766	0.208411	0.190903	0.192205	0.216999	0.20319	0.188418	0.207062	0.20085	0.21164	0.175236	0.161576	0.206955	0.217116	0.208382
BKP46	0.180695	0.162465	0.164425	0.165206	0.162406	0.180795	0.180233	0.181935	0.180686	0.213241	0.214037	0.21354	0.213554	0.180573	0.213904	0.213789	0.161995	0.162782	0.235743	0.161827	0.180044	0.184869	0.184254	0.165521	0.191938	0.15932	0.181183	0.171886	0.181216	0.19237	0.186202	0.189694	0.191197	0.199618	0.188146	0.184645	0.191441	0.176567	0.190074	0.172053	0.195348	0.177809	0.193097	0.174633	0.186138	0.192797	0.168382	0.188644	0.181067
KS29	0.132658	0.173051	0.172416	0.17176	0.1729	0.132032	0.13195	0.13327	0.132176	0.171246	0.171763	0.171325	0.171618	0.13229	0.171292	0.171707	0.17304	0.173795	0.175657	0.172782	0.132172	0.200716	0.133807	0.195117	0.172228	0.183033	0.182336	0.189534	0.169005	0.134031	0.191262	0.157049	0.136234	0.178225	0.158637	0.186175	0.172422	0.183749	0.199776	0.183057	0.169194	0.186245	0.18665	0.192063	0.164034	0.133394	0.181043	0.19994	0.185431
KS37	0.124931	0.173417	0.172423	0.17221	0.173174	0.124906	0.124525	0.126145	0.125275	0.161487	0.162107	0.161867	0.1619	0.124944	0.162369	0.162196	0.173415	0.173618	0.178777	0.172982	0.124768	0.206526	0.14027	0.193672	0.171801	0.194188	0.177094	0.189621	0.164363	0.147705	0.186225	0.157686	0.138053	0.17046	0.156258	0.184339	0.171761	0.172991	0.192138	0.174604	0.168256	0.186696	0.185684	0.190583	0.156813	0.145407	0.181718	0.192621	0.182295
KS45	0.148298	0.180403	0.180259	0.179758	0.180375	0.148223	0.148066	0.149258	0.148765	0.167409	0.167995	0.167961	0.167661	0.14846	0.168078	0.16796	0.180314	0.181097	0.187375	0.180232	0.148418	0.196136	0.141977	0.194351	0.185055	0.185055	0.184718	0.190236	0.176854	0.131945	0.195161	0.16257	0.123099	0.169967	0.167676	0.18201	0.183975	0.186487	0.197356	0.181624	0.172399	0.184994	0.184127	0.191479	0.155422	0.138353	0.186961	0.196631	0.185957
BKP54	0.181999	0.183277	0.184144	0.184963	0.182846	0.181914	0.181134	0.182787	0.182317	0.204164	0.204377	0.20398	0.204011	0.181223	0.204581	0.204508	0.1829	0.183814	0.228673	0.182575	0.181248	0.192007	0.182181	0.176795	0.196465	0.174019	0.189831	0.174836	0.190055	0.195985	0.189917	0.188533	0.192149	0.192954	0.187563	0.183923	0.195808	0.190959	0.188481	0.193587	0.174008	0.187199	0.190386	0.177432	0.191927	0.189576	0.170126	0.187294	0.188673
BKP61	0.176598	0.183842	0.183831	0.184928	0.183738	0.176573	0.176312	0.177712	0.177495	0.203126	0.203478	0.203113	0.203209	0.176978	0.203492	0.203873	0.18413	0.184196	0.223092	0.183669	0.176551	0.187522	0.18405	0.175528	0.175525	0.177601	0.176389	0.173256	0.164738	0.18831	0.182429	0.186177	0.183391	0.1849	0.173446	0.170909	0.175796	0.174136	0.173368	0.166472	0.178795	0.177968	0.198314	0.174746	0.179652	0.191427	0.179993	0.17173	0.170506
BKP69	0.175903	0.175176	0.175556	0.175456	0.174745	0.176029	0.175894	0.176921	0.176475	0.20291	0.203223	0.202836	0.203095	0.175729	0.203237	0.203103	0.175173	0.17474	0.215889	0.174322	0.175476	0.191793	0.177168	0.184756	0.155752	0.182672	0.185846	0.186695	0.149776	0.16681	0.197701	0.197709	0.170198	0.21099	0.178093	0.173748	0.155809	0.168754	0.185677	0.164401	0.199688	0.178433	0.198307	0.188201	0.172066	0.167131	0.173966	0.186029	0.174535
BKP78	0.169373	0.194669	0.194819	0.19524	0.194916	0.169047	0.168738	0.169656	0.16969	0.200818	0.200623	0.200678	0.200573	0.168972	0.200864	0.200783	0.194826	0.195778	0.221002	0.19467	0.168897	0.189491	0.174035	0.183725	0.190234	0.191564	0.181551	0.182849	0.187494	0.178338	0.176283	0.155823	0.183403	0.164573	0.174814	0.177539	0.189479	0.185537	0.176916	0.192721	0.16236	0.195091	0.174883	0.185042	0.181706	0.183781	0.178514	0.174124	0.192722
KBH96/1056	0.179759	0.192319	0.192135	0.191801	0.192229	0.179226	0.179547	0.18035	0.179826	0.180808	0.180869	0.18058	0.180252	0.179255	0.181022	0.180377	0.191819	0.192704	0.209081	0.192001	0.179297	0.203362	0.17505	0.20053	0.194032	0.196469	0.197081	0.197238	0.191166	0.177857	0.200714	0.18864	0.170902	0.184567	0.192906	0.194858	0.194326	0.1931	0.205054	0.20671	0.18723	0.200128	0.193426	0.198508	0.184587	0.175715	0.198381	0.205467	0.200571
KS05	0.157176	0.206612	0.205516	0.203541	0.206932	0.157001	0.157193	0.158336	0.157618	0.146892	0.147852	0.147587	0.147075	0.157148	0.147903	0.147448	0.205237	0.207538	0.189904	0.206485	0.157573	0.221432	0.173415	0.21557	0.204489	0.215801	0.20563	0.2203	0.19451	0.158182	0.222158	0.18944	0.167251	0.189302	0.179321	0.212793	0.20479	0.203186	0.215403	0.206103	0.202906	0.206192	0.210563	0.222298	0.180307	0.168856	0.207832	0.214451	0.20879
KS13	0.165639	0.202004	0.202269	0.200713	0.202743	0.164999	0.165269	0.166574	0.166001	0.161976	0.162553	0.162479	0.162048	0.165268	0.16323	0.162616	0.201665	0.202999	0.197927	0.202318	0.165984	0.227064	0.182887	0.214949	0.206829	0.214076	0.216893	0.217371	0.203311	0.176457	0.223449	0.184734	0.172601	0.195471	0.192251	0.220241	0.206856	0.211437	0.217308	0.214489	0.205162	0.202362	0.21263	0.219444	0.185095	0.174776	0.212371	0.215982	0.217973
KS21	0.170512	0.143772	0.145206	0.147088	0.143412	0.170437	0.17	0.171326	0.171008	0.202028	0.202582	0.202242	0.202389	0.170362	0.202783	0.202448	0.143866	0.143688	0.222547	0.14366	0.170404	0.178352	0.175245	0.168941	0.16396	0.159575	0.178081	0.170009	0.16158	0.174949	0.191271	0.200905	0.161885	0.201146	0.176101	0.17094	0.163741	0.168749	0.182243	0.157503	0.201281	0.18012	0.197891	0.171473	0.185462	0.170133	0.166406	0.182589	0.167408
BKP47	0.18946	0.165478	0.166827	0.16745	0.165048	0.189309	0.188744	0.190577	0.189678	0.213339	0.213786	0.213476	0.213295	0.189113	0.213866	0.2137	0.164964	0.165602	0.241231	0.164323	0.189382	0.191787	0.190288	0.175813	0.195349	0.167291	0.187614	0.181141	0.185244	0.204577	0.197109	0.196493	0.197261	0.206962	0.19167	0.188105	0.194782	0.184536	0.193023	0.18192	0.196044	0.181057	0.196381	0.182996	0.193538	0.194712	0.167384	0.192148	0.187744
KS30	0.159171	0.181937	0.181619	0.182821	0.182111	0.158611	0.158811	0.160033	0.159815	0.174511	0.175218	0.174727	0.174619	0.159261	0.174735	0.175401	0.181999	0.182377	0.191575	0.181866	0.159545	0.203915	0.155368	0.184443	0.155939	0.185739	0.18965	0.192379	0.157194	0.157945	0.20001	0.181434	0.10741	0.190376	0.174116	0.182714	0.156313	0.184094	0.192214	0.178524	0.18633	0.186042	0.197207	0.193419	0.172259	0.154955	0.175532	0.191534	0.185226
KS38	0.145188	0.178155	0.177836	0.177012	0.178128	0.145413	0.145181	0.146248	0.145905	0.165941	0.166658	0.166625	0.166132	0.145424	0.166658	0.166425	0.178092	0.178794	0.186753	0.177885	0.145481	0.19508	0.141415	0.192989	0.182282	0.183641	0.181167	0.187851	0.174636	0.130203	0.193544	0.161443	0.122243	0.168333	0.16645	0.180184	0.180977	0.184156	0.195815	0.17978	0.17146	0.182152	0.182833	0.189225	0.154882	0.136842	0.18486	0.195076	0.184541
KS46	0.142411	0.188686	0.187211	0.186433	0.188458	0.142061	0.141929	0.142946	0.142454	0.167326	0.167987	0.167811	0.167853	0.142353	0.16807	0.167827	0.188195	0.189151	0.19214	0.188464	0.142428	0.193414	0.147822	0.194274	0.161353	0.188267	0.172994	0.19388	0.153367	0.140881	0.196829	0.171107	0.13305	0.15551	0.155483	0.181604	0.161311	0.174449	0.19867	0.171614	0.173355	0.184099	0.17438	0.195874	0.141769	0.138281	0.183324	0.197861	0.183102
BKP55	0.170143	0.182704	0.182876	0.18389	0.182752	0.170512	0.170051	0.171307	0.170905	0.202165	0.202325	0.202379	0.201996	0.170789	0.202338	0.20271	0.182891	0.183459	0.216474	0.182532	0.170111	0.188791	0.168951	0.187686	0.172654	0.182281	0.177131	0.184165	0.16763	0.166952	0.187764	0.18127	0.178951	0.18977	0.172406	0.178152	0.172857	0.17131	0.183186	0.173692	0.174324	0.183983	0.186169	0.185847	0.173097	0.174456	0.174182	0.182103	0.175202
BKP62	0.186587	0.142331	0.144364	0.145593	0.141704	0.186738	0.185965	0.187727	0.18677	0.211706	0.212677	0.212332	0.212454	0.187163	0.212166	0.21238	0.142382	0.141568	0.241699	0.141136	0.186392	0.165534	0.190955	0.150906	0.197369	0.138607	0.18442	0.142854	0.187608	0.204512	0.168651	0.170507	0.195676	0.182931	0.192154	0.165547	0.195982	0.186106	0.16808	0.181537	0.201373	0.17373	0.199701	0.14538	0.190975	0.191656	0.140648	0.167155	0.175297
BKP70	0.175471	0.174257	0.174971	0.174445	0.174003	0.175698	0.175538	0.176411	0.175891	0.202646	0.203211	0.202962	0.20283	0.17555	0.203138	0.202914	0.174406	0.174132	0.216026	0.173405	0.175297	0.191065	0.176967	0.183962	0.155187	0.181795	0.186351	0.186229	0.149243	0.166481	0.197619	0.197754	0.17061	0.210312	0.17716	0.17337	0.15563	0.168615	0.185502	0.163779	0.199203	0.177731	0.197753	0.187618	0.171322	0.16702	0.172974	0.185852	0.173911
BKP79	0.18015	0.187321	0.188633	0.189027	0.187418	0.180016	0.180107	0.181301	0.180433	0.207913	0.208593	0.20808	0.20785	0.180287	0.208252	0.208116	0.187782	0.187808	0.233183	0.187374	0.179744	0.18727	0.174901	0.174572	0.181695	0.18233	0.182149	0.174395	0.183153	0.180334	0.18399	0.177053	0.177563	0.18655	0.181485	0.1774	0.181716	0.180567	0.17563	0.180831	0.191712	0.189113	0.189839	0.176987	0.184992	0.183284	0.172655	0.173915	0.18384
NDL2003/031_BR2	0.178641	0.209407	0.209126	0.206498	0.209703	0.178013	0.178306	0.178875	0.177854	0.189482	0.190445	0.1897	0.189351	0.178209	0.189971	0.189797	0.209082	0.210271	0.179907	0.209078	0.178394	0.23639	0.177069	0.222769	0.210341	0.211902	0.21275	0.218175	0.205106	0.18077	0.220912	0.186511	0.180344	0.200868	0.19681	0.2176	0.209614	0.212015	0.228086	0.220396	0.18968	0.216369	0.211073	0.219572	0.195685	0.183768	0.209278	0.227821	0.210964
KS06	0.181385	0.221038	0.220499	0.218549	0.221382	0.180983	0.180622	0.181793	0.181551	0.1814	0.181772	0.181788	0.181605	0.180837	0.182235	0.181654	0.220709	0.221925	0.197739	0.220767	0.181389	0.229917	0.197674	0.223611	0.210423	0.226973	0.224097	0.226387	0.209907	0.177621	0.230918	0.207809	0.17237	0.203328	0.20086	0.224568	0.210627	0.214919	0.228556	0.219779	0.216877	0.222278	0.228487	0.228789	0.198762	0.181331	0.221134	0.227584	0.221847
KS14	0.163208	0.179878	0.179311	0.178401	0.17965	0.162924	0.162823	0.163644	0.163301	0.166088	0.166314	0.166045	0.16639	0.163283	0.167002	0.166549	0.17989	0.180499	0.187315	0.179355	0.163199	0.192446	0.156878	0.189271	0.157397	0.178045	0.177581	0.183984	0.150461	0.155369	0.190994	0.182247	0.134642	0.187034	0.166382	0.183762	0.157704	0.171712	0.181445	0.177258	0.181577	0.175333	0.197129	0.185524	0.162689	0.144238	0.176111	0.180747	0.175416
KS22	0.153833	0.170261	0.169308	0.170476	0.169835	0.153507	0.1536	0.154468	0.154376	0.157706	0.15787	0.157473	0.157673	0.153528	0.158727	0.157888	0.169349	0.170178	0.196698	0.169642	0.153721	0.184309	0.155605	0.177681	0.168179	0.174	0.174442	0.176864	0.169351	0.152236	0.192495	0.176547	0.13622	0.164938	0.163232	0.177521	0.167745	0.170723	0.178898	0.170108	0.177586	0.18247	0.190936	0.177959	0.169217	0.142176	0.174715	0.178117	0.174499
BKP48	0.181943	0.161136	0.163144	0.163708	0.16062	0.181883	0.181696	0.183363	0.182737	0.203934	0.204138	0.203896	0.203942	0.182447	0.204339	0.204306	0.161053	0.161191	0.228759	0.160281	0.182319	0.189864	0.180082	0.188794	0.177178	0.176077	0.18841	0.184422	0.165736	0.189127	0.199856	0.199786	0.183644	0.209799	0.187249	0.181216	0.177045	0.1808	0.186755	0.175558	0.192201	0.176008	0.19391	0.187189	0.180804	0.186116	0.183429	0.185768	0.172922
KS31	0.178409	0.222406	0.22072	0.219395	0.222155	0.177927	0.178247	0.178695	0.178957	0.183842	0.184364	0.183864	0.183578	0.178742	0.18461	0.183651	0.221576	0.222819	0.187595	0.22231	0.178622	0.241699	0.172873	0.225751	0.21139	0.224923	0.226698	0.227624	0.209753	0.169478	0.225076	0.187052	0.157815	0.195148	0.194325	0.227922	0.212057	0.22311	0.238	0.219173	0.211659	0.223964	0.222423	0.229031	0.19188	0.171499	0.226005	0.238036	0.230413
KS39	0.137967	0.185305	0.184152	0.183997	0.185554	0.137262	0.136903	0.138405	0.137985	0.162988	0.162924	0.16296	0.163002	0.137455	0.163205	0.163408	0.184928	0.186057	0.176801	0.185182	0.13734	0.203919	0.152388	0.196238	0.174187	0.196426	0.185314	0.194973	0.172416	0.136302	0.193629	0.166027	0.142943	0.162092	0.166776	0.192284	0.174986	0.1832	0.194676	0.189097	0.17522	0.192228	0.187955	0.196093	0.156745	0.147268	0.19359	0.19424	0.19041
EPM46_TR2	0.239769	0.219661	0.220991	0.22	0.219689	0.239693	0.239555	0.239644	0.239985	0.2443	0.244888	0.244486	0.244637	0.239716	0.244802	0.244641	0.219644	0.219725	0.262656	0.219489	0.239741	0.234482	0.237232	0.229772	0.231607	0.226093	0.245274	0.240356	0.220038	0.234599	0.25633	0.25401	0.238204	0.252454	0.240159	0.23254	0.231881	0.232365	0.230155	0.216247	0.255397	0.230299	0.254071	0.242374	0.246389	0.235707	0.222921	0.228985	0.234845
BKP63	0.147187	0.178833	0.17885	0.178139	0.178888	0.147112	0.147079	0.148347	0.147705	0.168462	0.1691	0.169124	0.168664	0.147399	0.168973	0.169063	0.17862	0.17959	0.187913	0.178713	0.147181	0.195146	0.14136	0.193088	0.18454	0.183547	0.181581	0.188287	0.175895	0.132545	0.193954	0.162342	0.123943	0.169623	0.167476	0.18109	0.182924	0.18459	0.196624	0.180918	0.170907	0.183937	0.18261	0.189473	0.155057	0.138243	0.185269	0.195946	0.184573
BKP71	0.154161	0.19111	0.190821	0.190504	0.191483	0.153734	0.153877	0.154748	0.154354	0.172067	0.173141	0.172508	0.1725	0.154082	0.172592	0.172429	0.191244	0.191809	0.18506	0.191188	0.153931	0.203432	0.153041	0.193628	0.181832	0.18912	0.183519	0.186983	0.174566	0.152897	0.189716	0.152222	0.138642	0.16134	0.157646	0.193099	0.181466	0.1839	0.200219	0.185105	0.182806	0.198375	0.187023	0.188749	0.154497	0.14474	0.189567	0.199183	0.189958
BKP80	0.215145	0.1779	0.18009	0.178285	0.17815	0.215109	0.215486	0.215627	0.215411	0.219878	0.220632	0.220409	0.220784	0.215814	0.220661	0.220477	0.177988	0.178736	0.226616	0.17741	0.21521	0.220814	0.217047	0.229176	0.2128	0.203479	0.230674	0.215999	0.206511	0.21936	0.237007	0.24375	0.225429	0.244315	0.225465	0.214726	0.212893	0.22623	0.230905	0.212826	0.233668	0.210726	0.237858	0.218197	0.229673	0.221497	0.218758	0.230375	0.20649
NDL2003/111_TR2	0.177733	0.209043	0.208556	0.205763	0.209162	0.177156	0.177524	0.177816	0.177022	0.188009	0.188852	0.188276	0.187877	0.177326	0.188823	0.188273	0.208543	0.209861	0.179398	0.208564	0.177486	0.235367	0.176363	0.222001	0.209373	0.211357	0.211074	0.217316	0.204425	0.179378	0.220649	0.186324	0.178412	0.2	0.195615	0.217054	0.208396	0.211015	0.227562	0.21963	0.190054	0.216455	0.210124	0.219135	0.194341	0.182924	0.207948	0.22698	0.210647
KS07	0.169141	0.185137	0.185535	0.183988	0.184934	0.168866	0.169383	0.170074	0.169658	0.156787	0.157358	0.157213	0.156978	0.169417	0.158298	0.157619	0.183996	0.185894	0.181175	0.18459	0.169242	0.221926	0.183174	0.20286	0.176499	0.203126	0.204062	0.202398	0.172094	0.173841	0.212758	0.205146	0.164423	0.203814	0.195649	0.20591	0.177227	0.195602	0.207318	0.196996	0.200491	0.20326	0.21495	0.204464	0.192506	0.171867	0.193971	0.207632	0.196909
KS15	0.132923	0.173098	0.172472	0.171758	0.172696	0.132298	0.132316	0.13371	0.132341	0.170133	0.170623	0.170269	0.170487	0.132463	0.170453	0.170493	0.172812	0.173675	0.176154	0.172754	0.132563	0.199672	0.133872	0.195622	0.171816	0.182499	0.182103	0.189113	0.169206	0.133902	0.190821	0.157212	0.136122	0.178127	0.158508	0.185805	0.171876	0.183716	0.200046	0.182435	0.168779	0.186429	0.186776	0.191567	0.164035	0.133791	0.180943	0.199573	0.184804
KS23	0.160386	0.211557	0.210674	0.209279	0.211849	0.160134	0.160554	0.16173	0.16136	0.149854	0.150682	0.150354	0.149907	0.160359	0.150571	0.150565	0.210394	0.212284	0.191398	0.211514	0.160913	0.223802	0.175698	0.217309	0.208216	0.219241	0.214722	0.222385	0.198817	0.158934	0.223675	0.191649	0.170012	0.189171	0.182637	0.216814	0.208848	0.206126	0.216649	0.209324	0.204645	0.209655	0.212027	0.224478	0.183587	0.169401	0.212027	0.216032	0.211555
BKP49	0.185269	0.150448	0.153518	0.154472	0.149922	0.185394	0.184522	0.186279	0.185686	0.21624	0.216649	0.216428	0.216562	0.185551	0.216968	0.21656	0.150621	0.150786	0.243016	0.149555	0.184822	0.167484	0.178672	0.171798	0.19612	0.142103	0.183652	0.176045	0.181995	0.196683	0.197268	0.198453	0.19708	0.206845	0.184188	0.177762	0.194736	0.189123	0.183032	0.162096	0.193232	0.160597	0.180011	0.178153	0.191503	0.192644	0.169091	0.182937	0.185273
KS32	0.141968	0.192209	0.190199	0.189529	0.192181	0.141611	0.141436	0.142329	0.142036	0.166325	0.166884	0.166825	0.166224	0.141679	0.16736	0.166959	0.191391	0.192673	0.178838	0.191761	0.141336	0.196107	0.151125	0.190479	0.17739	0.189087	0.177132	0.190813	0.171563	0.14868	0.197275	0.17154	0.141853	0.170438	0.159266	0.195395	0.176875	0.184319	0.203125	0.17839	0.18253	0.182693	0.188201	0.193391	0.169138	0.144989	0.190259	0.20242	0.189093
KS40	0.164526	0.199516	0.198361	0.194239	0.199334	0.164677	0.165173	0.164611	0.164996	0.187216	0.187699	0.187812	0.187437	0.165626	0.188387	0.187885	0.199117	0.200268	0.118361	0.199314	0.165281	0.228004	0.186787	0.227142	0.198225	0.220302	0.210494	0.223775	0.187636	0.17673	0.226096	0.200778	0.179428	0.21184	0.19068	0.214553	0.198381	0.204405	0.223049	0.206793	0.194915	0.214268	0.215925	0.224392	0.195145	0.184311	0.218419	0.224378	0.212766
BKP56	0.130409	0.214977	0.212604	0.212382	0.21529	0.129869	0.130068	0.13073	0.130402	0.152322	0.152216	0.152346	0.151767	0.129749	0.152996	0.152713	0.214602	0.215639	0.161575	0.215231	0.130321	0.225587	0.129799	0.215568	0.200792	0.21739	0.200633	0.214363	0.194393	0.130713	0.203468	0.135675	0.123302	0.145376	0.161124	0.210863	0.20122	0.198534	0.221121	0.213793	0.1708	0.214352	0.189626	0.216407	0.15822	0.126622	0.211901	0.220421	0.209385
BKP64	0.182381	0.163845	0.165273	0.166734	0.163541	0.182406	0.182067	0.18353	0.18222	0.214021	0.214329	0.214133	0.214536	0.181945	0.214638	0.214522	0.163372	0.164094	0.236809	0.16327	0.181682	0.185119	0.185017	0.167142	0.193183	0.160515	0.183024	0.173405	0.181934	0.193108	0.188648	0.191373	0.192249	0.201559	0.189555	0.186106	0.192517	0.177887	0.191534	0.173264	0.196376	0.178126	0.194225	0.17541	0.18696	0.194463	0.17077	0.190332	0.182932
BKP72	0.137106	0.183271	0.181768	0.181946	0.182968	0.13658	0.136824	0.138044	0.137224	0.165127	0.165603	0.165227	0.164649	0.136771	0.165972	0.165428	0.182705	0.183245	0.190082	0.182724	0.137047	0.194057	0.140346	0.187025	0.179256	0.185762	0.179651	0.187346	0.176222	0.142986	0.190401	0.159972	0.136377	0.148805	0.164291	0.183279	0.178749	0.175757	0.189995	0.182013	0.178022	0.192391	0.1849	0.189262	0.164968	0.136056	0.172752	0.189104	0.1929
BKP81	0.126193	0.162937	0.161864	0.161506	0.162646	0.125943	0.125587	0.12703	0.125987	0.169804	0.170043	0.169815	0.169757	0.125981	0.170425	0.170039	0.162629	0.163839	0.190667	0.16232	0.125831	0.205445	0.134865	0.199172	0.181518	0.183628	0.179936	0.185883	0.170816	0.138878	0.196228	0.158073	0.14995	0.165564	0.158015	0.186189	0.181004	0.179851	0.205403	0.18698	0.167916	0.183338	0.188544	0.188727	0.160289	0.145858	0.182968	0.205206	0.180806
Salanga_TR2	0.179015	0.1609	0.162931	0.163706	0.160725	0.179166	0.178505	0.180276	0.178956	0.212801	0.213754	0.213072	0.213284	0.17886	0.213435	0.21327	0.160567	0.160894	0.235163	0.160207	0.178267	0.183437	0.182332	0.165652	0.190721	0.158438	0.178661	0.171269	0.180109	0.191281	0.186562	0.189229	0.190216	0.199169	0.187604	0.18333	0.190242	0.174806	0.189386	0.171206	0.194777	0.176659	0.19262	0.174143	0.18485	0.1923	0.167496	0.187896	0.180874
KS08	0.20353	0.25879	0.258028	0.255995	0.259613	0.202649	0.20317	0.203307	0.20351	0.198564	0.198888	0.199046	0.198949	0.202913	0.199736	0.199203	0.25847	0.259893	0.192886	0.259257	0.20344	0.269333	0.214783	0.259949	0.245754	0.267624	0.262203	0.264978	0.248187	0.200274	0.265345	0.21962	0.204821	0.223677	0.229825	0.259506	0.246171	0.258978	0.26167	0.258744	0.236888	0.268742	0.260685	0.267008	0.221317	0.194089	0.265881	0.261306	0.258794
KS16	0.149333	0.183445	0.182763	0.182596	0.182815	0.148832	0.148875	0.149461	0.149476	0.145392	0.145866	0.145383	0.145498	0.149103	0.146403	0.146167	0.182603	0.183385	0.19209	0.182421	0.148651	0.197525	0.159463	0.19098	0.179152	0.186263	0.187396	0.187764	0.167593	0.154432	0.19709	0.172493	0.142334	0.175885	0.161052	0.190462	0.179649	0.186978	0.193341	0.182188	0.176799	0.186603	0.187595	0.190421	0.172183	0.15222	0.18462	0.193396	0.184956
KS24	0.208827	0.234148	0.234336	0.232263	0.234292	0.208857	0.208867	0.209625	0.209841	0.212786	0.21357	0.213196	0.212905	0.209049	0.213669	0.213163	0.233896	0.234739	0.22893	0.234037	0.209495	0.253242	0.213071	0.236663	0.230785	0.238469	0.248344	0.236373	0.225553	0.214289	0.251465	0.231386	0.21046	0.241077	0.225151	0.245217	0.230921	0.235998	0.247971	0.233158	0.241497	0.243401	0.248221	0.238366	0.227707	0.209836	0.246493	0.248082	0.237527
KS47	0.203233	0.258782	0.257838	0.256083	0.259671	0.2024	0.203136	0.2031	0.203288	0.198104	0.198544	0.198423	0.198733	0.202878	0.199354	0.198566	0.258296	0.259798	0.193136	0.259326	0.203249	0.269154	0.214129	0.259665	0.245263	0.267152	0.261301	0.26492	0.248184	0.200336	0.264671	0.219428	0.204175	0.223803	0.229706	0.259436	0.246024	0.257824	0.261702	0.25903	0.237479	0.268361	0.260223	0.266849	0.221539	0.194285	0.265049	0.26082	0.258392
AAH10	0.177592	0.196707	0.196111	0.1923	0.196536	0.177129	0.17791	0.178127	0.177608	0.193656	0.194248	0.193752	0.194175	0.178224	0.194705	0.193947	0.196395	0.197235	0.140468	0.19639	0.178577	0.211155	0.185923	0.202678	0.197233	0.196438	0.201397	0.206633	0.181894	0.188535	0.218185	0.187809	0.177081	0.203928	0.192855	0.206139	0.197535	0.195465	0.211365	0.191841	0.198321	0.204047	0.206115	0.2087	0.187062	0.183581	0.195518	0.210786	0.209272
AAH18	0.132781	0.182289	0.181057	0.181028	0.182312	0.132731	0.132298	0.134123	0.132975	0.170656	0.171199	0.170819	0.171004	0.132413	0.17128	0.171244	0.181848	0.183067	0.168626	0.182067	0.132947	0.204984	0.14468	0.19222	0.168819	0.189773	0.181478	0.190762	0.155144	0.117403	0.191601	0.158112	0.132079	0.166751	0.160524	0.184118	0.168862	0.176279	0.195057	0.182228	0.174891	0.191146	0.195251	0.193215	0.153647	0.131898	0.187453	0.19518	0.185371
Horti_06	0.12937	0.166675	0.166053	0.165007	0.166398	0.129087	0.12915	0.130355	0.129552	0.165635	0.165726	0.166071	0.165777	0.129277	0.165945	0.165836	0.166004	0.167482	0.187286	0.165954	0.129503	0.197114	0.150886	0.191348	0.180966	0.179889	0.182443	0.191148	0.171225	0.13475	0.186255	0.163029	0.138299	0.165685	0.160261	0.193869	0.180785	0.181887	0.193622	0.184705	0.181471	0.177966	0.189809	0.192963	0.14962	0.141196	0.191388	0.193703	0.193989
KS55	0.176531	0.181834	0.181517	0.182828	0.18163	0.176346	0.176178	0.177502	0.176958	0.200287	0.200772	0.200631	0.200419	0.176357	0.200853	0.200479	0.181468	0.18188	0.21575	0.18131	0.176583	0.184289	0.166246	0.16654	0.171243	0.179551	0.184424	0.170117	0.172274	0.16744	0.178797	0.15103	0.163535	0.163413	0.175218	0.161668	0.171084	0.180878	0.174286	0.182639	0.186292	0.184361	0.188149	0.172063	0.159607	0.173155	0.177213	0.173432	0.180354
KS63	0.167426	0.204752	0.203938	0.202392	0.204398	0.167366	0.167724	0.168253	0.167852	0.144644	0.145412	0.144671	0.144858	0.167426	0.145532	0.14505	0.203638	0.205323	0.192473	0.2043	0.167844	0.234272	0.167966	0.223834	0.20692	0.224772	0.217947	0.220308	0.198721	0.167829	0.223723	0.190076	0.163688	0.195172	0.18913	0.217679	0.206993	0.20517	0.220092	0.213799	0.202048	0.217085	0.215834	0.221499	0.185347	0.165257	0.215858	0.219058	0.217459
KS71	0.159899	0.210189	0.209003	0.206702	0.210418	0.160074	0.160341	0.160758	0.160566	0.146671	0.147956	0.147892	0.147481	0.160022	0.147975	0.147653	0.208548	0.211133	0.184091	0.210072	0.160597	0.22363	0.174621	0.215508	0.205071	0.21838	0.207189	0.220095	0.196002	0.159207	0.224125	0.190922	0.167835	0.190994	0.181684	0.216107	0.205097	0.205278	0.217034	0.208197	0.204617	0.209434	0.210908	0.222306	0.180606	0.168663	0.211521	0.215796	0.211113
SMS03	0.17999	0.198477	0.197444	0.196993	0.198206	0.179833	0.180163	0.181068	0.180398	0.199152	0.199188	0.199424	0.199104	0.180429	0.200115	0.199361	0.19796	0.197813	0.173958	0.198138	0.180638	0.210065	0.168796	0.211121	0.192636	0.207302	0.213112	0.204897	0.183195	0.181923	0.216925	0.203617	0.177604	0.211917	0.198227	0.202989	0.192451	0.197765	0.206046	0.196451	0.205674	0.211789	0.214335	0.205657	0.187974	0.17676	0.204201	0.20575	0.201463
SMS11	0.178505	0.21177	0.211383	0.210816	0.212192	0.179085	0.178496	0.178966	0.179025	0.135861	0.136311	0.136184	0.136522	0.178534	0.137191	0.136899	0.211164	0.212705	0.201383	0.212095	0.179291	0.218647	0.18346	0.217497	0.20358	0.217015	0.213307	0.214029	0.202696	0.186103	0.207409	0.187098	0.172978	0.19845	0.194826	0.214076	0.203737	0.209372	0.220012	0.213399	0.200225	0.216679	0.208873	0.216043	0.188884	0.182806	0.210327	0.218172	0.21264
SMS19	0.135011	0.172244	0.171086	0.170903	0.17272	0.134422	0.135155	0.135824	0.13553	0.171441	0.172151	0.171705	0.171822	0.135027	0.172073	0.171693	0.172384	0.173465	0.177744	0.172477	0.135302	0.204276	0.136085	0.182485	0.173887	0.18149	0.178433	0.183168	0.165943	0.122854	0.191858	0.159337	0.125783	0.163309	0.151508	0.177015	0.173479	0.181574	0.192668	0.173324	0.18296	0.181389	0.188272	0.185015	0.158753	0.133243	0.177036	0.19272	0.175214
SMS27	0.194144	0.214411	0.21461	0.211177	0.214153	0.193868	0.19441	0.19445	0.194535	0.134736	0.135511	0.135171	0.135128	0.194352	0.13624	0.13477	0.213005	0.214325	0.197862	0.213705	0.194453	0.218295	0.207596	0.204795	0.213081	0.214365	0.209309	0.207637	0.213	0.20741	0.217598	0.19749	0.198454	0.197537	0.207754	0.209275	0.212812	0.212156	0.214689	0.213975	0.208613	0.214603	0.206221	0.210201	0.205105	0.202382	0.203363	0.212944	0.20972
AAH02	0.148839	0.182241	0.181451	0.179221	0.182514	0.149139	0.148807	0.149348	0.148782	0.185493	0.186154	0.186192	0.186186	0.149083	0.187018	0.186105	0.182477	0.18289	0.142771	0.182246	0.149108	0.202677	0.155793	0.204326	0.180564	0.194781	0.186562	0.198928	0.171626	0.154568	0.209356	0.178937	0.162076	0.186856	0.174501	0.19192	0.180034	0.186682	0.196477	0.181862	0.182745	0.188355	0.196749	0.200202	0.163839	0.156325	0.192065	0.196278	0.193869
KS48	0.184901	0.209137	0.208466	0.2061	0.208829	0.18481	0.185303	0.185018	0.184625	0.194177	0.194098	0.194359	0.19458	0.184991	0.194919	0.194645	0.208575	0.209301	0.179515	0.208732	0.185083	0.216935	0.192967	0.209229	0.182772	0.200181	0.197804	0.19607	0.176254	0.179202	0.209995	0.191217	0.176884	0.202475	0.195331	0.199283	0.182752	0.196137	0.206297	0.199995	0.200734	0.211817	0.21237	0.198624	0.1755	0.186618	0.203549	0.20503	0.192411
AAH11	0.156657	0.192352	0.19183	0.187946	0.192676	0.156707	0.1569	0.156742	0.15695	0.178616	0.179591	0.179507	0.178937	0.157383	0.180306	0.179811	0.192008	0.193272	0.148008	0.192253	0.157157	0.20888	0.163249	0.202028	0.189937	0.200856	0.19718	0.206804	0.183044	0.172662	0.213745	0.188641	0.170046	0.198354	0.186543	0.191353	0.189749	0.196088	0.207473	0.180819	0.191361	0.198313	0.196227	0.208386	0.189105	0.167884	0.194569	0.206861	0.20106
AAH19	0.141602	0.183957	0.182953	0.182616	0.183914	0.140875	0.141212	0.142288	0.141512	0.178398	0.178799	0.178708	0.178609	0.141405	0.179152	0.178659	0.183676	0.183992	0.183231	0.183895	0.141286	0.200257	0.131822	0.193827	0.16787	0.202037	0.179627	0.203507	0.168535	0.136119	0.201034	0.158752	0.135388	0.168952	0.157705	0.181964	0.168238	0.175309	0.193829	0.187333	0.182017	0.1872	0.187487	0.205119	0.159909	0.134101	0.186188	0.19409	0.190906
Horti_07	0.127837	0.165089	0.164448	0.163255	0.164889	0.127506	0.127549	0.128818	0.128024	0.163937	0.164385	0.164411	0.164202	0.127651	0.16452	0.164387	0.164605	0.165847	0.186956	0.164672	0.128019	0.19613	0.149865	0.19053	0.179764	0.178842	0.180534	0.189193	0.169448	0.133388	0.184184	0.16149	0.136948	0.164283	0.15873	0.192126	0.179408	0.179848	0.19264	0.183543	0.179885	0.176795	0.188704	0.191045	0.148504	0.139529	0.189925	0.19223	0.191995
KS56	0.154802	0.191677	0.190479	0.189588	0.191497	0.154142	0.154543	0.155489	0.155146	0.183455	0.183729	0.183452	0.183536	0.154949	0.184618	0.184045	0.191811	0.192025	0.181133	0.191428	0.154924	0.208418	0.175198	0.195908	0.168057	0.205177	0.194095	0.207536	0.174327	0.166751	0.207669	0.187229	0.166851	0.192351	0.178483	0.191969	0.168845	0.185565	0.207512	0.187899	0.194577	0.196701	0.200864	0.20899	0.163045	0.178663	0.198701	0.206621	0.18978
KS64	0.136062	0.18901	0.187595	0.187953	0.188957	0.135998	0.135754	0.137883	0.136482	0.178178	0.178404	0.177893	0.177659	0.136304	0.178885	0.17823	0.188566	0.188661	0.185954	0.18861	0.136197	0.201236	0.147204	0.175048	0.180677	0.187834	0.18083	0.17555	0.175381	0.147693	0.181467	0.147518	0.157146	0.144235	0.16217	0.175124	0.180144	0.181336	0.189412	0.195461	0.175473	0.193396	0.180848	0.17773	0.163242	0.14704	0.18152	0.188431	0.180523
KS72	0.150115	0.180584	0.180014	0.180264	0.180357	0.149565	0.149957	0.151275	0.150308	0.151958	0.152523	0.152206	0.152321	0.149835	0.152647	0.153041	0.180045	0.180978	0.193455	0.180288	0.150185	0.197299	0.151283	0.196201	0.157857	0.189182	0.188192	0.190416	0.160902	0.144422	0.193242	0.180534	0.140891	0.179445	0.167735	0.189144	0.158572	0.184151	0.191796	0.17848	0.179241	0.183201	0.194259	0.191863	0.175261	0.150474	0.181255	0.190683	0.177605
SMS04	0.184516	0.223947	0.22243	0.218479	0.224392	0.183837	0.185086	0.184146	0.184608	0.185765	0.185977	0.186293	0.186085	0.184613	0.186832	0.186196	0.223893	0.224591	0.118759	0.224445	0.184975	0.243044	0.197822	0.234651	0.20147	0.235054	0.220696	0.229608	0.199249	0.189627	0.234249	0.209046	0.180882	0.220686	0.207168	0.226472	0.201712	0.211901	0.226251	0.222225	0.203461	0.234012	0.225209	0.230847	0.205374	0.187053	0.22912	0.225366	0.225726
SMS12	0.165033	0.167162	0.167433	0.168579	0.166759	0.164899	0.164522	0.166089	0.165653	0.201425	0.202138	0.202092	0.201986	0.164881	0.202304	0.202322	0.166801	0.166835	0.224604	0.165937	0.164906	0.197016	0.178959	0.181889	0.161877	0.184556	0.183338	0.186718	0.154002	0.164323	0.193667	0.199077	0.175079	0.201174	0.174833	0.176775	0.161817	0.175684	0.190422	0.154532	0.19381	0.177466	0.19744	0.188519	0.187576	0.174543	0.179147	0.189779	0.173436
SMS20	0.160856	0.183275	0.183156	0.184461	0.183525	0.160387	0.160655	0.161953	0.161559	0.175944	0.17646	0.176262	0.176128	0.161239	0.176548	0.17691	0.183437	0.183745	0.192116	0.183506	0.161214	0.204	0.157122	0.185398	0.15557	0.18547	0.190567	0.192988	0.158479	0.158474	0.199827	0.182925	0.108432	0.191892	0.174995	0.183778	0.156127	0.184454	0.192549	0.179031	0.187032	0.186566	0.197417	0.193982	0.172305	0.155709	0.17601	0.19184	0.185265
SMS28	0.133367	0.170663	0.169489	0.16858	0.170913	0.132693	0.133335	0.133927	0.133559	0.170672	0.171211	0.170984	0.171126	0.133407	0.171592	0.171031	0.170554	0.171934	0.175917	0.170721	0.133506	0.203428	0.134295	0.180942	0.173199	0.180619	0.178309	0.180963	0.166516	0.120063	0.190222	0.157415	0.126529	0.161768	0.14979	0.175711	0.172868	0.181201	0.19238	0.173362	0.181984	0.180422	0.186851	0.183435	0.156787	0.13086	0.176634	0.191949	0.173976
AAH03	0.164066	0.153424	0.154474	0.155354	0.153276	0.163941	0.163758	0.165225	0.164408	0.186313	0.186791	0.186353	0.186742	0.164115	0.186873	0.186886	0.153563	0.153618	0.213263	0.15291	0.164065	0.192818	0.160515	0.175417	0.158857	0.175294	0.18771	0.183294	0.153472	0.166132	0.196717	0.192045	0.162762	0.201572	0.179915	0.178254	0.159547	0.181727	0.182711	0.167188	0.192959	0.180123	0.19685	0.185804	0.170793	0.164646	0.175056	0.18075	0.178179
KS49	0.213797	0.204077	0.204705	0.203355	0.204371	0.213493	0.213913	0.214282	0.214394	0.224632	0.225513	0.224992	0.225269	0.214257	0.225537	0.224943	0.204026	0.204793	0.223464	0.204	0.214307	0.239063	0.228062	0.223682	0.20436	0.212542	0.231101	0.21805	0.205162	0.21793	0.234273	0.242922	0.210393	0.248618	0.224826	0.222677	0.203996	0.222793	0.231003	0.206028	0.238628	0.218586	0.250102	0.220051	0.223953	0.220626	0.221435	0.230793	0.22057
AAH12	0.166196	0.190388	0.190011	0.186025	0.190965	0.165861	0.166541	0.166885	0.166465	0.1944	0.195028	0.1949	0.19445	0.166616	0.195738	0.194767	0.190961	0.19172	0.131861	0.190593	0.167498	0.225223	0.183157	0.212964	0.198588	0.210323	0.213586	0.22029	0.187652	0.176346	0.224884	0.196714	0.174197	0.211886	0.197951	0.209966	0.19884	0.207933	0.216057	0.204898	0.199214	0.206299	0.214854	0.22114	0.185825	0.177822	0.206136	0.215731	0.217301
AAH20	0.173455	0.197968	0.197356	0.193738	0.19835	0.173806	0.173948	0.174316	0.173848	0.178942	0.179815	0.179429	0.179507	0.174461	0.180209	0.179346	0.198311	0.198341	0.142294	0.19818	0.174336	0.222557	0.179355	0.208695	0.208928	0.206486	0.209222	0.211846	0.194415	0.184555	0.219631	0.193066	0.179275	0.208137	0.199261	0.211981	0.20878	0.20412	0.213936	0.201954	0.208412	0.210256	0.212088	0.213387	0.19068	0.188094	0.211488	0.212776	0.212496
Horti_08	0.165941	0.1508	0.151833	0.151338	0.150576	0.165866	0.165482	0.166925	0.166258	0.177789	0.178758	0.178459	0.178276	0.166116	0.178292	0.178552	0.15088	0.151063	0.204157	0.14996	0.165816	0.180009	0.172095	0.166549	0.14995	0.16217	0.171012	0.170282	0.129844	0.172595	0.184573	0.186825	0.152973	0.200713	0.17056	0.17169	0.15002	0.175689	0.182045	0.155399	0.175898	0.153325	0.179971	0.172151	0.163883	0.163332	0.172127	0.182636	0.167412
KS57	0.153395	0.184123	0.182528	0.180485	0.183869	0.153495	0.153738	0.153981	0.154165	0.192948	0.193471	0.193606	0.193556	0.154169	0.19421	0.193439	0.183899	0.184317	0.147954	0.183684	0.154244	0.210139	0.154332	0.204915	0.188668	0.196852	0.19903	0.202613	0.181338	0.164822	0.215584	0.186037	0.171212	0.199965	0.183319	0.19655	0.188615	0.192688	0.207034	0.18958	0.194723	0.200733	0.208493	0.203998	0.17938	0.162628	0.193531	0.206275	0.19865
KS65	0.153188	0.18611	0.185525	0.185658	0.185603	0.152861	0.152501	0.153751	0.153382	0.146054	0.146556	0.146081	0.146172	0.152899	0.147155	0.146983	0.18539	0.18612	0.193644	0.185156	0.152472	0.199163	0.162714	0.193116	0.181814	0.18884	0.191968	0.18974	0.169786	0.15703	0.199079	0.17574	0.145207	0.178931	0.163323	0.191907	0.182354	0.188669	0.194954	0.18412	0.179018	0.190581	0.189237	0.192609	0.176241	0.154321	0.186939	0.195229	0.187001
KS73	0.162295	0.192373	0.191761	0.189759	0.191842	0.16161	0.162136	0.162279	0.162412	0.159022	0.159397	0.159226	0.159091	0.162394	0.159854	0.159029	0.191452	0.192899	0.165563	0.191597	0.162344	0.21229	0.170731	0.20826	0.178808	0.204342	0.198372	0.204746	0.174851	0.160006	0.202369	0.181379	0.153582	0.182039	0.186819	0.204203	0.179707	0.190919	0.20667	0.1982	0.190527	0.203538	0.195323	0.206075	0.166499	0.153651	0.203062	0.206312	0.202995
SMS05	0.17885	0.199349	0.198154	0.195434	0.199097	0.178464	0.17947	0.178908	0.179118	0.184017	0.184435	0.18444	0.183954	0.179307	0.184594	0.184104	0.198649	0.199666	0.15099	0.199249	0.179559	0.222053	0.186008	0.214076	0.195277	0.215024	0.20802	0.204208	0.180288	0.181639	0.207867	0.193442	0.17751	0.20088	0.196536	0.208024	0.195645	0.200925	0.211548	0.196366	0.199322	0.206306	0.203331	0.206285	0.185863	0.181245	0.214553	0.210685	0.205857
SMS13	0.143622	0.194016	0.19265	0.192828	0.19376	0.143471	0.143238	0.144186	0.144193	0.167363	0.167524	0.167314	0.167347	0.143716	0.167876	0.167515	0.193576	0.194461	0.187456	0.193691	0.143288	0.20638	0.152006	0.199016	0.175005	0.202665	0.197058	0.20171	0.173054	0.152991	0.203001	0.173865	0.102053	0.173526	0.177192	0.191225	0.175452	0.19184	0.207308	0.197689	0.18686	0.191487	0.192516	0.203352	0.170076	0.146045	0.194551	0.206343	0.192727
SMS21	0.152396	0.169852	0.169325	0.169641	0.169425	0.152271	0.152338	0.152982	0.152889	0.157662	0.157919	0.157656	0.157596	0.152317	0.158693	0.15797	0.16884	0.169709	0.194663	0.169283	0.152442	0.184034	0.155638	0.178026	0.168104	0.175013	0.173447	0.177066	0.169864	0.151817	0.19223	0.175644	0.136703	0.165435	0.163198	0.177573	0.167703	0.171017	0.180499	0.169998	0.177459	0.182034	0.190719	0.178543	0.167779	0.142524	0.175385	0.178889	0.174994
SMS29	0.144562	0.196537	0.194757	0.192423	0.196683	0.144287	0.14473	0.145098	0.144555	0.154831	0.1554	0.155181	0.155272	0.145231	0.156418	0.155639	0.196192	0.196945	0.1254	0.196463	0.144905	0.211602	0.151166	0.201617	0.179121	0.200256	0.193875	0.203966	0.174579	0.154228	0.203816	0.159246	0.142646	0.173708	0.173607	0.203098	0.179917	0.189243	0.207868	0.195768	0.175278	0.199531	0.196175	0.205893	0.163985	0.152639	0.196444	0.207247	0.197645
AAH04	0.134893	0.175398	0.1741	0.173206	0.174871	0.134475	0.134493	0.135636	0.134868	0.164321	0.165045	0.164603	0.164243	0.134665	0.164987	0.16483	0.174786	0.175294	0.190202	0.174528	0.13489	0.197425	0.145887	0.191148	0.166683	0.183485	0.178747	0.180573	0.160475	0.137476	0.184687	0.155143	0.128979	0.167736	0.15489	0.181405	0.166224	0.180636	0.191515	0.172371	0.17969	0.177215	0.180485	0.182847	0.150223	0.13911	0.182875	0.191888	0.179089
KS50	0.147777	0.181211	0.181387	0.180416	0.181234	0.147752	0.147845	0.148929	0.148319	0.16725	0.167961	0.16781	0.167718	0.148071	0.167944	0.167784	0.181172	0.181807	0.187078	0.18094	0.147832	0.196889	0.141137	0.194751	0.185409	0.185745	0.184056	0.190181	0.177091	0.131359	0.195209	0.162539	0.122944	0.169931	0.167367	0.181966	0.18403	0.185888	0.197475	0.18153	0.172421	0.184335	0.184132	0.191524	0.155621	0.137394	0.186555	0.196503	0.186246
AAH13	0.165543	0.189733	0.189168	0.184922	0.190209	0.165014	0.165811	0.165828	0.165836	0.193891	0.194645	0.194376	0.193967	0.165769	0.195152	0.194157	0.190155	0.190942	0.131042	0.189862	0.166616	0.224414	0.18329	0.212392	0.197607	0.209682	0.212608	0.219476	0.186596	0.175159	0.224262	0.196389	0.173534	0.211249	0.197742	0.209859	0.197672	0.206929	0.215512	0.203524	0.198271	0.205496	0.213986	0.220149	0.185486	0.177506	0.205403	0.215427	0.217356
Horti_01	0.122514	0.20972	0.20753	0.206652	0.210139	0.12204	0.122408	0.122977	0.122508	0.14458	0.144758	0.144821	0.14436	0.122001	0.145537	0.145077	0.209397	0.210813	0.154033	0.210093	0.12257	0.220667	0.121863	0.210206	0.193918	0.212312	0.190269	0.208538	0.187702	0.122946	0.197164	0.12861	0.115304	0.137789	0.153813	0.204438	0.194217	0.191439	0.216014	0.20818	0.165249	0.208268	0.183529	0.210518	0.150836	0.118604	0.206908	0.215282	0.204208
Horti_09	0.166141	0.152477	0.153289	0.152463	0.152028	0.166066	0.165807	0.167176	0.166558	0.178919	0.179805	0.179615	0.179457	0.166291	0.17948	0.179757	0.152456	0.152551	0.204338	0.151286	0.166141	0.180784	0.172355	0.167563	0.150749	0.163097	0.173044	0.170677	0.13105	0.173257	0.184272	0.187381	0.154199	0.201204	0.17092	0.172377	0.150787	0.176636	0.182453	0.156641	0.178233	0.1546	0.181651	0.172776	0.164853	0.164351	0.173383	0.183443	0.168391
KS58	0.184466	0.20802	0.207587	0.20561	0.207888	0.184063	0.18491	0.184825	0.184281	0.193644	0.193833	0.194003	0.194063	0.184245	0.194932	0.194062	0.207356	0.207625	0.178937	0.20764	0.184547	0.216355	0.191422	0.208944	0.181612	0.198108	0.198916	0.195176	0.175127	0.178326	0.207966	0.189492	0.176167	0.202473	0.194926	0.1976	0.181658	0.194737	0.206272	0.199112	0.199536	0.21185	0.212773	0.197209	0.175303	0.185242	0.201565	0.205406	0.190671
KS66	0.148864	0.180815	0.18095	0.180345	0.180838	0.148939	0.148881	0.149975	0.149507	0.168229	0.169001	0.168992	0.168683	0.149309	0.168699	0.168815	0.180668	0.181613	0.187722	0.18077	0.149134	0.198012	0.142427	0.196141	0.186031	0.186563	0.186115	0.191261	0.177299	0.132689	0.195599	0.164164	0.124305	0.17133	0.168889	0.183572	0.184743	0.187136	0.197795	0.182536	0.173253	0.185489	0.185211	0.192088	0.156952	0.139074	0.18776	0.197436	0.187921
KS74	0.189398	0.228836	0.228584	0.223695	0.229582	0.189473	0.190293	0.18963	0.18979	0.172953	0.17402	0.173487	0.17363	0.19031	0.174226	0.17345	0.228845	0.230047	0.128061	0.22898	0.190662	0.254407	0.205862	0.242154	0.228474	0.238087	0.236137	0.239205	0.21732	0.200197	0.24836	0.213461	0.207342	0.225688	0.215926	0.243138	0.229387	0.221804	0.245381	0.229285	0.22454	0.243301	0.242222	0.24077	0.222155	0.205697	0.235825	0.24471	0.235619
SMS06	0.166181	0.216529	0.215144	0.212306	0.216874	0.166198	0.167052	0.166792	0.166801	0.17242	0.172705	0.17266	0.172668	0.16696	0.173096	0.172631	0.216216	0.216967	0.134154	0.216777	0.167186	0.238581	0.179311	0.230168	0.201791	0.233159	0.222983	0.23393	0.19617	0.180502	0.232883	0.201649	0.176364	0.21594	0.194077	0.219703	0.202546	0.215172	0.227393	0.22079	0.186491	0.226964	0.217719	0.235296	0.201279	0.181878	0.222927	0.228211	0.22051
SMS14	0.15744	0.172221	0.172639	0.171481	0.171994	0.157465	0.156981	0.15815	0.158058	0.167403	0.167303	0.167286	0.167353	0.157387	0.168199	0.167888	0.172386	0.172687	0.199148	0.172102	0.157487	0.19236	0.168283	0.188829	0.156226	0.18028	0.183522	0.189866	0.150614	0.1629	0.189866	0.184939	0.141654	0.190582	0.175657	0.1798	0.156491	0.179287	0.188422	0.171548	0.182905	0.178674	0.201467	0.191691	0.162583	0.16378	0.175942	0.187862	0.173573
SMS22	0.154984	0.192873	0.191671	0.190707	0.192567	0.154122	0.154624	0.15547	0.155101	0.182913	0.183247	0.183086	0.183095	0.154905	0.184042	0.183428	0.192805	0.192961	0.180617	0.192447	0.15503	0.209573	0.174872	0.196341	0.16892	0.206124	0.195115	0.207804	0.175022	0.166725	0.207999	0.187821	0.166709	0.192056	0.178796	0.193131	0.169591	0.186435	0.207993	0.188981	0.195064	0.197637	0.200485	0.209403	0.163967	0.178582	0.200015	0.207117	0.190581
SMS30	0.142193	0.187534	0.185629	0.183231	0.187231	0.141968	0.141936	0.142954	0.142086	0.193494	0.193916	0.193399	0.193619	0.142336	0.194336	0.193533	0.186593	0.187895	0.143958	0.186661	0.142886	0.211907	0.16172	0.203447	0.182583	0.194865	0.198082	0.207896	0.177943	0.160703	0.212154	0.184819	0.164248	0.193112	0.183685	0.197546	0.182278	0.197816	0.204943	0.194632	0.184163	0.193259	0.197364	0.20952	0.180695	0.15921	0.19598	0.203661	0.197631
AAH05	0.15781	0.180234	0.179652	0.178935	0.179554	0.157251	0.157376	0.158296	0.157928	0.193416	0.194116	0.194074	0.194094	0.156955	0.194451	0.194108	0.179769	0.179898	0.205137	0.179662	0.157732	0.187187	0.159127	0.177736	0.166382	0.184273	0.177515	0.186258	0.151375	0.15644	0.180069	0.178916	0.154122	0.179545	0.169512	0.168704	0.166449	0.176123	0.190754	0.174078	0.173761	0.187159	0.178782	0.188972	0.167077	0.159894	0.183888	0.189467	0.175825
KS51	0.169307	0.209465	0.207814	0.20464	0.20911	0.169382	0.169725	0.170236	0.169876	0.182239	0.183143	0.182721	0.182538	0.16981	0.183748	0.182846	0.209063	0.209871	0.132079	0.209135	0.169509	0.22874	0.177851	0.219419	0.186817	0.219792	0.207924	0.213925	0.188511	0.166767	0.221284	0.190433	0.168604	0.20895	0.19028	0.215137	0.187267	0.203995	0.223226	0.205419	0.182379	0.212212	0.201613	0.215563	0.187544	0.174544	0.211538	0.222929	0.20429
AAH14	0.173013	0.198116	0.197369	0.193588	0.198463	0.173364	0.173607	0.173573	0.173255	0.177665	0.17862	0.178327	0.178429	0.173994	0.179015	0.178178	0.198473	0.198721	0.141129	0.198342	0.173793	0.222115	0.178555	0.209764	0.208317	0.206526	0.208333	0.212811	0.193207	0.184228	0.219916	0.192393	0.178919	0.207858	0.198844	0.211048	0.207952	0.202993	0.214475	0.201603	0.207632	0.210328	0.211203	0.21442	0.189816	0.18794	0.211864	0.213404	0.211915
Horti_02	0.12234	0.209953	0.207639	0.206835	0.210297	0.12194	0.122334	0.122777	0.122509	0.145684	0.145964	0.145951	0.14559	0.122027	0.146642	0.146064	0.209555	0.210921	0.154702	0.210201	0.122526	0.221	0.122314	0.210138	0.194154	0.212269	0.190006	0.208496	0.188193	0.123247	0.197175	0.128992	0.115631	0.137931	0.154033	0.204473	0.194303	0.191752	0.215742	0.208365	0.165418	0.2081	0.183844	0.210451	0.151557	0.118656	0.207292	0.215139	0.203816
Horti_10	0.154964	0.129309	0.130188	0.130632	0.128688	0.155114	0.155156	0.156123	0.155106	0.189103	0.18972	0.189079	0.189625	0.155478	0.189365	0.189918	0.128963	0.129275	0.206682	0.1285	0.15526	0.17752	0.166006	0.166257	0.146108	0.159091	0.165097	0.163271	0.139014	0.16711	0.183741	0.189018	0.158766	0.196694	0.170081	0.165529	0.145969	0.163946	0.169653	0.162314	0.184037	0.158493	0.192828	0.165117	0.161129	0.164161	0.160825	0.168283	0.158894
KS59	0.143247	0.188915	0.187299	0.187033	0.188736	0.143097	0.143115	0.14421	0.144067	0.162284	0.162857	0.162691	0.162774	0.143458	0.163185	0.16261	0.188246	0.188902	0.17869	0.188365	0.143666	0.202176	0.155165	0.197562	0.161602	0.192887	0.180577	0.195039	0.154883	0.13785	0.195034	0.164044	0.140862	0.165671	0.161892	0.182321	0.161785	0.175185	0.200229	0.180445	0.169358	0.18596	0.187402	0.196666	0.153331	0.147601	0.18992	0.199693	0.17922
KS67	0.176095	0.220782	0.218577	0.213986	0.220925	0.176297	0.176793	0.176229	0.176212	0.167981	0.168607	0.168302	0.168125	0.176906	0.169044	0.168504	0.220425	0.22133	0.117332	0.220776	0.177108	0.239905	0.180176	0.230424	0.211977	0.226841	0.224632	0.228304	0.204717	0.189837	0.22866	0.194045	0.185347	0.209404	0.205054	0.225382	0.212698	0.214876	0.23563	0.223703	0.209727	0.232518	0.219775	0.230058	0.197209	0.179763	0.222503	0.234413	0.221727
KS75	0.151298	0.18251	0.181067	0.178995	0.182342	0.151298	0.15179	0.151733	0.152015	0.190612	0.19098	0.191266	0.191101	0.152068	0.191843	0.191051	0.182321	0.182909	0.144798	0.182157	0.152193	0.209721	0.153422	0.204814	0.188201	0.195956	0.197745	0.202193	0.180853	0.163132	0.214943	0.185301	0.170162	0.199055	0.181968	0.19613	0.187797	0.192256	0.206214	0.189025	0.193543	0.200358	0.207729	0.2034	0.178502	0.162023	0.192695	0.205571	0.197822
SMS07	0.174174	0.163539	0.164371	0.164212	0.163288	0.174074	0.173713	0.175437	0.174642	0.200956	0.201244	0.200941	0.201103	0.174553	0.201405	0.201273	0.163683	0.163271	0.218353	0.162618	0.174051	0.180381	0.176401	0.177763	0.140243	0.173711	0.174908	0.172016	0.140199	0.166608	0.186411	0.197097	0.169942	0.205578	0.177623	0.161737	0.141076	0.166457	0.180384	0.161059	0.196051	0.160073	0.19091	0.174452	0.177754	0.170583	0.177583	0.179874	0.155218
SMS15	0.138209	0.170106	0.168824	0.169401	0.169688	0.137776	0.137425	0.139323	0.138478	0.168659	0.16934	0.169171	0.168761	0.137768	0.169582	0.169119	0.16957	0.170551	0.192319	0.169696	0.13785	0.201849	0.152367	0.196377	0.171702	0.186944	0.179716	0.188405	0.162791	0.12966	0.191053	0.164864	0.131792	0.168718	0.156424	0.183673	0.171619	0.170912	0.193588	0.182314	0.186481	0.187481	0.196035	0.18962	0.164699	0.128722	0.180687	0.193696	0.180027
SMS23_TR2	0.16593	0.155339	0.155592	0.157478	0.154863	0.165628	0.165318	0.166943	0.166348	0.187006	0.187487	0.186971	0.187311	0.165946	0.187535	0.187657	0.15541	0.155506	0.21444	0.154771	0.165778	0.195142	0.16277	0.177334	0.161501	0.177116	0.190137	0.184913	0.155663	0.168606	0.198958	0.193827	0.165049	0.202977	0.181649	0.18027	0.162147	0.183383	0.184079	0.169419	0.194851	0.181429	0.198887	0.18724	0.173071	0.16618	0.177423	0.182408	0.180296
SMS31	0.159346	0.187156	0.185577	0.18238	0.187503	0.159921	0.160238	0.15983	0.160288	0.179202	0.17988	0.179813	0.179564	0.160494	0.18014	0.179623	0.187215	0.188143	0.134337	0.187184	0.160969	0.213225	0.168554	0.2049	0.18665	0.201472	0.194784	0.206342	0.176475	0.166374	0.214235	0.191204	0.168776	0.201768	0.18918	0.198355	0.185996	0.193848	0.209623	0.191709	0.189934	0.202916	0.20283	0.207667	0.174178	0.167259	0.195647	0.208492	0.201475
AAH06	0.170154	0.159085	0.159601	0.160748	0.15886	0.170254	0.169619	0.171341	0.170622	0.202237	0.202924	0.2024	0.20242	0.169929	0.202797	0.202428	0.159054	0.159276	0.22198	0.158216	0.170155	0.193259	0.170348	0.184847	0.159132	0.177577	0.187252	0.185691	0.1511	0.170414	0.19105	0.192693	0.178302	0.200766	0.169883	0.176605	0.158971	0.177778	0.18807	0.154992	0.187465	0.184551	0.199859	0.187497	0.176086	0.174276	0.172284	0.18739	0.176051
KS52	0.182875	0.202454	0.201284	0.196394	0.202343	0.182438	0.183595	0.183234	0.183092	0.191967	0.192364	0.192802	0.192535	0.18376	0.193039	0.192182	0.202252	0.203077	0.123408	0.20202	0.183282	0.224549	0.196933	0.224197	0.18525	0.209951	0.208543	0.217729	0.178901	0.188521	0.224679	0.20156	0.194119	0.22096	0.194906	0.212515	0.185926	0.193124	0.229171	0.200756	0.206972	0.211001	0.22301	0.219255	0.190084	0.185462	0.220132	0.229209	0.208958
AAH15	0.162566	0.188078	0.187443	0.183303	0.188327	0.16234	0.163311	0.163604	0.162959	0.181866	0.182491	0.182315	0.182399	0.163042	0.18229	0.182003	0.188129	0.188609	0.139899	0.188006	0.163343	0.209153	0.172305	0.207766	0.184754	0.197318	0.195241	0.195939	0.171459	0.165962	0.203008	0.178618	0.16892	0.199447	0.183414	0.203256	0.184876	0.190519	0.210489	0.183591	0.191858	0.197279	0.204376	0.197276	0.177317	0.169836	0.201344	0.210924	0.195539
Horti_03	0.145183	0.179138	0.178599	0.179625	0.179	0.144771	0.144403	0.146292	0.145945	0.179698	0.179716	0.179826	0.179802	0.145263	0.179971	0.179972	0.17942	0.179667	0.196103	0.178703	0.145422	0.212498	0.171652	0.205866	0.193515	0.192621	0.21548	0.207942	0.18976	0.15929	0.20578	0.179689	0.161132	0.18612	0.176998	0.210148	0.194541	0.202123	0.211458	0.201952	0.196259	0.196998	0.204468	0.208932	0.171481	0.165966	0.206058	0.211366	0.211813
Horti_12	0.149455	0.181793	0.181779	0.181002	0.181976	0.149598	0.149573	0.150671	0.150226	0.16837	0.168986	0.168959	0.168565	0.149819	0.168892	0.168773	0.181704	0.182495	0.189263	0.181647	0.149852	0.19763	0.143372	0.196293	0.187016	0.186691	0.186981	0.191367	0.178177	0.133167	0.19634	0.164179	0.124717	0.171618	0.168965	0.18348	0.185855	0.187629	0.198735	0.183004	0.173728	0.185718	0.185461	0.192909	0.157375	0.139534	0.188029	0.197845	0.187636
KS60	0.202424	0.212671	0.212043	0.206914	0.213144	0.201969	0.202918	0.202201	0.201959	0.221194	0.221952	0.222461	0.221876	0.203066	0.222399	0.221618	0.212595	0.213847	0.138313	0.212668	0.203243	0.220671	0.2218	0.206203	0.206722	0.217303	0.218134	0.209697	0.197424	0.216947	0.228067	0.203358	0.20847	0.216298	0.212187	0.189938	0.207583	0.213286	0.21879	0.214689	0.223206	0.222355	0.235076	0.211157	0.206765	0.209248	0.201407	0.218045	0.210576
KS68	0.189358	0.211273	0.209685	0.204857	0.21109	0.189609	0.190376	0.189765	0.189373	0.168692	0.169734	0.169632	0.169247	0.190443	0.170243	0.169303	0.210647	0.211467	0.124931	0.210617	0.19107	0.234148	0.200714	0.219799	0.208465	0.216209	0.219918	0.212489	0.203725	0.193467	0.231413	0.212238	0.2001	0.223936	0.210248	0.220542	0.208553	0.206976	0.232124	0.219743	0.216953	0.225679	0.230063	0.213783	0.210217	0.192878	0.213553	0.231685	0.212992
EPM46_TR3	0.239987	0.21992	0.221152	0.220237	0.219901	0.239911	0.239798	0.239811	0.239975	0.244567	0.245245	0.244956	0.245107	0.239908	0.24512	0.244959	0.220008	0.220039	0.262943	0.219752	0.240034	0.234806	0.237704	0.230043	0.231928	0.226923	0.245579	0.24098	0.220418	0.235351	0.257108	0.25458	0.238751	0.253386	0.240795	0.232924	0.232278	0.232826	0.23016	0.216628	0.256062	0.230303	0.25524	0.243091	0.246351	0.236635	0.22407	0.229167	0.235787
SMS08	0.181985	0.176407	0.17589	0.176098	0.176079	0.181884	0.181725	0.182719	0.182377	0.189491	0.189431	0.188764	0.188959	0.182265	0.189333	0.189479	0.175927	0.176229	0.220077	0.175559	0.182215	0.186903	0.178043	0.177928	0.139844	0.177559	0.181811	0.181843	0.138338	0.176608	0.198381	0.202371	0.16778	0.207083	0.176725	0.180152	0.140758	0.172485	0.189785	0.161011	0.194652	0.174444	0.192145	0.183398	0.150508	0.176704	0.179207	0.188898	0.170972
SMS16	0.144738	0.19695	0.195081	0.193001	0.197197	0.144638	0.14525	0.145501	0.145075	0.155562	0.156058	0.155788	0.15598	0.145602	0.15686	0.156322	0.196755	0.197537	0.126129	0.1969	0.145409	0.211855	0.151838	0.201908	0.17983	0.201156	0.195462	0.204263	0.174632	0.155009	0.204942	0.159897	0.14333	0.173944	0.173734	0.202764	0.180487	0.189739	0.207659	0.196511	0.176264	0.200374	0.197043	0.205912	0.164975	0.153063	0.197073	0.207261	0.198489
SMS24	0.147959	0.173122	0.17258	0.171106	0.173071	0.147684	0.147827	0.14902	0.148077	0.167335	0.167779	0.167494	0.167937	0.148104	0.168054	0.168095	0.172561	0.173481	0.176426	0.172954	0.148229	0.199561	0.153485	0.189216	0.182039	0.184126	0.181565	0.192632	0.169071	0.145647	0.193483	0.158596	0.146816	0.163365	0.157791	0.185175	0.181584	0.179368	0.197563	0.183617	0.179687	0.188089	0.186691	0.194645	0.155425	0.135673	0.187679	0.197583	0.188517
SMS32	0.176488	0.174126	0.173998	0.173545	0.173575	0.176563	0.176205	0.17712	0.176729	0.186086	0.186347	0.185759	0.185802	0.176791	0.186169	0.186298	0.173498	0.174128	0.217112	0.173257	0.176716	0.186477	0.173524	0.177235	0.139072	0.175724	0.175714	0.180576	0.137429	0.17232	0.196794	0.198435	0.162923	0.202208	0.172866	0.178932	0.140058	0.170314	0.188461	0.159302	0.191043	0.171561	0.190137	0.182142	0.148144	0.172794	0.177115	0.186992	0.169685
AAH07	0.164399	0.16437	0.164674	0.16572	0.163767	0.164374	0.16419	0.164935	0.164541	0.187076	0.187708	0.187292	0.187849	0.164122	0.188167	0.187808	0.164212	0.164322	0.204165	0.163826	0.164373	0.187073	0.160241	0.184209	0.160292	0.166038	0.182326	0.182702	0.149734	0.175047	0.197979	0.188256	0.161884	0.199548	0.173673	0.170404	0.160341	0.177104	0.189446	0.165047	0.182463	0.178776	0.193099	0.184844	0.176426	0.162617	0.16941	0.188209	0.172067
KS53	0.177157	0.185143	0.185323	0.1829	0.184812	0.177098	0.17677	0.177668	0.176997	0.198284	0.198665	0.198292	0.198616	0.177236	0.198969	0.198879	0.185229	0.185508	0.178265	0.184819	0.177437	0.204311	0.182356	0.198432	0.163043	0.191865	0.193442	0.196415	0.1651	0.177579	0.207575	0.190837	0.17509	0.208978	0.184995	0.188771	0.163563	0.189992	0.201667	0.183644	0.184557	0.181061	0.200132	0.198386	0.18306	0.175764	0.19175	0.201437	0.181057
AAH16	0.149997	0.186363	0.185831	0.185341	0.186561	0.149897	0.149664	0.15086	0.150216	0.166139	0.166952	0.166348	0.166449	0.149691	0.167287	0.16665	0.186138	0.187232	0.186901	0.186367	0.149977	0.199232	0.14905	0.190294	0.172148	0.186712	0.182275	0.192637	0.172861	0.153544	0.191597	0.157917	0.128112	0.159157	0.168684	0.179109	0.171538	0.181468	0.198203	0.180032	0.16953	0.185064	0.182128	0.194722	0.158944	0.144092	0.187887	0.198005	0.187569
Horti_04	0.122677	0.209232	0.206966	0.206115	0.209626	0.122428	0.122721	0.123214	0.122796	0.145387	0.145516	0.145579	0.145218	0.122264	0.146345	0.145667	0.208834	0.210198	0.154961	0.20948	0.122883	0.220776	0.122702	0.209165	0.19286	0.211197	0.18851	0.207774	0.187091	0.124186	0.197281	0.12953	0.115294	0.138465	0.153317	0.204327	0.192583	0.19103	0.215796	0.207236	0.165578	0.206267	0.183675	0.209723	0.150966	0.118869	0.20652	0.215142	0.20372
KS61	0.137914	0.189852	0.188453	0.18812	0.189723	0.137638	0.137506	0.138726	0.138332	0.161834	0.162288	0.1624	0.161679	0.137848	0.162801	0.162619	0.189158	0.190093	0.17628	0.189403	0.137673	0.191436	0.148323	0.187912	0.177361	0.187475	0.179385	0.188433	0.170774	0.147934	0.192902	0.169271	0.142356	0.167544	0.155816	0.196105	0.17713	0.180657	0.200203	0.175105	0.178999	0.179015	0.185998	0.19093	0.168565	0.142818	0.189047	0.200327	0.186598
KS69	0.177056	0.222869	0.221451	0.219896	0.22286	0.17688	0.177198	0.177667	0.177726	0.182795	0.183406	0.18305	0.182482	0.177478	0.183582	0.182807	0.222035	0.22342	0.186268	0.222712	0.177562	0.241918	0.171286	0.225401	0.210397	0.224926	0.225286	0.227477	0.209926	0.168624	0.225172	0.185575	0.157182	0.194684	0.193127	0.226789	0.210963	0.222598	0.238466	0.218691	0.210541	0.223768	0.222231	0.229129	0.190661	0.171217	0.226274	0.237691	0.230282
SMS01	0.169509	0.175076	0.174755	0.175514	0.174671	0.168855	0.168922	0.169794	0.169476	0.1698	0.169812	0.16971	0.169113	0.169158	0.169987	0.170178	0.174611	0.175222	0.209919	0.174225	0.168906	0.181069	0.173284	0.193541	0.162083	0.184053	0.186577	0.193593	0.157594	0.159387	0.200137	0.189655	0.152206	0.188619	0.172521	0.178997	0.163224	0.176316	0.193586	0.176016	0.193617	0.183217	0.188218	0.195167	0.169473	0.162482	0.186236	0.193865	0.177691
SMS09	0.154989	0.19268	0.191785	0.190813	0.192474	0.154278	0.154831	0.155477	0.155258	0.183545	0.18388	0.183668	0.183838	0.15491	0.18456	0.184161	0.192697	0.192774	0.180933	0.19248	0.154986	0.209666	0.175676	0.197193	0.170435	0.206895	0.19612	0.209134	0.176387	0.167935	0.20862	0.187686	0.167774	0.192931	0.179673	0.193933	0.1713	0.185963	0.208812	0.188733	0.194405	0.198049	0.200962	0.210864	0.164483	0.179282	0.200509	0.208047	0.191428
SMS17	0.156599	0.177095	0.177068	0.175498	0.177069	0.156649	0.156549	0.157343	0.156875	0.18579	0.186479	0.18609	0.186168	0.157055	0.186944	0.186288	0.176933	0.177734	0.159233	0.176649	0.156679	0.20098	0.164497	0.19261	0.177347	0.187874	0.193577	0.192631	0.165605	0.157111	0.203991	0.188902	0.161565	0.200223	0.180097	0.186994	0.177542	0.187657	0.195582	0.176888	0.190881	0.195413	0.205014	0.194532	0.17236	0.157683	0.185678	0.194688	0.193639
SMS25	0.146133	0.194567	0.192959	0.191228	0.194385	0.146234	0.1461	0.146925	0.146756	0.177407	0.177903	0.177592	0.177645	0.146278	0.177753	0.17762	0.193816	0.19472	0.160439	0.19381	0.146278	0.200824	0.142875	0.194764	0.173308	0.192376	0.178553	0.188174	0.163648	0.134539	0.185963	0.159174	0.150709	0.173798	0.165732	0.180617	0.172998	0.174503	0.197014	0.188679	0.176262	0.184809	0.186923	0.19052	0.158956	0.137556	0.198169	0.197177	0.177598
SMS33	0.158056	0.174112	0.174747	0.172968	0.173608	0.15773	0.157622	0.159193	0.158123	0.173048	0.173543	0.173128	0.17333	0.158078	0.173799	0.173158	0.17395	0.174516	0.199664	0.173733	0.157953	0.19229	0.164915	0.197941	0.17414	0.18363	0.190286	0.201102	0.166009	0.165544	0.196539	0.182187	0.148366	0.188355	0.174579	0.190505	0.173958	0.186864	0.187962	0.179433	0.172612	0.171309	0.190228	0.203207	0.165879	0.157762	0.172399	0.187399	0.188293
AAH08	0.149787	0.183912	0.183734	0.180549	0.183875	0.149837	0.149955	0.150098	0.149804	0.182705	0.183265	0.183078	0.183223	0.150459	0.184236	0.183219	0.184123	0.184593	0.147266	0.183689	0.150108	0.200106	0.163664	0.199844	0.190907	0.184134	0.189687	0.197311	0.171416	0.165157	0.20984	0.180953	0.166256	0.189627	0.182615	0.197285	0.190276	0.184183	0.205192	0.184123	0.187061	0.195165	0.196658	0.199823	0.176298	0.173347	0.190264	0.204668	0.195617
KS54	0.159303	0.185887	0.184625	0.183049	0.18601	0.159002	0.159647	0.160668	0.160073	0.181889	0.182725	0.182363	0.182482	0.160054	0.182598	0.182454	0.185847	0.186221	0.148486	0.185564	0.159502	0.203056	0.166549	0.196457	0.166851	0.189135	0.178629	0.194877	0.15731	0.162095	0.205988	0.172359	0.162671	0.195418	0.171796	0.189982	0.166792	0.179513	0.19998	0.182998	0.178155	0.18664	0.190215	0.196816	0.163103	0.161586	0.184332	0.199581	0.185629
AAH17	0.164777	0.189365	0.189048	0.184911	0.18982	0.164421	0.165294	0.165574	0.16515	0.182763	0.18333	0.183269	0.183406	0.16531	0.183371	0.182724	0.189603	0.190238	0.14181	0.18947	0.165556	0.210278	0.173779	0.208835	0.186281	0.197809	0.198074	0.197086	0.172708	0.16783	0.203853	0.179814	0.170161	0.200586	0.18489	0.205175	0.1863	0.191764	0.211594	0.185053	0.191832	0.199534	0.204788	0.198634	0.179183	0.170802	0.202666	0.211549	0.196994
Horti_05	0.125679	0.212323	0.209941	0.209154	0.212557	0.125151	0.125623	0.126044	0.125774	0.147182	0.147299	0.147268	0.147013	0.125189	0.148065	0.147532	0.211794	0.213177	0.156777	0.212572	0.125837	0.222391	0.125233	0.212629	0.196528	0.2139	0.194524	0.211111	0.19012	0.125997	0.199608	0.132002	0.118545	0.140605	0.156634	0.206769	0.19683	0.194217	0.218055	0.210538	0.167092	0.210775	0.18562	0.212612	0.154368	0.121842	0.209214	0.217529	0.206674
KS62	0.18363	0.219552	0.218008	0.213585	0.219873	0.183175	0.184419	0.18303	0.183485	0.190776	0.191189	0.191361	0.19094	0.184172	0.191893	0.191194	0.219373	0.220275	0.123496	0.219724	0.184216	0.238765	0.198461	0.228554	0.199439	0.229629	0.212215	0.224646	0.196481	0.19	0.231604	0.205723	0.182701	0.217683	0.206257	0.219327	0.199272	0.209141	0.222789	0.220573	0.20321	0.229274	0.22299	0.226436	0.200992	0.187105	0.223502	0.222259	0.220104
KS70	0.163161	0.191922	0.191425	0.189261	0.191567	0.162276	0.162927	0.163169	0.163127	0.158447	0.158845	0.158599	0.158565	0.16321	0.159311	0.158554	0.191227	0.192747	0.165681	0.191297	0.163034	0.211935	0.170659	0.209215	0.178901	0.203925	0.19731	0.204694	0.174679	0.159747	0.202128	0.182172	0.153464	0.182281	0.186876	0.204238	0.179497	0.190719	0.206482	0.198521	0.190006	0.202993	0.195505	0.205995	0.166867	0.153476	0.20345	0.206394	0.203258
SMS02	0.157488	0.180202	0.179021	0.178102	0.179881	0.157287	0.157405	0.158001	0.157883	0.190151	0.190552	0.190582	0.190374	0.158039	0.19108	0.190029	0.180188	0.180227	0.170081	0.17941	0.157913	0.203173	0.167633	0.198415	0.169561	0.188278	0.195395	0.196876	0.160311	0.165373	0.20991	0.193575	0.170174	0.200086	0.18365	0.189753	0.169478	0.187061	0.20246	0.185425	0.191524	0.191045	0.201012	0.198552	0.175452	0.169447	0.191389	0.202303	0.189522
SMS10	0.166357	0.154967	0.155832	0.157172	0.154943	0.166131	0.166047	0.16737	0.166876	0.187525	0.187982	0.187566	0.187831	0.166382	0.188013	0.188252	0.155063	0.155241	0.21462	0.154525	0.166248	0.194056	0.162041	0.176901	0.16007	0.176583	0.189362	0.184419	0.155254	0.167607	0.197988	0.193613	0.164228	0.203234	0.1815	0.178986	0.160782	0.182316	0.1838	0.168355	0.194258	0.181406	0.198064	0.186901	0.172892	0.166709	0.176823	0.182132	0.179423
SMS18	0.165688	0.155017	0.155831	0.157027	0.154994	0.165563	0.165279	0.166976	0.166182	0.186976	0.187456	0.187041	0.187305	0.16563	0.187487	0.187525	0.155214	0.1552	0.214834	0.154577	0.16558	0.193797	0.162299	0.176592	0.160465	0.176351	0.190135	0.184584	0.1549	0.167932	0.197884	0.193537	0.164382	0.20289	0.181227	0.17964	0.161208	0.183107	0.183512	0.168715	0.193483	0.180635	0.197683	0.186699	0.173193	0.165971	0.176993	0.181747	0.179715
SMS26	0.143371	0.194204	0.193171	0.193141	0.193973	0.143321	0.143188	0.144136	0.143968	0.167095	0.167003	0.167129	0.167095	0.143414	0.167642	0.167297	0.193883	0.194735	0.187941	0.193928	0.143314	0.2064	0.151796	0.198904	0.175808	0.202707	0.19692	0.202681	0.173345	0.153309	0.204062	0.173559	0.101687	0.172403	0.177191	0.191505	0.176105	0.191849	0.206971	0.197829	0.186719	0.19207	0.192648	0.203939	0.170675	0.145853	0.194764	0.206131	0.193722
AAH01	0.132716	0.182673	0.181228	0.180698	0.18257	0.132566	0.132134	0.133829	0.132609	0.171214	0.171848	0.171493	0.171393	0.13233	0.171611	0.17185	0.182007	0.183365	0.168537	0.182351	0.13253	0.205989	0.144718	0.192735	0.169239	0.190002	0.181162	0.19025	0.154739	0.117316	0.192261	0.158135	0.132266	0.16692	0.161159	0.184127	0.16924	0.176429	0.194776	0.182438	0.175731	0.190616	0.195003	0.192936	0.153725	0.131728	0.188215	0.194826	0.185537
AAH09	0.175909	0.200745	0.200258	0.196306	0.201068	0.175758	0.176377	0.176369	0.176403	0.185325	0.186419	0.186256	0.185821	0.176691	0.186542	0.185614	0.200373	0.20156	0.136011	0.200644	0.176666	0.216579	0.185626	0.21204	0.201661	0.204232	0.209443	0.216743	0.179482	0.190369	0.224364	0.183559	0.185654	0.20812	0.196713	0.207398	0.201837	0.201217	0.217752	0.198759	0.203119	0.207871	0.205493	0.218591	0.186121	0.193406	0.202218	0.217863	0.210743
[truncated: 441 more columns]
