# Supplementary material for: Collection, genotyping and virus elimination of cassava landraces from Tanzania and documentation of farmer knowledge
Source: PLoS One. 2021 Aug 17;16(8):e0255326. doi: 10.1371/journal.pone.0255326 (PMC8370617; doi:10.1371/journal.pone.0255326)
Supplement: S13 File — (XLSX) [file pone.0255326.s013.xlsx]

## Sheet: All 401 landraces no refs
PONE-D-20-24321
Ferguson et al. Collection, Genotyping and Virus Elimination of Cassava Landraces from Tanzania and Documentation of Farmer Knowledge
Supplementary file S13_tab1: Duplicate landraces
Accession	Category	Similar varieties with distances less than 0.022. Only Tz landraces, with Mbundumali and Nxinongwe	Representative genotype	Group number	Representative for Conservation	Landrace / Improved variety
AAH01	Zanzibar Zone	AAH18, AAH01	AAH01	1	Yes	Landrace
AAH18	Zanzibar Zone	AAH18, AAH01	AAH01	1	No	Landrace
AAH02	Zanzibar Zone	Unique		2	Yes	Landrace
AAH03	Zanzibar Zone	SMS23, SMS18, SMS10, AAH03	SMS23	3	No	Landrace
SMS10	Zanzibar Zone	SMS23, SMS18, SMS10, AAH03	SMS23	3	No	Landrace
SMS18	Zanzibar Zone	SMS23, SMS18, SMS10, AAH03	SMS23	3	No	Landrace
SMS23	Zanzibar Zone	SMS23, SMS18, SMS10, AAH03	SMS23	3	Yes	Landrace
AAH04	Zanzibar Zone	Unique		4	Yes	Landrace
AAH05	Zanzibar Zone	Unique		5	Yes	Landrace
AAH06	Zanzibar Zone	Unique		6	Yes	Landrace
AAH07	Zanzibar Zone	Unique		7	Yes	Landrace
AAH08	Zanzibar Zone	Unique		8	Yes	Landrace
AAH09	Zanzibar Zone	Unique		9	Yes	Landrace
AAH10	Zanzibar Zone	Unique		10	Yes	Landrace
AAH11	Zanzibar Zone	Unique		11	Yes	Landrace
AAH12	Zanzibar Zone	AAH12, AAH13	AAH12	12	Yes	Landrace
AAH13	Zanzibar Zone	AAH12, AAH13	AAH12	12	No	Landrace
AAH14	Zanzibar Zone	AAH20, AAH14	AAH20	13	No	Landrace
AAH20	Zanzibar Zone	AAH20, AAH14	AAH20	13	Yes	Landrace
AAH15	Zanzibar Zone	AAH15, AAH17	AAH15	14	Yes	Landrace
BKP01	Southern Highland Zone	Unique		19	Yes	Landrace
BKP02	Southern Highland Zone	EPM09, BKP02, KSF90, EPM22	EPM09	20	No	Landrace
BKP03	Southern Highland Zone	Unique		21	Yes	Landrace
BKP04	Southern Highland Zone	EPM24, BKP34, BKP04, BKP09, EPM27, BKP13	BKP13	22	No	Landrace
BKP09	Southern Highland Zone	EPM24, BKP34, BKP04, BKP09, EPM27, BKP13	BKP13	22	No	Landrace
BKP13	Southern Highland Zone	EPM24, BKP34, BKP04, BKP09, EPM27, BKP13	BKP13	22	Yes	Landrace
BKP34	Southern Highland Zone	EPM24, BKP34, BKP04, BKP09, EPM27, BKP13	BKP13	22	No	Landrace
BKP08	Southern Highland Zone	Unique		25	Yes	Landrace
BKP05	Southern Highland Zone	BKP44, BKP06, BKP05, BKP39, BKP40, BKP78	BKP39	23	No	Landrace
BKP06	Southern Highland Zone	BKP44, BKP06, BKP05, BKP39, BKP40, BKP78	BKP39	23	No	Landrace
BKP11	Southern Highland Zone	Unique		27	Yes	Landrace
BKP39	Southern Highland Zone	BKP44, BKP06, BKP05, BKP39, BKP40, BKP78	BKP39	23	Yes	Landrace
BKP40	Southern Highland Zone	BKP44, BKP06, BKP05, BKP39, BKP40, BKP78	BKP39	23	No	Landrace
BKP44	Southern Highland Zone	BKP44, BKP06, BKP05, BKP39, BKP40, BKP78	BKP39	23	No	Landrace
BKP78	Southern Highland Zone	BKP44, BKP06, BKP05, BKP39, BKP40, BKP78	BKP39	23	No	Landrace
BKP16	Southern Highland Zone	Unique		30	Yes	Landrace
BKP07	Southern Highland Zone	BKP07, BKP57	BKP57	24	No	Landrace
BKP57	Southern Highland Zone	BKP07, BKP57	BKP57	24	Yes	Landrace
BKP19	Southern Highland Zone	Unique		33	Yes	Landrace
BKP10	Southern Highland Zone	BKP60, BKP37, BKP35, BKP10, Mbundumali, EPM23_1, EPM23_2	BKP60	26	No	Landrace reference
BKP21	Southern Highland Zone	Unique		35	Yes	Landrace
BKP22	Southern Highland Zone	Unique		36	Yes	Landrace
BKP23	Southern Highland Zone	Unique		37	Yes	Landrace
BKP35	Southern Highland Zone	BKP60, BKP37, BKP35, BKP10, Mbundumali, EPM23_1, EPM23_2	BKP60	26	No	Landrace reference
BKP37	Southern Highland Zone	BKP60, BKP37, BKP35, BKP10, Mbundumali, EPM23_1, EPM23_2	BKP60	26	No	Landrace reference
BKP60	Southern Highland Zone	BKP60, BKP37, BKP35, BKP10, Mbundumali, EPM23_1, EPM23_2	BKP60	26	Yes	Landrace reference
BKP27	Southern Highland Zone	Unique		39	Yes	Landrace
BKP28	Southern Highland Zone	Unique		40	Yes	Landrace
BKP29	Southern Highland Zone	Unique		41	Yes	Landrace
BKP30	Southern Highland Zone	Unique		42	Yes	Landrace
BKP31	Southern Highland Zone	Unique		43	Yes	Landrace
BKP33	Southern Highland Zone	Unique		44	Yes	Landrace
BKP12	Southern Highland Zone	BKP15, BKP12, Mreteta	BKP12	28	Yes	Landrace
BKP15	Southern Highland Zone	BKP15, BKP12, Mreteta	BKP12	28	No	Landrace
BKP36	Southern Highland Zone	Unique		45	Yes	Landrace
BKP14	Southern Highland Zone	BKP43, BKP14, BKP52	BKP14	29	Yes	Landrace
BKP38	Southern Highland Zone	Unique		46	Yes	Landrace
BKP43	Southern Highland Zone	BKP43, BKP14, BKP52	BKP14	29	No	Landrace
BKP52	Southern Highland Zone	BKP43, BKP14, BKP52	BKP14	29	No	Landrace
BKP41	Southern Highland Zone	Unique		47	Yes	Landrace
BKP17	Southern Highland Zone	BKP17, BKP42	BKP17	31	Yes	Landrace
BKP42	Southern Highland Zone	BKP17, BKP42	BKP17	31	No	Landrace
BKP18	Southern Highland Zone	BKP25, BKP18	BKP25	32	No	Landrace
BKP45	Southern Highland Zone	Unique		48	Yes	Landrace
BKP25	Southern Highland Zone	BKP25, BKP18	BKP25	32	Yes	Landrace
BKP47	Southern Highland Zone	Unique		50	Yes	Landrace
BKP48	Southern Highland Zone	Unique		51	Yes	Landrace
BKP49	Southern Highland Zone	Unique		52	Yes	Landrace
BKP50	Southern Highland Zone	Unique		53	Yes	Landrace
BKP51	Southern Highland Zone	Unique		54	Yes	Landrace
BKP20	Southern Highland Zone	BKP20, BKP81	BKP81	34	No	Landrace
BKP53	Southern Highland Zone	Unique		55	Yes	Landrace
BKP54	Southern Highland Zone	Unique		56	Yes	Landrace
BKP55	Southern Highland Zone	Unique		57	Yes	Landrace
BKP81	Southern Highland Zone	BKP20, BKP81	BKP81	34	Yes	Landrace
BKP24	Southern Highland Zone	BKP24, BKP26	BKP24	38	Yes	Landrace
BKP58	Southern Highland Zone	Unique		59	Yes	Landrace
BKP59	Southern Highland Zone	Unique		60	Yes	Landrace
BKP26	Southern Highland Zone	BKP24, BKP26	BKP24	38	No	Landrace
BKP61	Southern Highland Zone	Unique		61	Yes	Landrace
BKP62	Southern Highland Zone	Unique		62	Yes	Landrace
BKP46	Southern Highland Zone	BKP64, BKP46, Salanga	BKP64	49	No	Landrace reference
BKP64	Southern Highland Zone	BKP64, BKP46, Salanga	BKP64	49	Yes	Landrace reference
BKP65	Southern Highland Zone	Unique		64	Yes	Landrace
BKP66	Southern Highland Zone	Unique		65	Yes	Landrace
BKP67	Southern Highland Zone	Unique		66	Yes	Landrace
BKP68	Southern Highland Zone	Unique		67	Yes	Landrace
BKP56	Southern Highland Zone	HORTI_01, HORTI_02, HORTI_04, HORTI_05, Aipin Valenca, BKP56	BKP56	58	Yes	Landrace
BKP63	Southern Highland Zone	KS38, BKP63, HORTI_12, KS66, HORTI_21, HORTI_14, HORTI_23, KS45, HORTI_43, HORTI_19, KS50	Horti_23	63	No	Landrace
BKP71	Southern Highland Zone	Unique		69	Yes	Landrace
BKP72	Southern Highland Zone	Unique		70	Yes	Landrace
BKP69	Southern Highland Zone	BKP69, BKP70	BKP69	68	Yes	Landrace
BKP74	Southern Highland Zone	Unique		72	Yes	Landrace
BKP76	Southern Highland Zone	Unique		73	Yes	Landrace
BKP77	Southern Highland Zone	Unique		74	Yes	Landrace
BKP70	Southern Highland Zone	BKP69, BKP70	BKP69	68	No	Landrace
BKP73	Southern Highland Zone	BKP73, BKP79	BKP79	71	No	Landrace
BKP80	Southern Highland Zone	Unique		75	Yes	Landrace
BKP79	Southern Highland Zone	BKP73, BKP79	BKP79	71	Yes	Landrace
EPM09	Central Zone	EPM09, BKP02, KSF90, EPM22	EPM09	20	Yes	Landrace
EPM22	Central Zone	EPM09, BKP02, KSF90, EPM22	EPM09	20	No	Landrace
EPM24	Central Zone	EPM24, BKP34, BKP04, BKP09, EPM27, BKP13	BKP13	22	No	Landrace
EPM27	Central Zone	EPM24, BKP34, BKP04, BKP09, EPM27, BKP13	BKP13	22	No	Landrace
EPM23_1	Central Zone	BKP60, BKP37, BKP35, BKP10, Mbundumali, EPM23_1, EPM23_2	BKP60	26	No	Landrace reference
EPM23_2	Central Zone	BKP60, BKP37, BKP35, BKP10, Mbundumali, EPM23_1, EPM23_2	BKP60	26	No	Landrace reference
EPM53	Central Zone	Dodoma, EPM56, EPM53	EPM56	78	No	Landrace reference
EPM56	Central Zone	Dodoma, EPM56, EPM53	EPM56	78	Yes	Landrace reference
EPM01	Central Zone	Unique		79	Yes	Landrace
EPM02	Central Zone	Unique		80	Yes	Landrace
EPM03	Central Zone	Unique		81	Yes	Landrace
EPM04	Central Zone	KSF75, Horti_24, Horti_30, EPM04, Kigoma Red	Horti_24	82	No	Landrace reference
EPM05_RP	Central Zone	Mumba, EPM54, EPM19, EPM05_RP	EPM54	83	No	Landrace reference
EPM19	Central Zone	Mumba, EPM54, EPM19, EPM05_RP	EPM54	83	No	Landrace reference
EPM54	Central Zone	Mumba, EPM54, EPM19, EPM05_RP	EPM54	83	Yes	Landrace reference
EPM05_RYP	Central Zone	EPM05_RYP, EPM47	EPM47	84	No	Landrace
EPM47	Central Zone	EPM05_RYP, EPM47	EPM47	84	Yes	Landrace
EPM06	Central Zone	EPM37, EPM06	EPM37	85	No	Landrace
EPM37	Central Zone	EPM37, EPM06	EPM37	85	Yes	Landrace
EPM07	Central Zone	EPM29, EPM07	EPM07	86	Yes	Landrace
EPM29	Central Zone	EPM29, EPM07	EPM07	86	No	Landrace
EPM10	Central Zone	EPM10, EPM20	EPM10	87	Yes	Landrace
EPM20	Central Zone	EPM10, EPM20	EPM10	87	No	Landrace
EPM11	Central Zone	EPM11, EPM13	EPM11	88	Yes	Landrace
EPM13	Central Zone	EPM11, EPM13	EPM11	88	No	Landrace
EPM14	Central Zone	EPM14, EPM32	EPM14	89	Yes	Landrace
EPM32	Central Zone	EPM14, EPM32	EPM14	89	No	Landrace
EPM16	Central Zone	Unique		90	Yes	Landrace
EPM17	Central Zone	Unique		91	Yes	Landrace
EPM18	Central Zone	Unique		92	Yes	Landrace
EPM25	Central Zone	KSF04, EPM26, EPM25, KSF93, KSF92	KSF04	93	No	Landrace
EPM26	Central Zone	KSF04, EPM26, EPM25, KSF93, KSF92	KSF04	93	No	Landrace
KSF93	Central Zone	KSF04, EPM26, EPM25, KSF93, KSF92	KSF04	93	No	Landrace
EPM30	Central Zone	EPM30, EPM44	EPM44	94	No	Landrace
EPM44	Central Zone	EPM30, EPM44	EPM44	94	Yes	Landrace
EPM31	Central Zone	Unique		95	Yes	Landrace
EPM33	Central Zone	EPM33, EPM34	EPM34	96	No	Landrace
EPM34	Central Zone	EPM33, EPM34	EPM34	96	Yes	Landrace
EPM35	Central Zone	Unique		97	Yes	Landrace
EPM36_LGP	Central Zone	Unique		98	Yes	Landrace
EPM36_RP	Central Zone	Unique		99	Yes	Landrace
EPM38	Central Zone	Unique		100	Yes	Landrace
EPM39	Central Zone	Unique		101	Yes	Landrace
EPM43	Central Zone	Unique		102	Yes	Landrace
EPM45_BRed	Central Zone	Unique		103	Yes	Landrace
EPM46	Central Zone	EPM46, EPM50	EPM46	104	Yes	Landrace
EPM50	Central Zone	EPM46, EPM50	EPM46	104	No	Landrace
EPM48	Central Zone	Unique		105	Yes	Landrace
EPM49	Central Zone	Unique		106	Yes	Landrace
EPM51	Central Zone	Unique		107	Yes	Landrace
EPM52	Central Zone	Hombolo, EPM52, EPM57	EPM52	108	Yes	Landrace reference
EPM57	Central Zone	Hombolo, EPM52, EPM57	EPM52	108	No	Landrace reference
EPM55	Central Zone	Makutupora, EPM55	EPM55	109	Yes	Landrace reference
Horti_01	Northern Zone	HORTI_01, HORTI_02, HORTI_04, HORTI_05, Aipin Valenca, BKP56	BKP56	17	No	Landrace reference
Horti_02	Northern Zone	HORTI_01, HORTI_02, HORTI_04, HORTI_05, Aipin Valenca, BKP56	BKP56	17	No	Landrace reference
Horti_03	Northern Zone	Unique		114	Yes	Landrace
Horti_04	Northern Zone	HORTI_01, HORTI_02, HORTI_04, HORTI_05, Aipin Valenca, BKP56	BKP56	17	No	Landrace reference
Horti_05	Northern Zone	HORTI_01, HORTI_02, HORTI_04, HORTI_05, Aipin Valenca, BKP56	BKP56	17	No	Landrace reference
Horti_12	Northern Zone	KS38, BKP63, HORTI_12, KS66, HORTI_21, HORTI_14, HORTI_23, KS45, HORTI_43, HORTI_19, KS50	Horti_23	63	No	Landrace
Horti_14	Northern Zone	KS38, BKP63, HORTI_12, KS66, HORTI_21, HORTI_14, HORTI_23, KS45, HORTI_43, HORTI_19, KS50	Horti_23	63	No	Landrace
Horti_19	Northern Zone	KS38, BKP63, HORTI_12, KS66, HORTI_21, HORTI_14, HORTI_23, KS45, HORTI_43, HORTI_19, KS50	Horti_23	63	No	Landrace
Horti_21	Northern Zone	KS38, BKP63, HORTI_12, KS66, HORTI_21, HORTI_14, HORTI_23, KS45, HORTI_43, HORTI_19, KS50	Horti_23	63	No	Landrace
Horti_10	Northern Zone	Unique		117	Yes	Landrace
Horti_23	Northern Zone	KS38, BKP63, HORTI_12, KS66, HORTI_21, HORTI_14, HORTI_23, KS45, HORTI_43, HORTI_19, KS50	Horti_23	63	Yes	Landrace
Horti_43	Northern Zone	KS38, BKP63, HORTI_12, KS66, HORTI_21, HORTI_14, HORTI_23, KS45, HORTI_43, HORTI_19, KS50	Horti_23	63	No	Landrace
KS45	Northern Zone	KS38, BKP63, HORTI_12, KS66, HORTI_21, HORTI_14, HORTI_23, KS45, HORTI_43, HORTI_19, KS50	Horti_23	63	No	Landrace
KS50	Northern Zone	KS38, BKP63, HORTI_12, KS66, HORTI_21, HORTI_14, HORTI_23, KS45, HORTI_43, HORTI_19, KS50	Horti_23	63	No	Landrace
Horti_16	Northern Zone	Unique		119	Yes	Landrace
Horti_17	Northern Zone	Unique		120	Yes	Landrace
Horti_18	Northern Zone	Unique		121	Yes	Landrace
Horti_24	Northern Zone	KSF75, Horti_24, Horti_30, EPM04, Kigoma Red	Horti_24	82	Yes	Landrace reference
Horti_20	Northern Zone	Namikonga, HORTI_20, Nxinongwe	Horti_20	122	Yes	Landrace
Horti_30	Northern Zone	KSF75, Horti_24, Horti_30, EPM04, Kigoma Red	Horti_24	82	No	Landrace reference
Horti_22	Northern Zone	Unique		123	Yes	Landrace
Horti_06	Northern Zone	HORTI_06, HORTI_07	Horti_06	115	Yes	Landrace
Horti_07	Northern Zone	HORTI_06, HORTI_07	Horti_06	115	No	Landrace
Horti_08	Northern Zone	HORTI_08, HORTI_09	Horti_08	116	Yes	Landrace
Horti_26	Northern Zone	Unique		125	Yes	Landrace
Horti_09	Northern Zone	HORTI_08, HORTI_09	Horti_08	116	No	Landrace
Horti_28	Northern Zone	Unique		127	Yes	Landrace
Horti_13	Northern Zone	HORTI_13, HORTI_38, HORTI_15	Horti_13	118	Yes	Landrace
Horti_15	Northern Zone	HORTI_13, HORTI_38, HORTI_15	Horti_13	118	No	Landrace
Horti_31	Northern Zone	Unique		129	Yes	Landrace
Horti_32	Northern Zone	Unique		130	Yes	Landrace
Horti_33	Northern Zone	Unique		131	Yes	Landrace
Horti_34	Northern Zone	Unique		132	Yes	Landrace
Horti_38	Northern Zone	HORTI_13, HORTI_38, HORTI_15	Horti_13	118	No	Landrace
Horti_36	Northern Zone	Unique		133	Yes	Landrace
Horti_25	Northern Zone	HORTI_25 and KS42	KS42	124	No	Landrace
Horti_27	Northern Zone	HORTI_39, KS11, HORTI_27, KS61	Horti_27	126	Yes	Landrace
Horti_39	Northern Zone	HORTI_39, KS11, HORTI_27, KS61	Horti_27	126	No	Landrace
KS61	Northern Zone	HORTI_39, KS11, HORTI_27, KS61	Horti_27	126	No	Landrace
Horti_41	Northern Zone	HORTI_41, HORTI_42	Horti_41	127	Yes	Landrace
Horti_42	Northern Zone	HORTI_41, HORTI_42	Horti_41	127	No	Landrace
Horti_29	Northern Zone	HORTI_35 and HORTI_29	Horti_29	128	Yes	Landrace
Horti_46	Northern Zone	Unique		129	Yes	Landrace
KS38	Coastal Zone	KS38, BKP63, HORTI_12, KS66, HORTI_21, HORTI_14, HORTI_23, KS45, HORTI_43, HORTI_19, KS50	Horti_23	63	No	Landrace
KS66	Coastal Zone	KS38, BKP63, HORTI_12, KS66, HORTI_21, HORTI_14, HORTI_23, KS45, HORTI_43, HORTI_19, KS50	Horti_23	63	No	Landrace
KS42	Coastal Zone	HORTI_25, KS42	KS42	124	Yes	Landrace
KS11	Coastal Zone	HORTI_39, KS11, HORTI_27, KS61	Horti_27	126	No	Landrace
KS01	Coastal Zone	KS01, Kiroba	KS01	134	Yes	Landrace reference
KS02	Coastal Zone	Mfaransa, KS02, KS74	KS02	137	Yes	Landrace reference
KS74	Coastal Zone	Mfaransa, KS02, KS74	KS02	137	No	Landrace reference
KS03	Coastal Zone	Unique		138	Yes	Landrace
KS04	Coastal Zone	SMS16, SMS29, KS04	SMS29	139	No	Landrace
KS05	Coastal Zone	KS05, KS23	KS05	140	Yes	Landrace
KS23	Coastal Zone	KS05, KS23	KS05	140	No	Landrace
KS06	Coastal Zone	Unique		141	Yes	Landrace
KS07	Coastal Zone	Unique		142	Yes	Landrace
KS08	Coastal Zone	KS08, KS47	KS08	143	Yes	Landrace
KS09	Coastal Zone	Unique		144	Yes	Landrace
KS10	Coastal Zone	KS10, KS13	KS10	145	Yes	Landrace
KS13	Coastal Zone	KS10, KS13	KS10	145	No	Landrace
KS12	Coastal Zone	Unique		146	Yes	Landrace
KS14	Coastal Zone	KS14, KS17	KS14	147	Yes	Landrace
KS17	Coastal Zone	KS14, KS17	KS14	147	No	Landrace
KS15	Coastal Zone	KS19, KS29, KS34, KS15	KS29	148	No	Landrace
KS19	Coastal Zone	KS19, KS29, KS34, KS15	KS29	148	No	Landrace
KS29	Coastal Zone	KS19, KS29, KS34, KS15	KS29	148	Yes	Landrace
KS34	Coastal Zone	KS19, KS29, KS34, KS15	KS29	148	No	Landrace
KS16	Coastal Zone	KS65, KS16	KS16	149	Yes	Landrace
KS65	Coastal Zone	KS65, KS16	KS16	149	No	Landrace
KS18	Coastal Zone	KS18, KS31, KS35, KS69	KS18	150	No	Landrace
KS31	Coastal Zone	KS18, KS31, KS35, KS69	KS18	150	No	Landrace
KS35	Coastal Zone	KS18, KS31, KS35, KS69	KS18	150	Yes	Landrace
KS69	Coastal Zone	KS18, KS31, KS35, KS69	KS18	150	No	Landrace
KS20	Coastal Zone	Unique		151	Yes	Landrace
KS21	Coastal Zone	Unique		152	Yes	Landrace
KS22	Coastal Zone	KS22, SMS21	KS22	153	Yes	Landrace
KS24	Coastal Zone	Unique		154	Yes	Landrace
KS25	Coastal Zone	KS25, KS26	KS25	155	Yes	Landrace
KS26	Coastal Zone	KS25, KS26	KS25	155	No	Landrace
KS27	Coastal Zone	Unique		156	Yes	Landrace
KS28	Coastal Zone	Unique		157	Yes	Landrace
KS30	Coastal Zone	SMS20, KS30	KS30	158	Yes	Landrace
KS32	Coastal Zone	Unique		159	Yes	Landrace
KS33	Coastal Zone	Unique		160	Yes	Landrace
KS36	Coastal Zone	Unique		161	Yes	Landrace
Horti_35	Northern Zone	HORTI_35 and HORTI_29	Horti_29	128	No	Landrace
KS44	Northern Zone	Unique		167	Yes	Landrace
Horti_44	Northern Zone	HORTI_44 and HORTI_45	Horti_44	128	Yes	Landrace
Horti_45	Northern Zone	HORTI_44 and HORTI_45	Horti_44	128	No	Landrace
KS47	Northern Zone	KS08, KS47	KS08	143	No	Landrace
KS43	Northern Zone	KS43, KS46	KS43	166	Yes	Landrace
KS49	Northern Zone	Unique		169	Yes	Landrace
KS46	Northern Zone	KS43, KS46	KS43	166	No	Landrace
KS51	Northern Zone	Unique		170	Yes	Landrace
KS52	Northern Zone	Unique		171	Yes	Landrace
KS53	Northern Zone	Unique		172	Yes	Landrace
KS54	Northern Zone	Unique		173	Yes	Landrace
KS55	Northern Zone	Unique		174	Yes	Landrace
KS48	Northern Zone	KS48, KS58	KS48	168	Yes	Landrace
KS58	Northern Zone	KS48, KS58	KS48	168	No	Landrace
KS56	Northern Zone	SMS09, KS56, SMS22	SMS09	175	No	Landrace
KS59	Northern Zone	Unique		177	Yes	Landrace
KS60	Northern Zone	Unique		178	Yes	Landrace
KS57	Northern Zone	KS57, KS75	KS57	176	Yes	Landrace
KS62	Northern Zone	SMS04, KS62	KS62	179	Yes	Landrace
KS63	Northern Zone	Unique		180	Yes	Landrace
KS64	Northern Zone	Unique		181	Yes	Landrace
KS37	Coastal Zone	Unique		162	Yes	Landrace
KS39	Coastal Zone	Unique		163	Yes	Landrace
KS40	Coastal Zone	Unique		164	Yes	Landrace
KS41	Coastal Zone	Unique		165	Yes	Landrace
KS75	Coastal Zone	KS57, KS75	KS57	176	No	Landrace
KS67	Coastal Zone	Unique		182	Yes	Landrace
KS68	Coastal Zone	Unique		183	Yes	Landrace
KS70	Coastal Zone	KS73, KS70	KS70	184	Yes	Landrace
KS73	Coastal Zone	KS73, KS70	KS70	184	No	Landrace
KS71	Coastal Zone	Unique		185	Yes	Landrace
KS72	Coastal Zone	Unique		186	Yes	Landrace
KSF04	Lake Zone	KSF04, EPM26, EPM25, KSF93, KSF92	KSF04	93	Yes	Landrace
KSF01	Lake Zone	KSF13, KSF15, KSF01	KSF13	187	No	Landrace
KSF13	Lake Zone	KSF13, KSF15, KSF01	KSF13	187	Yes	Landrace
KSF15	Lake Zone	KSF13, KSF15, KSF01	KSF13	187	No	Landrace
KSF05	Lake Zone	Unique		190	Yes	Landrace
KSF02	Lake Zone	KSF48, KSF2	KSF48	188	No	Landrace
KSF07	Lake Zone	Unique		192	Yes	Landrace
KSF08	Lake Zone	Unique		193	Yes	Landrace
KSF09	Lake Zone	Unique		194	Yes	Landrace
KSF10	Lake Zone	Unique		195	Yes	Landrace
EPM58	Central Zone	EPM58, Songambele	EPM58	110	Yes	Landrace reference
KSF99	Central Zone	KSF99, Kachanga	KSF99	130	Yes	Landrace reference
KSF100	Central Zone	KSF100, KSF91	KSF91	196	No	Landrace
KSF101	Central Zone	KSF101, KSF96	KSF96	197	No	Landrace
KSF11	Lake Zone	Unique		200	Yes	Landrace
KSF12	Lake Zone	Unique		201	Yes	Landrace
KSF48	Lake Zone	KSF48, KSF2	KSF48	188	Yes	Landrace
KSF03	Lake Zone	KSF26, KSF03, KSF46	KSF26	189	No	Landrace
KSF26	Lake Zone	KSF26, KSF03, KSF46	KSF26	189	Yes	Landrace
KSF46	Lake Zone	KSF26, KSF03, KSF46	KSF26	189	No	Landrace
KSF06	Lake Zone	KSF16, KSF6, KSF32, KSF52, KSF38	KSF52	191	No	Landrace
KSF16	Lake Zone	KSF16, KSF6, KSF32, KSF52, KSF38	KSF52	191	No	Landrace
KSF19	Lake Zone	Unique		204	Yes	Landrace
KSF20	Lake Zone	Unique		205	Yes	Landrace
KSF21	Lake Zone	Unique		206	Yes	Landrace
KSF22	Lake Zone	Unique		207	Yes	Landrace
KSF23	Lake Zone	Unique		208	yes	Landrace
KSF24	Lake Zone	Unique		209	Yes	Landrace
KSF32	Lake Zone	KSF16, KSF6, KSF32, KSF52, KSF38	KSF52	191	No	Landrace
KSF27	Lake Zone	Unique		210	Yes	Landrace
KSF38	Lake Zone	KSF16, KSF6, KSF32, KSF52, KSF38	KSF52	191	No	Landrace
KSF29	Lake Zone	Unique		212	Yes	Landrace
KSF30	Lake Zone	Unique		213	Yes	Landrace
KSF52	Lake Zone	KSF16, KSF6, KSF32, KSF52, KSF38	KSF52	191	Yes	Landrace
KSF33	Lake Zone	Unique		214	Yes	Landrace
KSF34	Lake Zone	Unique		215	Yes	Landrace
KSF35	Lake Zone	Unique		216	Yes	Landrace
KSF36	Lake Zone	Unique		217	Yes	Landrace
KSF37	Lake Zone	Unique		218	Yes	Landrace
KSF14	Lake Zone	KSF18, KSF14	KSF14	202	Yes	Landrace
KSF39	Lake Zone	Unique		219	Yes	Landrace
KSF40	Lake Zone	Unique		220	Yes	Landrace
KSF18	Lake Zone	KSF18, KSF14	KSF14	202	No	Landrace
KSF42	Lake Zone	Unique		222	Yes	Landrace
KSF43	Lake Zone	Unique		223	Yes	Landrace
KSF44	Lake Zone	Unique		224	Yes	Landrace
KSF17	Lake Zone	KSF17, KSF70	KSF17	203	Yes	Landrace
KSF28	Lake Zone	KSF28, KSF66	KSF28	211	Yes	Landrace
KSF47	Lake Zone	Unique		226	Yes	Landrace
KSF41	Lake Zone	KSF54, KSF98, KSF41, Lwakitangaza	KSF54	221	No	Landrace reference
KSF49	Lake Zone	Unique		227	Yes	Landrace
KSF50	Lake Zone	Unique		228	Yes	Landrace
KSF54	Lake Zone	KSF54, KSF98, KSF41, Lwakitangaza	KSF54	221	Yes	Landrace reference
KSF53	Lake Zone	Unique		229	Yes	Landrace
KSF45	Lake Zone	KSF45, Lyongo Kwimba	KSF45	225	Yes	Landrace reference
KSF56	Lake Zone	Unique		230	Yes	Landrace
KSF57	Lake Zone	Unique		231	Yes	Landrace
KSF58	Lake Zone	Unique		232	Yes	Landrace
KSF59	Lake Zone	Unique		233	Yes	Landrace
KSF60	Lake Zone	Unique		234	Yes	Landrace
KSF62	Lake Zone	Unique		235	Yes	Landrace
KSF63	Western Zone	Unique		236	Yes	Landrace
KSF64	Western Zone	Unique		237	Yes	Landrace
KSF65	Western Zone	Unique		238	Yes	Landrace
KSF90	Western Zone	EPM09, BKP02, KSF90, EPM22	EPM09	20	No	Landrace
KSF67	Western Zone	Unique		239	Yes	Landrace
KSF68	Western Zone	Unique		240	Yes	Landrace
KSF69	Western Zone	Unique		241	Yes	Landrace
KSF75	Western Zone	KSF75, Horti_24, Horti_30, EPM04, Kigoma Red	Horti_24	82	No	Landrace reference
KSF71	Western Zone	Unique		242	Yes	Landrace
KSF72	Western Zone	Unique		243	Yes	Landrace
KSF73	Western Zone	Unique		244	Yes	Landrace
KSF74	Western Zone	Unique		245	Yes	Landrace
KSF92	Western Zone	KSF04, EPM26, EPM25, KSF93, KSF92	KSF04	93	No	Landrace
KSF76	Western Zone	Unique		246	Yes	Landrace
KSF77	Western Zone	Unique		247	Yes	Landrace
KSF78	Western Zone	Unique		248	Yes	Landrace
KSF79	Western Zone	Unique		249	Yes	Landrace
KSF80	Western Zone	Unique		250	Yes	Landrace
KSF81	Western Zone	Unique		251	Yes	Landrace
KSF82	Western Zone	Unique		252	Yes	Landrace
KSF83	Western Zone	Unique		253	Yes	Landrace
KSF84	Western Zone	Unique		254	Yes	Landrace
KSF85	Western Zone	Unique		255	Yes	Landrace
KSF86	Western Zone	Unique		256	Yes	Landrace
KSF87	Western Zone	Unique		257	Yes	Landrace
KSF88	Western Zone	Unique		258	Yes	Landrace
KSF89	Western Zone	Unique		259	Yes	Landrace
KSF91	Western Zone	KSF100, KSF91	KSF91	196	Yes	Landrace
KSF70	Western Zone	KSF17, KSF70	KSF17	203	No	Landrace
KSF66	Western Zone	KSF28, KSF66	KSF28	211	No	Landrace
KSF96	Central Zone	KSF101, KSF96	KSF96	197	Yes	Landrace
KSF102	Central Zone	Unique		198	Yes	Landrace
KSF103	Central Zone	Unique		199	Yes	Landrace
KSF98	Central Zone	KSF54, KSF98, KSF41, Lwakitangaza	KSF54	221	No	Landrace reference
KSF94	Central Zone	Unique		260	Yes	Landrace
KSF95	Central Zone	Unique		261	Yes	Landrace
KSF97	Central Zone	Unique		262	Yes	Landrace
AAH17	Zanzibar Zone	AAH15, AAH17	AAH15	14	No	Landrace
AAH16	Zanzibar Zone	Unique		15	Yes	Landrace
AAH19	Zanzibar Zone	unique		16	Yes	Landrace
SMS27	Zanzibar Zone	Kizimbane, SMS27	SMS27	136	Yes	Landrace reference
SMS16	Zanzibar Zone	SMS16, SMS29, KS04	SMS29	139	No	Landrace
SMS29	Zanzibar Zone	SMS16, SMS29, KS04	SMS29	139	Yes	Landrace
SMS21	Zanzibar Zone	KS22, SMS21	KS22	153	No	Landrace
SMS20	Zanzibar Zone	SMS20, KS30	KS30	158	No	Landrace
SMS09	Zanzibar Zone	SMS09, KS56, SMS22	SMS09	175	Yes	Landrace
SMS22	Zanzibar Zone	SMS09, KS56, SMS22	SMS09	175	No	Landrace
SMS24	Zanzibar Zone	Unique		176	Yes	Landrace
SMS25	Zanzibar Zone	Unique		177	Yes	Landrace
SMS04	Zanzibar Zone	SMS04, KS62	KS62	179	No	Landrace
SMS01	Zanzibar Zone	Unique		267	Yes	Landrace
SMS02	Zanzibar Zone	Unique		268	Yes	Landrace
SMS03	Zanzibar Zone	Unique		269	Yes	Landrace
SMS05	Zanzibar Zone	Unique		270	Yes	Landrace
SMS06	Zanzibar Zone	Unique		271	Yes	Landrace
SMS07	Zanzibar Zone	Unique		272	Yes	Landrace
SMS08	Zanzibar Zone	SMS08, SMS32	SMS08	273	Yes	Landrace
SMS32	Zanzibar Zone	SMS08, SMS32	SMS08	273	No	Landrace
SMS11	Zanzibar Zone	Unique		274	Yes	Landrace
SMS12	Zanzibar Zone	Unique		275	Yes	Landrace
SMS13	Zanzibar Zone	SMS13, SMS26	SMS13	276	Yes	Landrace
SMS26	Zanzibar Zone	SMS13, SMS26	SMS13	276	No	Landrace
SMS19	Zanzibar Zone	SMS19, SMS28	SMS28	277	No	Landrace
SMS28	Zanzibar Zone	SMS19, SMS28	SMS28	277	Yes	Landrace
SMS30	Zanzibar Zone	Unique		278	Yes	Landrace
SMS31	Zanzibar Zone	Unique		279	Yes	Landrace
SMS33	Zanzibar Zone	Unique		280	Yes	Landrace
SMS14	Zanzibar Zone	Unique		281	Yes	Landrace
SMS15	Zanzibar Zone	Unique		282	Yes	Landrace
SMS17	Zanzibar Zone	Unique		283	Yes	Landrace

## Sheet: 285 Unique landraces
PONE-D-20-24321
Ferguson et al. Collection, Genotyping and Virus Elimination of Cassava Landraces from Tanzania and Documentation of Farmer Knowledge
Supplementary file S13_tab2: Unique landraces
Accession	Category
AAH01	Pemba
AAH02	Pemba
AAH04	Pemba
AAH05	Pemba
AAH06	Pemba
AAH07	Pemba
AAH08	Pemba
AAH09	Pemba
AAH10	Pemba
AAH11	Pemba
AAH12	Pemba
AAH15	Pemba
AAH16	Pemba
AAH19	Pemba
AAH20	Pemba
Albert	Landrace reference
BKP01	Southern Highland Zone
BKP03	Southern Highland Zone
BKP08	Southern Highland Zone
BKP11	Southern Highland Zone
BKP12	Southern Highland Zone
BKP13	Southern Highland Zone
BKP14	Southern Highland Zone
BKP16	Southern Highland Zone
BKP17	Southern Highland Zone
BKP19	Southern Highland Zone
BKP21	Southern Highland Zone
BKP22	Southern Highland Zone
BKP23	Southern Highland Zone
BKP24	Southern Highland Zone
BKP25	Southern Highland Zone
BKP27	Southern Highland Zone
BKP28	Southern Highland Zone
BKP29	Southern Highland Zone
BKP30	Southern Highland Zone
BKP31	Southern Highland Zone
BKP33	Southern Highland Zone
BKP36	Southern Highland Zone
BKP38	Southern Highland Zone
BKP39	Southern Highland Zone
BKP41	Southern Highland Zone
BKP45	Southern Highland Zone
BKP47	Southern Highland Zone
BKP48	Southern Highland Zone
BKP49	Southern Highland Zone
BKP50	Southern Highland Zone
BKP51	Southern Highland Zone
BKP53	Southern Highland Zone
BKP54	Southern Highland Zone
BKP55	Southern Highland Zone
BKP56	Southern Highland Zone
BKP57	Southern Highland Zone
BKP58	Southern Highland Zone
BKP59	Southern Highland Zone
BKP60	Southern Highland Zone
BKP61	Southern Highland Zone
BKP62	Southern Highland Zone
BKP64	Southern Zone
BKP65	Southern Zone
BKP66	Southern Zone
BKP67	Southern Zone
BKP68	Southern Zone
BKP69	Southern Zone
BKP71	Southern Zone
BKP72	Southern Zone
BKP74	Southern Zone
BKP76	Southern Zone
BKP77	Southern Zone
BKP79	Southern Zone
BKP80	Southern Zone
BKP81	Southern Zone
EPM01	Central Zone
EPM02	Central Zone
EPM03	Central Zone
EPM07	Central Zone
EPM09	Central Zone
EPM10	Central Zone
EPM11	Central Zone
EPM14	Central Zone
EPM16	Central Zone
EPM17	Central Zone
EPM18	Central Zone
EPM31	Central Zone
EPM34	Central Zone
EPM35	Central Zone
EPM36_LGP	Central Zone
EPM36_RP	Central Zone
EPM37	Central Zone
EPM38	Central Zone
EPM39	Central Zone
EPM43	Central Zone
EPM44	Central Zone
EPM45_BRed	Central Zone
EPM46	Central Zone
EPM47	Central Zone
EPM48	Central Zone
EPM49	Central Zone
EPM51	Central Zone
EPM52	Central Zone
EPM54	Central Zone
EPM55	Central Zone
EPM56	Central Zone
EPM58	Central Zone
Horti_03	Northern Zone
Horti_06	Northern Zone
Horti_08	Northern Zone
Horti_10	Northern Zone
Horti_13	Northern Zone
Horti_16	Northern Zone
Horti_17	Northern Zone
Horti_18	Northern Zone
Horti_20	Northern Zone
Horti_22	Northern Zone
Horti_23	Northern Zone
Horti_24	Northern Zone
Horti_26	Northern Zone
Horti_27	Northern Zone
Horti_28	Northern Zone
Horti_29	Northern Zone
Horti_31	Northern Zone
Horti_32	Northern Zone
Horti_33	Northern Zone
Horti_34	Northern Zone
Horti_36	Northern Zone
Horti_41	Northern Zone
Horti_44	Northern Zone
Horti_46	Northern Zone
Kalinda	Landrace reference
Kalulu	Landrace reference
Kitumbua	Landrace reference
KS01	Eastern Zone
KS02	Eastern Zone
KS03	Eastern Zone
KS05	Eastern Zone
KS06	Eastern Zone
KS07	Eastern Zone
KS08	Eastern Zone
KS09	Eastern Zone
KS10	Eastern Zone
KS12	Eastern Zone
KS14	Eastern Zone
KS16	Eastern Zone
KS20	Eastern Zone
KS21	Eastern Zone
KS22	Eastern Zone
KS24	Eastern Zone
KS25	Eastern Zone
KS27	Eastern Zone
KS28	Eastern Zone
KS29	Eastern Zone
KS30	Eastern Zone
KS32	Eastern Zone
KS33	Eastern Zone
KS35	Eastern Zone
KS36	Eastern Zone
KS37	Eastern Zone
KS39	Eastern Zone
KS40	Eastern Zone
KS41	Eastern Zone
KS42	Eastern Zone
KS43	Eastern Zone
KS44	Eastern Zone
KS48	Eastern Zone
KS49	Eastern Zone
KS51	Eastern Zone
KS52	Eastern Zone
KS53	Eastern Zone
KS54	Eastern Zone
KS55	Eastern Zone
KS57	Eastern Zone
KS59	Eastern Zone
KS60	Eastern Zone
KS62	Eastern Zone
KS63	Eastern Zone
KS64	Eastern Zone
KS67	Eastern Zone
KS68	Eastern Zone
KS70	Eastern Zone
KS71	Eastern Zone
KS72	Eastern Zone
KSF04	Lake Zone
KSF05	Lake Zone
KSF07	Lake Zone
KSF08	Lake Zone
KSF09	Lake Zone
KSF10	Lake Zone
KSF102	Western Zone
KSF103	Western Zone
KSF11	Lake Zone
KSF12	Lake Zone
KSF13	Lake Zone
KSF14	Lake Zone
KSF17	Lake Zone
KSF19	Lake Zone
KSF20	Lake Zone
KSF21	Lake Zone
KSF22	Lake Zone
KSF23	Lake Zone
KSF24	Lake Zone
KSF26	Lake Zone
KSF27	Lake Zone
KSF28	Lake Zone
KSF29	Lake Zone
KSF30	Lake Zone
KSF33	Lake Zone
KSF34	Lake Zone
KSF35	Lake Zone
KSF36	Lake Zone
KSF37	Lake Zone
KSF39	Lake Zone
KSF40	Lake Zone
KSF42	Lake Zone
KSF43	Lake Zone
KSF44	Lake Zone
KSF45	Lake Zone
KSF47	Lake Zone
KSF48	Lake Zone
KSF49	Lake Zone
KSF50	Lake Zone
KSF52	Lake Zone
KSF53	Lake Zone
KSF54	Lake Zone
KSF56	Lake Zone
KSF57	Lake Zone
KSF58	Lake Zone
KSF59	Lake Zone
KSF60	Lake Zone
KSF62	Lake Zone
KSF63	Western Zone
KSF64	Western Zone
KSF65	Western Zone
KSF67	Western Zone
KSF68	Western Zone
KSF69	Western Zone
KSF71	Western Zone
KSF72	Western Zone
KSF73	Western Zone
KSF74	Western Zone
KSF76	Western Zone
KSF77	Western Zone
KSF78	Western Zone
KSF79	Western Zone
KSF80	Western Zone
KSF81	Western Zone
KSF82	Western Zone
KSF83	Western Zone
KSF84	Western Zone
KSF85	Western Zone
KSF86	Western Zone
KSF87	Western Zone
KSF88	Western Zone
KSF89	Western Zone
KSF91	Western Zone
KSF94	Western Zone
KSF95	Western Zone
KSF96	Western Zone
KSF97	Western Zone
KSF99	Western Zone
Limbanga	Landrace reference
Msitu Zanzibar	Landrace reference
Nachinyaya	Landrace reference
Naliendele	Landrace reference
SMS01	Zanzibar
SMS02	Zanzibar
SMS03	Zanzibar
SMS05	Zanzibar
SMS06	Zanzibar
SMS07	Zanzibar
SMS08	Zanzibar
SMS09	Zanzibar
SMS11	Zanzibar
SMS12	Zanzibar
SMS13	Zanzibar
SMS14	Zanzibar
SMS15	Zanzibar
SMS17	Zanzibar
SMS23	Zanzibar
SMS24	Zanzibar
SMS25	Zanzibar
SMS27	Zanzibar
SMS28	Zanzibar
SMS29	Zanzibar
SMS30	Zanzibar
SMS31	Zanzibar
SMS33	Zanzibar

## Sheet: 277Uni land no refs in vitro
PONE-D-20-24321
Ferguson et al. Collection, Genotyping and Virus Elimination of Cassava Landraces from Tanzania and Documentation of Farmer Knowledge
Supplementary file S13_tab3: Unique landraces that are available in vitro
Accession	Category	Available in vitro
AAH01	Pemba	Virus free
AAH02	Pemba	Virus free
AAH04	Pemba	Virus free
AAH05	Pemba	Lost
AAH06	Pemba	Virus free
AAH07	Pemba	Lost
AAH08	Pemba	Virus free
AAH09	Pemba	Virus free
AAH10	Pemba	Virus free
AAH11	Pemba	Lost
AAH12	Pemba	Virus free
AAH15	Pemba	Virus free
AAH16	Pemba	Virus free
AAH19	Pemba	Lost
AAH20	Pemba	Virus free
BKP01	Southern Highland Zone	Virus free
BKP03	Southern Highland Zone	Virus free
BKP08	Southern Highland Zone	Infected
BKP11	Southern Highland Zone	Virus free
BKP12_Mreteta	Southern Highland Zone	Infected
BKP13	Southern Highland Zone	Virus free
BKP14	Southern Highland Zone	Never received
BKP16	Southern Highland Zone	Virus free
BKP17	Southern Highland Zone	Never received
BKP19	Southern Highland Zone	Lost
BKP21	Southern Highland Zone	Virus free
BKP22	Southern Highland Zone	Infected
BKP23	Southern Highland Zone	Lost
BKP24	Southern Highland Zone	Lost
BKP25	Southern Highland Zone	Never received
BKP27	Southern Highland Zone	Infected
BKP28	Southern Highland Zone	Virus free
BKP29	Southern Highland Zone	Virus free
BKP30	Southern Highland Zone	Lost
BKP31	Southern Highland Zone	Lost
BKP33	Southern Highland Zone	Virus free
BKP36	Southern Highland Zone	Infected
BKP38	Southern Highland Zone	Infected
BKP39	Southern Highland Zone	Never received
BKP41	Southern Highland Zone	Virus free
BKP45	Southern Highland Zone	Never received
BKP47	Southern Highland Zone	Virus free
BKP48	Southern Highland Zone	Virus free
BKP49	Southern Highland Zone	Virus free
BKP50	Southern Highland Zone	Virus free
BKP51	Southern Highland Zone	Virus free
BKP53	Southern Highland Zone	Virus free
BKP54	Southern Highland Zone	Infected
BKP55	Southern Highland Zone	Infected
BKP56	Southern Highland Zone	Virus free
BKP57	Southern Highland Zone	Never received
BKP58	Southern Highland Zone	Virus free
BKP59	Southern Highland Zone	Infected
BKP60_Mbundumali	Southern Highland Zone	Never received
BKP61	Southern Highland Zone	Virus free
BKP62	Southern Highland Zone	Virus free
BKP64_Salanga	Southern Zone	Lost
BKP65	Southern Zone	Virus free
BKP66	Southern Zone	Virus free
BKP67	Southern Zone	Virus free
BKP68	Southern Zone	Infected
BKP69	Southern Zone	Infected
BKP71	Southern Zone	Lost
BKP72	Southern Zone	Lost
BKP74	Southern Zone	Virus free
BKP76	Southern Zone	Lost
BKP77	Southern Zone	Never received
BKP79	Southern Zone	Lost
BKP80	Southern Zone	Never received
BKP81	Southern Zone	Never received
EPM01	Central Zone	Infected
EPM02	Central Zone	Virus free
EPM03	Central Zone	Virus free
EPM07	Central Zone	Never received
EPM09	Central Zone	Never received
EPM10	Central Zone	Never received
EPM11	Central Zone	Never received
EPM14	Central Zone	Never received
EPM16	Central Zone	Never received
EPM17	Central Zone	Infected
EPM18	Central Zone	Infected
EPM31	Central Zone	Never received
EPM34	Central Zone	Never received
EPM35	Central Zone	Virus free
EPM36_LGP	Central Zone	Virus free
EPM36_RP	Central Zone	Virus free
EPM37	Central Zone	Never received
EPM38	Central Zone	Lost
EPM39	Central Zone	Never received
EPM43	Central Zone	Never received
EPM44	Central Zone	Never received
EPM45_BRed	Central Zone	Virus free
EPM46	Central Zone	Never received
EPM47	Central Zone	Never received
EPM48	Central Zone	Lost
EPM49	Central Zone	Never received
EPM51	Central Zone	Never received
EPM52_Hombolo	Central Zone	Virus free
EPM54_Mumba	Central Zone	Virus free
EPM55_Makutupora	Central Zone	Virus free
EPM56_Dodoma	Central Zone	Virus free
EPM58_Songambele	Central Zone	Virus free
Horti_03	Northern Zone	Never received
Horti_06	Northern Zone	Infected
Horti_08	Northern Zone	Never received
Horti_10	Northern Zone	Lost
Horti_13	Northern Zone	Virus free
Horti_16	Northern Zone	Virus free
Horti_17	Northern Zone	Virus free
Horti_18	Northern Zone	Lost
Horti_20_Namikonga	Northern Zone	Virus free
Horti_22	Northern Zone	Lost
Horti_23	Northern Zone	Virus free
Horti_24_Kigoma Red	Northern Zone	Never received
Horti_26	Northern Zone	Lost
Horti_27	Northern Zone	Lost
Horti_28	Northern Zone	Lost
Horti_29	Northern Zone	Virus free
Horti_31	Northern Zone	Virus free
Horti_32	Northern Zone	Virus free
Horti_33	Northern Zone	Lost
Horti_34	Northern Zone	Virus free
Horti_36	Northern Zone	Never received
Horti_41	Northern Zone	Lost
Horti_44	Northern Zone	Lost
Horti_46	Northern Zone	Lost
KS01_Kiroba	Eastern Zone	Virus free
KS02_Mfaransa	Eastern Zone	Virus free
KS03	Eastern Zone	Lost
KS05	Eastern Zone	Infected
KS06	Eastern Zone	Lost
KS07	Eastern Zone	Infected
KS08	Eastern Zone	Infected
KS09	Eastern Zone	Infected
KS10	Eastern Zone	Virus free
KS12	Eastern Zone	Infected
KS14	Eastern Zone	Infected
KS16	Eastern Zone	Virus free
KS20	Eastern Zone	Lost
KS21	Eastern Zone	Virus free
KS22	Eastern Zone	Never received
KS24	Eastern Zone	Lost
KS25	Eastern Zone	Never received
KS27	Eastern Zone	Virus free
KS28	Eastern Zone	Never received
KS29	Eastern Zone	Never received
KS30	Eastern Zone	Never received
KS32	Eastern Zone	Infected
KS33	Eastern Zone	Infected
KS35	Eastern Zone	Never received
KS36	Eastern Zone	Infected
KS37	Eastern Zone	Lost
KS39	Eastern Zone	Infected
KS40	Eastern Zone	Infected
KS41	Eastern Zone	Lost
KS42	Eastern Zone	Never received
KS43	Eastern Zone	Never received
KS44	Eastern Zone	Lost
KS48	Eastern Zone	Infected
KS49	Eastern Zone	Virus free
KS51	Eastern Zone	Virus free
KS52	Eastern Zone	Virus free
KS53	Eastern Zone	Virus free
KS54	Eastern Zone	Lost
KS55	Eastern Zone	Lost
KS57	Eastern Zone	Lost
KS59	Eastern Zone	Infected
KS60	Eastern Zone	Infected
KS62	Eastern Zone	Never received
KS63	Eastern Zone	Infected
KS64	Eastern Zone	Virus free
KS67	Eastern Zone	Lost
KS68	Eastern Zone	Virus free
KS70	Eastern Zone	Lost
KS71	Eastern Zone	Never received
KS72	Eastern Zone	Never received
KSF04	Lake Zone	Never received
KSF05	Lake Zone	Never received
KSF07	Lake Zone	Never received
KSF08	Lake Zone	Never received
KSF09	Lake Zone	Never received
KSF10	Lake Zone	Never received
KSF102	Western Zone	Never received
KSF103	Western Zone	Never received
KSF11	Lake Zone	Never received
KSF12	Lake Zone	Never received
KSF13	Lake Zone	Never received
KSF14	Lake Zone	Never received
KSF17	Lake Zone	Never received
KSF19	Lake Zone	Never received
KSF20	Lake Zone	Never received
KSF21	Lake Zone	Never received
KSF22	Lake Zone	Never received
KSF23	Lake Zone	Never received
KSF24	Lake Zone	Never received
KSF26	Lake Zone	Never received
KSF27	Lake Zone	Never received
KSF28	Lake Zone	Never received
KSF29	Lake Zone	Never received
KSF30	Lake Zone	Never received
KSF33	Lake Zone	Never received
KSF34	Lake Zone	Never received
KSF35	Lake Zone	Never received
KSF36	Lake Zone	Never received
KSF37	Lake Zone	Never received
KSF39	Lake Zone	Never received
KSF40	Lake Zone	Never received
KSF42	Lake Zone	Never received
KSF43	Lake Zone	Never received
KSF44	Lake Zone	Never received
KSF45_Lyongo Kwimba	Lake Zone	Never received
KSF47	Lake Zone	Never received
KSF48	Lake Zone	Never received
KSF49	Lake Zone	Never received
KSF50	Lake Zone	Never received
KSF52	Lake Zone	Never received
KSF53	Lake Zone	Never received
KSF54_Lwakitangaza	Lake Zone	Never received
KSF56	Lake Zone	Never received
KSF57	Lake Zone	Never received
KSF58	Lake Zone	Never received
KSF59	Lake Zone	Never received
KSF60	Lake Zone	Never received
KSF62	Lake Zone	Never received
KSF63	Western Zone	Never received
KSF64	Western Zone	Never received
KSF65	Western Zone	Never received
KSF67	Western Zone	Never received
KSF68	Western Zone	Never received
KSF69	Western Zone	Never received
KSF71	Western Zone	Never received
KSF72	Western Zone	Never received
KSF73	Western Zone	Never received
KSF74	Western Zone	Never received
KSF76	Western Zone	Never received
KSF77	Western Zone	Never received
KSF78	Western Zone	Never received
KSF79	Western Zone	Never received
KSF80	Western Zone	Never received
KSF81	Western Zone	Never received
KSF82	Western Zone	Never received
KSF83	Western Zone	Never received
KSF84	Western Zone	Never received
KSF85	Western Zone	Never received
KSF86	Western Zone	Never received
KSF87	Western Zone	Never received
KSF88	Western Zone	Never received
KSF89	Western Zone	Never received
KSF91	Western Zone	Never received
KSF94	Western Zone	Never received
KSF95	Western Zone	Never received
KSF96	Western Zone	Never received
KSF97	Western Zone	Never received
KSF99_Kachanga	Western Zone	Never received
SMS01	Zanzibar	Virus free
SMS02	Zanzibar	Virus free
SMS03	Zanzibar	Lost
SMS05	Zanzibar	Virus free
SMS06	Zanzibar	Virus free
SMS07	Zanzibar	Virus free
SMS08	Zanzibar	Virus free
SMS09	Zanzibar	Lost
SMS11	Zanzibar	Virus free
SMS12	Zanzibar	Virus free
SMS13	Zanzibar	Virus free
SMS14	Zanzibar	Virus free
SMS15	Zanzibar	Virus free
SMS17	Zanzibar	Lost
SMS23	Zanzibar	Infected
SMS24	Zanzibar	Infected
SMS25	Zanzibar	Lost
SMS27_Kizimbane	Zanzibar	Virus free
SMS28	Zanzibar	Virus free
SMS29	Zanzibar	Infected
SMS30	Zanzibar	Virus free
SMS31	Zanzibar	Infected
SMS33	Zanzibar	Virus free

## Sheet: Matches with known landraces
PONE-D-20-24321
Ferguson et al. Collection, Genotyping and Virus Elimination of Cassava Landraces from Tanzania and Documentation of Farmer Knowledge
Supplementary file S13_tab4: Matches with known landraces
Reference landrace	Country of origin of reference landrace	Matching landraces
Aipin Valenca	Tanzania	HORTI_01, HORTI_02, HORTI_04, HORTI_05
Mbundumali	Mozambique	BKP60, BKP37, BKP35, BKP10, EPM23_1, EPM23_2
Mreteta	Tanzania	BKP15, BKP12
Salanga	Tanzania	BKP64, BKP46
Dodoma	Tanzania	EPM56, EPM53
Kigoma Red	Tanzania	KSF75, Horti_24, Horti_30, EPM04, Kigoma (Red) (KEPHIS)
Mumba	Tanzania	EPM54, EPM19, EPM05_RP
Hombolo	Tanzania	EPM52, EPM57
Makutupora	Tanzania	EPM55
Songambele	Tanzania	EPM58
Namikonga	Tanzania	Namikonga (BSA), Namikonga (Ana No. 11), HORTI_20, Nxinongwe (KEPHIS)
Kachanga	Tanzania	KSF99
Kiroba	Tanzania	KS01
Kizimbane	Tanzania	SMS27
Mfaransa	Tanzania	KS02, KS74
Lwakitangaza	Tanzania	KSF54, KSF98, KSF41
Lyongo Kwimba	Tanzania	KSF45
